# Supplementary material for: Controlled temperature-induced dormancy leads to predictable microbial recovery in the temperate coral microbiome
Source: Front Microbiol. 2026 May 7;17:1799468. doi: 10.3389/fmicb.2026.1799468 (PMC13190580; doi:10.3389/fmicb.2026.1799468)
Supplement: Supplementary file 2 [file Supplementary_file_2.xlsx]

## Sheet: Supp Table 1
Coral Alpha Diversity Pairwise Comparisons
Results based on Tukey HSD tests, different letters indicate significant differences between treatment combinations based on alpha = 0.05
	Observed	Population	Time	Mean	Tukey Letter
		RI	T0	617.938	a
		RI	T57	548	ab
		WH	T57	375.5	bc
		RI	T22	354.75	cd
		WH	T0	307.625	cde
		RI	T42	296.5	cde
		RI	T44	289.875	cde
		RI	T38	270.867	cde
		WH	T22	246.812	cde
		WH	T44	244.438	cde
		WH	T38	194.125	de
		WH	T42	178.125	e
	Shannon	Treatment	Time	Mean	Tukey letter
		Q	T0	4.37625	a
		Q	T57	4.16443	ab
		A	T22	4.11073	ab
		A	T57	4.06467	ab
		A	T0	3.99883	abc
		A	T44	3.89285	abcd
		A	T42	3.55803	abcd
		A	T38	3.52402	abcd
		Q	T44	3.40805	abcd
		Q	T38	3.07271	bcd
		Q	T42	2.86126	cd
		Q	T22	2.74356	d
	Inverse Simpson	Treatment	Time	Mean	Tukey letter
		Q	T0	3.25982	a
		A	T22	3.02744	ab
		Q	T57	3.02493	ab
		A	T44	2.78134	abc
		A	T57	2.67058	abc
		A	T0	2.63312	abc
		A	T42	2.44266	abc
		Q	T44	2.38088	abc
		A	T38	2.35269	abc
		Q	T38	2.13329	abc
		Q	T42	1.96024	bc
		Q	T22	1.83621	c

## Sheet: Supp Table 2
Pairwise Comparisons Coral PERMANOVA
pairs	Df	SS	F.Model	R2	p.value	p.adjusted
Q T0 RI vs A T0 RI	1	0.237705	1.10783	0.0733284	0.274	0.280089
Q T0 RI vs A T22 WH	1	1.06033	4.10917	0.226911	0.001	0.00146032
Q T0 RI vs Q T22 WH	1	2.01569	8.92829	0.389401	0.001	0.00146032
Q T0 RI vs A T0 WH	1	1.35905	6.2872	0.30991	0.001	0.00146032
Q T0 RI vs Q T22 RI	1	1.89744	10.1148	0.419444	0.001	0.00146032
Q T0 RI vs A T22 RI	1	0.746973	2.92211	0.17268	0.001	0.00146032
Q T0 RI vs Q T38 RI	1	1.46767	6.78932	0.326577	0.001	0.00146032
Q T0 RI vs A T38 WH	1	1.23656	5.05888	0.265434	0.001	0.00146032
Q T0 RI vs Q T38 WH	1	2.43874	14.2454	0.504343	0.001	0.00146032
Q T0 RI vs A T38 RI	1	1.29489	6.15674	0.321388	0.001	0.00146032
Q T0 RI vs Q T42 WH	1	2.67102	18.001	0.562513	0.001	0.00146032
Q T0 RI vs Q T42 RI	1	2.08456	11.9857	0.461241	0.001	0.00146032
Q T0 RI vs A T42 RI	1	0.919106	3.84505	0.215469	0.002	0.0023691
Q T0 RI vs A T42 WH	1	1.23296	4.64083	0.248961	0.002	0.0023691
Q T0 RI vs A T44 WH	1	1.17799	4.83776	0.256812	0.002	0.0023691
Q T0 RI vs A T44 RI	1	0.853789	3.45268	0.197831	0.001	0.00146032
Q T0 RI vs Q T44 WH	1	2.31465	13.0991	0.483377	0.001	0.00146032
Q T0 RI vs Q T44 RI	1	1.62612	7.63166	0.3528	0.002	0.0023691
Q T0 RI vs Q T57 RI	1	1.39166	6.61687	0.320944	0.001	0.00146032
Q T0 RI vs A T57 RI	1	0.734498	3.28913	0.190243	0.001	0.00146032
Q T0 RI vs Q T57 WH	1	1.5289	6.44439	0.315216	0.002	0.0023691
Q T0 RI vs A T57 WH	1	0.891161	3.2543	0.188608	0.001	0.00146032
Q T0 RI vs Q T0 WH	1	1.38784	6.09975	0.303474	0.002	0.0023691
A T0 RI vs A T22 WH	1	0.951026	3.55359	0.202442	0.001	0.00146032
A T0 RI vs Q T22 WH	1	2.02811	8.61753	0.381011	0.002	0.0023691
A T0 RI vs A T0 WH	1	1.07079	4.74338	0.25307	0.001	0.00146032
A T0 RI vs Q T22 RI	1	1.89928	9.63259	0.407598	0.001	0.00146032
A T0 RI vs A T22 RI	1	0.681899	2.57116	0.155159	0.001	0.00146032
A T0 RI vs Q T38 RI	1	1.42715	6.32162	0.311078	0.001	0.00146032
A T0 RI vs A T38 WH	1	1.14043	4.48959	0.242817	0.001	0.00146032
A T0 RI vs Q T38 WH	1	2.44152	13.5056	0.491013	0.001	0.00146032
A T0 RI vs A T38 RI	1	1.26586	5.7372	0.306193	0.001	0.00146032
A T0 RI vs Q T42 WH	1	2.65848	16.8296	0.54589	0.001	0.00146032
A T0 RI vs Q T42 RI	1	2.03314	11.0795	0.441776	0.001	0.00146032
A T0 RI vs A T42 RI	1	0.849552	3.41709	0.196192	0.001	0.00146032
A T0 RI vs A T42 WH	1	1.14498	4.15964	0.229059	0.001	0.00146032
A T0 RI vs A T44 WH	1	1.11764	4.41611	0.239796	0.001	0.00146032
A T0 RI vs A T44 RI	1	0.766777	2.98513	0.17575	0.001	0.00146032
A T0 RI vs Q T44 WH	1	2.26231	12.1443	0.46451	0.001	0.00146032
A T0 RI vs Q T44 RI	1	1.61255	7.24227	0.340937	0.002	0.0023691
A T0 RI vs Q T57 RI	1	1.36149	6.19131	0.306632	0.001	0.00146032
A T0 RI vs A T57 RI	1	0.706896	3.03527	0.178176	0.002	0.0023691
A T0 RI vs Q T57 WH	1	1.4567	5.90167	0.296541	0.001	0.00146032
A T0 RI vs A T57 WH	1	0.857331	3.02491	0.177675	0.001	0.00146032
A T0 RI vs Q T0 WH	1	1.37787	5.81117	0.293328	0.002	0.0023691
A T22 WH vs Q T22 WH	1	1.54642	5.5463	0.283752	0.001	0.00146032
A T22 WH vs A T0 WH	1	1.20876	4.48988	0.242829	0.001	0.00146032
A T22 WH vs Q T22 RI	1	1.64255	6.82561	0.327751	0.002	0.0023691
A T22 WH vs A T22 RI	1	0.501045	1.62316	0.103895	0.004	0.00458091
A T22 WH vs Q T38 RI	1	1.41086	5.24035	0.272362	0.001	0.00146032
A T22 WH vs A T38 WH	1	0.491275	1.6514	0.105511	0.007	0.00791803
A T22 WH vs Q T38 WH	1	1.98736	8.86217	0.387635	0.001	0.00146032
A T22 WH vs A T38 RI	1	0.994978	3.72013	0.222494	0.001	0.00146032
A T22 WH vs Q T42 WH	1	2.18134	10.8288	0.436139	0.001	0.00146032
A T22 WH vs Q T42 RI	1	1.83457	8.08258	0.366016	0.001	0.00146032
A T22 WH vs A T42 RI	1	0.739648	2.53224	0.15317	0.001	0.00146032
A T22 WH vs A T42 WH	1	0.616508	1.93425	0.12139	0.004	0.00458091
A T22 WH vs A T44 WH	1	0.615433	2.07527	0.129097	0.001	0.00146032
A T22 WH vs A T44 RI	1	0.733832	2.44335	0.148592	0.001	0.00146032
A T22 WH vs Q T44 WH	1	1.86819	8.13105	0.367405	0.003	0.00347899
A T22 WH vs Q T44 RI	1	1.47303	5.53496	0.283336	0.001	0.00146032
A T22 WH vs Q T57 RI	1	1.28872	4.89305	0.258987	0.001	0.00146032
A T22 WH vs A T57 RI	1	0.951666	3.44349	0.197408	0.001	0.00146032
A T22 WH vs Q T57 WH	1	1.16621	4.01722	0.222965	0.001	0.00146032
A T22 WH vs A T57 WH	1	0.722765	2.21098	0.136388	0.001	0.00146032
A T22 WH vs Q T0 WH	1	1.18545	4.22498	0.231824	0.001	0.00146032
Q T22 WH vs A T0 WH	1	2.12888	8.9848	0.390902	0.001	0.00146032
Q T22 WH vs Q T22 RI	1	0.17426	0.836302	0.0563686	0.52	0.527647
Q T22 WH vs A T22 RI	1	1.30622	4.7257	0.252364	0.001	0.00146032
Q T22 WH vs Q T38 RI	1	0.815223	3.44043	0.197268	0.001	0.00146032
Q T22 WH vs A T38 WH	1	1.65532	6.24146	0.30835	0.001	0.00146032
Q T22 WH vs Q T38 WH	1	0.462467	2.40899	0.146809	0.013	0.0144677
Q T22 WH vs A T38 RI	1	1.70702	7.33574	0.360731	0.001	0.00146032
Q T22 WH vs Q T42 WH	1	0.94459	5.58393	0.285128	0.001	0.00146032
Q T22 WH vs Q T42 RI	1	0.91068	4.67732	0.250428	0.001	0.00146032
Q T22 WH vs A T42 RI	1	1.66012	6.38962	0.313376	0.001	0.00146032
Q T22 WH vs A T42 WH	1	1.62151	5.66059	0.287916	0.001	0.00146032
Q T22 WH vs A T44 WH	1	1.69987	6.43212	0.314804	0.002	0.0023691
Q T22 WH vs A T44 RI	1	1.7059	6.36382	0.312506	0.001	0.00146032
Q T22 WH vs Q T44 WH	1	0.978924	4.957	0.261486	0.001	0.00146032
Q T22 WH vs Q T44 RI	1	1.05849	4.52626	0.244316	0.001	0.00146032
Q T22 WH vs Q T57 RI	1	1.089	4.71225	0.251827	0.001	0.00146032
Q T22 WH vs A T57 RI	1	1.92191	7.87375	0.359963	0.002	0.0023691
Q T22 WH vs Q T57 WH	1	1.07544	4.16794	0.229412	0.001	0.00146032
Q T22 WH vs A T57 WH	1	1.63838	5.56096	0.284289	0.001	0.00146032
Q T22 WH vs Q T0 WH	1	1.70603	6.87073	0.329204	0.001	0.00146032
A T0 WH vs Q T22 RI	1	2.23159	11.2272	0.445043	0.001	0.00146032
A T0 WH vs A T22 RI	1	1.26985	4.75945	0.25371	0.001	0.00146032
A T0 WH vs Q T38 RI	1	1.89949	8.35488	0.373738	0.001	0.00146032
A T0 WH vs A T38 WH	1	1.50439	5.88545	0.295968	0.001	0.00146032
A T0 WH vs Q T38 WH	1	2.51583	13.7949	0.496311	0.001	0.00146032
A T0 WH vs A T38 RI	1	1.75836	7.90779	0.378222	0.001	0.00146032
A T0 WH vs Q T42 WH	1	2.71904	17.0409	0.548982	0.001	0.00146032
A T0 WH vs Q T42 RI	1	2.37571	12.8348	0.478289	0.001	0.00146032
A T0 WH vs A T42 RI	1	1.52505	6.09499	0.303309	0.001	0.00146032
A T0 WH vs A T42 WH	1	1.43414	5.18014	0.270078	0.001	0.00146032
A T0 WH vs A T44 WH	1	1.47664	5.79811	0.292862	0.001	0.00146032
A T0 WH vs A T44 RI	1	1.47836	5.71987	0.290056	0.001	0.00146032
A T0 WH vs Q T44 WH	1	2.41685	12.8637	0.478851	0.002	0.0023691
A T0 WH vs Q T44 RI	1	1.95926	8.73682	0.384259	0.001	0.00146032
A T0 WH vs Q T57 RI	1	1.81095	8.17592	0.368684	0.001	0.00146032
A T0 WH vs A T57 RI	1	1.60899	6.86172	0.328914	0.001	0.00146032
A T0 WH vs Q T57 WH	1	1.7411	7.0086	0.333606	0.001	0.00146032
A T0 WH vs A T57 WH	1	1.23045	4.31707	0.235686	0.001	0.00146032
A T0 WH vs Q T0 WH	1	1.46701	6.1458	0.305066	0.001	0.00146032
Q T22 RI vs A T22 RI	1	1.29704	5.44442	0.279999	0.001	0.00146032
Q T22 RI vs Q T38 RI	1	0.583811	2.93699	0.173407	0.002	0.0023691
Q T22 RI vs A T38 WH	1	1.74672	7.69348	0.354645	0.001	0.00146032
Q T22 RI vs Q T38 WH	1	0.533969	3.47183	0.19871	0.002	0.0023691
Q T22 RI vs A T38 RI	1	1.7448	9.1071	0.411954	0.001	0.00146032
Q T22 RI vs Q T42 WH	1	1.08613	8.29186	0.371968	0.001	0.00146032
Q T22 RI vs Q T42 RI	1	0.728257	4.65262	0.249435	0.001	0.00146032
Q T22 RI vs A T42 RI	1	1.64401	7.41744	0.346327	0.002	0.0023691
Q T22 RI vs A T42 WH	1	1.72878	6.963	0.332157	0.001	0.00146032
Q T22 RI vs A T44 WH	1	1.79452	7.93673	0.361801	0.001	0.00146032
Q T22 RI vs A T44 RI	1	1.69536	7.37476	0.345022	0.001	0.00146032
Q T22 RI vs Q T44 WH	1	1.14019	7.15716	0.338286	0.002	0.0023691
Q T22 RI vs Q T44 RI	1	0.974287	4.97896	0.262341	0.001	0.00146032
Q T22 RI vs Q T57 RI	1	0.996294	5.16414	0.269469	0.001	0.00146032
Q T22 RI vs A T57 RI	1	1.85287	8.99823	0.391258	0.002	0.0023691
Q T22 RI vs Q T57 WH	1	1.13139	5.14619	0.268784	0.001	0.00146032
Q T22 RI vs A T57 WH	1	1.6983	6.62243	0.321127	0.001	0.00146032
Q T22 RI vs Q T0 WH	1	1.99746	9.50589	0.404405	0.002	0.0023691
A T22 RI vs Q T38 RI	1	1.10198	4.1301	0.227804	0.005	0.00570248
A T22 RI vs A T38 WH	1	0.51702	1.75215	0.111233	0.002	0.0023691
A T22 RI vs Q T38 WH	1	1.80107	8.11884	0.367055	0.001	0.00146032
A T22 RI vs A T38 RI	1	0.402981	1.52149	0.104775	0.022	0.024288
A T22 RI vs Q T42 WH	1	2.09066	10.5045	0.428676	0.001	0.00146032
A T22 RI vs Q T42 RI	1	1.60705	7.1563	0.338259	0.001	0.00146032
A T22 RI vs A T42 RI	1	0.338224	1.16758	0.0769787	0.206	0.212944
A T22 RI vs A T42 WH	1	0.700817	2.21554	0.136631	0.002	0.0023691
A T22 RI vs A T44 WH	1	0.56536	1.92206	0.120717	0.002	0.0023691
A T22 RI vs A T44 RI	1	0.397343	1.3337	0.0869783	0.065	0.0703529
A T22 RI vs Q T44 WH	1	1.84479	8.11445	0.36693	0.002	0.0023691
A T22 RI vs Q T44 RI	1	1.33096	5.04689	0.264972	0.001	0.00146032
A T22 RI vs Q T57 RI	1	0.993812	3.80824	0.213847	0.001	0.00146032
A T22 RI vs A T57 RI	1	0.503129	1.83655	0.115969	0.002	0.0023691
A T22 RI vs Q T57 WH	1	1.06508	3.69962	0.209022	0.001	0.00146032
A T22 RI vs A T57 WH	1	0.638669	1.96826	0.123261	0.001	0.00146032
A T22 RI vs Q T0 WH	1	1.24108	4.46165	0.241671	0.002	0.0023691
Q T38 RI vs A T38 WH	1	1.49443	5.84624	0.294577	0.001	0.00146032
Q T38 RI vs Q T38 WH	1	0.701296	3.84515	0.215473	0.001	0.00146032
Q T38 RI vs A T38 RI	1	1.51348	6.80611	0.343637	0.001	0.00146032
Q T38 RI vs Q T42 WH	1	0.959917	6.0156	0.300546	0.001	0.00146032
Q T38 RI vs Q T42 RI	1	0.268968	1.45301	0.0940279	0.103	0.10892
Q T38 RI vs A T42 RI	1	1.27673	5.10233	0.267105	0.002	0.0023691
Q T38 RI vs A T42 WH	1	1.46404	5.28791	0.274157	0.001	0.00146032
Q T38 RI vs A T44 WH	1	1.4868	5.83775	0.294275	0.001	0.00146032
Q T38 RI vs A T44 RI	1	1.29928	5.0268	0.264196	0.001	0.00146032
Q T38 RI vs Q T44 WH	1	0.73122	3.8917	0.217514	0.002	0.0023691
Q T38 RI vs Q T44 RI	1	0.329953	1.47126	0.0950966	0.073	0.0787031
Q T38 RI vs Q T57 RI	1	0.790053	3.56668	0.203037	0.001	0.00146032
Q T38 RI vs A T57 RI	1	1.46689	6.25542	0.308827	0.001	0.00146032
Q T38 RI vs Q T57 WH	1	1.11897	4.50408	0.24341	0.001	0.00146032
Q T38 RI vs A T57 WH	1	1.34782	4.72869	0.252484	0.001	0.00146032
Q T38 RI vs Q T0 WH	1	1.88491	7.89616	0.360618	0.001	0.00146032
A T38 WH vs Q T38 WH	1	2.11116	10.0224	0.41721	0.001	0.00146032
A T38 WH vs A T38 RI	1	0.580206	2.29508	0.150054	0.004	0.00458091
A T38 WH vs Q T42 WH	1	2.31072	12.3021	0.467723	0.001	0.00146032
A T38 WH vs Q T42 RI	1	1.92707	9.03158	0.392139	0.001	0.00146032
A T38 WH vs A T42 RI	1	0.3706	1.33077	0.0868039	0.166	0.172891
A T38 WH vs A T42 WH	1	0.130543	0.427834	0.0296534	0.921	0.924349
A T38 WH vs A T44 WH	1	0.236738	0.836683	0.0563929	0.641	0.648044
A T38 WH vs A T44 RI	1	0.412141	1.43738	0.0931102	0.14	0.147481
A T38 WH vs Q T44 WH	1	1.97422	9.13348	0.394816	0.001	0.00146032
A T38 WH vs Q T44 RI	1	1.61253	6.38562	0.313241	0.001	0.00146032
A T38 WH vs Q T57 RI	1	1.40198	5.6131	0.286192	0.001	0.00146032
A T38 WH vs A T57 RI	1	0.72083	2.7433	0.163845	0.003	0.00347899
A T38 WH vs Q T57 WH	1	1.25664	4.54162	0.244942	0.002	0.0023691
A T38 WH vs A T57 WH	1	0.484935	1.54788	0.0995555	0.048	0.0521575
A T38 WH vs Q T0 WH	1	1.41168	5.28774	0.274151	0.002	0.0023691
Q T38 WH vs A T38 RI	1	2.18633	12.57	0.491592	0.002	0.0023691
Q T38 WH vs Q T42 WH	1	0.27645	2.41245	0.146989	0.025	0.027381
Q T38 WH vs Q T42 RI	1	0.468235	3.34138	0.192682	0.001	0.00146032
Q T38 WH vs A T42 RI	1	2.1093	10.2769	0.42332	0.001	0.00146032
Q T38 WH vs A T42 WH	1	2.04163	8.80441	0.386084	0.001	0.00146032
Q T38 WH vs A T44 WH	1	2.15893	10.2948	0.423746	0.002	0.0023691
Q T38 WH vs A T44 RI	1	2.14378	10.0414	0.417672	0.001	0.00146032
Q T38 WH vs Q T44 WH	1	0.369094	2.58262	0.155743	0.007	0.00791803
Q T38 WH vs Q T44 RI	1	1.04703	5.83996	0.294353	0.001	0.00146032
Q T38 WH vs Q T57 RI	1	1.54051	8.72654	0.38398	0.001	0.00146032
Q T38 WH vs A T57 RI	1	2.32399	12.2624	0.466919	0.001	0.00146032
Q T38 WH vs Q T57 WH	1	1.48328	7.29041	0.342427	0.001	0.00146032
Q T38 WH vs A T57 WH	1	2.04041	8.49985	0.377774	0.001	0.00146032
Q T38 WH vs Q T0 WH	1	2.24324	11.5789	0.452674	0.001	0.00146032
A T38 RI vs Q T42 WH	1	2.36219	15.815	0.548846	0.001	0.00146032
A T38 RI vs Q T42 RI	1	1.99006	11.2517	0.463955	0.002	0.0023691
A T38 RI vs A T42 RI	1	0.32967	1.33474	0.0931125	0.151	0.158464
A T38 RI vs A T42 WH	1	0.822985	2.98529	0.186752	0.001	0.00146032
A T38 RI vs A T44 WH	1	0.729917	2.89883	0.18233	0.001	0.00146032
A T38 RI vs A T44 RI	1	0.486354	1.90077	0.127562	0.013	0.0144677
A T38 RI vs Q T44 WH	1	2.1661	12.043	0.480893	0.001	0.00146032
A T38 RI vs Q T44 RI	1	1.76681	8.06635	0.382902	0.001	0.00146032
A T38 RI vs Q T57 RI	1	1.44337	6.6802	0.339438	0.001	0.00146032
A T38 RI vs A T57 RI	1	0.641375	2.78791	0.176585	0.001	0.00146032
A T38 RI vs Q T57 WH	1	1.44102	5.88022	0.311449	0.001	0.00146032
A T38 RI vs A T57 WH	1	0.881371	3.09825	0.192459	0.001	0.00146032
A T38 RI vs Q T0 WH	1	1.6286	6.94224	0.348117	0.002	0.0023691
Q T42 WH vs Q T42 RI	1	0.562325	4.79313	0.255047	0.003	0.00347899
Q T42 WH vs A T42 RI	1	2.32948	12.7689	0.477006	0.001	0.00146032
Q T42 WH vs A T42 WH	1	2.23903	10.7093	0.433412	0.001	0.00146032
Q T42 WH vs A T44 WH	1	2.35989	12.6267	0.474212	0.001	0.00146032
Q T42 WH vs A T44 RI	1	2.35164	12.3329	0.468346	0.001	0.00146032
Q T42 WH vs Q T44 WH	1	0.228613	1.90351	0.119691	0.046	0.0501818
Q T42 WH vs Q T44 RI	1	1.19798	7.65613	0.353532	0.002	0.0023691
Q T42 RI vs Q T57 RI	1	1.14001	6.35962	0.312364	0.001	0.276
Q T42 RI vs A T57 RI	1	1.97799	10.2888	0.423602	0.001	0.276
Q T42 RI vs Q T57 WH	1	1.39827	6.78173	0.326331	0.001	0.276
Q T42 RI vs A T57 WH	1	1.83184	7.54531	0.350207	0.001	0.276
Q T42 RI vs Q T0 WH	1	2.27844	11.5974	0.45307	0.001	0.276
A T42 RI vs A T42 WH	1	0.411853	1.37409	0.0893772	0.14	1
A T42 RI vs A T44 WH	1	0.381309	1.37384	0.089362	0.091	1
A T42 RI vs A T44 RI	1	0.0940034	0.334135	0.0233104	0.988	1
A T42 RI vs Q T44 WH	1	2.06831	9.81381	0.412106	0.002	0.552
A T42 RI vs Q T44 RI	1	1.51407	6.12669	0.304406	0.002	0.552
A T42 RI vs Q T57 RI	1	1.22844	5.02693	0.264201	0.001	0.276
A T42 RI vs A T57 RI	1	0.364165	1.41499	0.0917932	0.079	1
A T42 RI vs Q T57 WH	1	1.31001	4.8287	0.256454	0.001	0.276
A T42 RI vs A T57 WH	1	0.512451	1.66438	0.106253	0.006	1
A T42 RI vs Q T0 WH	1	1.50744	5.76294	0.291604	0.001	0.276
A T42 WH vs A T44 WH	1	0.190121	0.625006	0.0427355	0.807	1
A T42 WH vs A T44 RI	1	0.408423	1.32616	0.0865293	0.168	1
A T42 WH vs Q T44 WH	1	1.9113	8.05116	0.365113	0.001	0.276
A T42 WH vs Q T44 RI	1	1.51683	5.54058	0.283542	0.001	0.276
A T42 WH vs Q T57 RI	1	1.36252	5.02753	0.264224	0.001	0.276
A T42 WH vs A T57 RI	1	0.777228	2.7367	0.163515	0.001	0.276
A T42 WH vs Q T57 WH	1	1.22186	4.10108	0.226565	0.001	0.276
A T42 WH vs A T57 WH	1	0.387409	1.15806	0.076399	0.277	1
A T42 WH vs Q T0 WH	1	1.42568	4.94659	0.261081	0.001	0.276
A T44 WH vs A T44 RI	1	0.402865	1.40962	0.0914765	0.064	1
A T44 WH vs Q T44 WH	1	2.01023	9.34043	0.400182	0.001	0.276
A T44 WH vs Q T44 RI	1	1.54869	6.1556	0.305404	0.001	0.276
A T44 WH vs Q T57 RI	1	1.332	5.35293	0.276595	0.001	0.276
A T44 WH vs A T57 RI	1	0.70933	2.70918	0.162137	0.002	0.552
A T44 WH vs Q T57 WH	1	1.28434	4.65745	0.24963	0.001	0.276
A T44 WH vs A T57 WH	1	0.461915	1.47881	0.0955377	0.079	1
A T44 WH vs Q T0 WH	1	1.47745	5.55352	0.284016	0.001	0.276
A T44 RI vs Q T44 WH	1	2.05153	9.36764	0.400881	0.001	0.276
A T44 RI vs Q T44 RI	1	1.46285	5.72825	0.290358	0.001	0.276
A T44 RI vs Q T57 RI	1	1.21522	4.8105	0.255735	0.001	0.276
A T44 RI vs A T57 RI	1	0.311158	1.17149	0.0772164	0.257	1
A T44 RI vs Q T57 WH	1	1.28963	4.61333	0.247851	0.001	0.276
A T44 RI vs A T57 WH	1	0.489036	1.5469	0.0994989	0.024	1
A T44 RI vs Q T0 WH	1	1.46298	5.42204	0.279169	0.001	0.276
Q T44 WH vs Q T44 RI	1	0.685025	3.70695	0.20935	0.001	0.276
Q T44 WH vs Q T57 RI	1	1.54983	8.51374	0.378157	0.001	0.276
Q T44 WH vs A T57 RI	1	2.21141	11.3389	0.447489	0.001	0.276
Q T44 WH vs Q T57 WH	1	1.47918	7.0786	0.335819	0.001	0.276
Q T44 WH vs A T57 WH	1	1.94092	7.90406	0.360849	0.001	0.276
Q T44 WH vs Q T0 WH	1	2.16522	10.8673	0.437011	0.001	0.276
Q T44 RI vs Q T57 RI	1	0.880818	4.03283	0.223638	0.001	0.276
Q T44 RI vs A T57 RI	1	1.65646	7.15838	0.338324	0.001	0.276
Q T44 RI vs Q T57 WH	1	1.16898	4.7648	0.253922	0.001	0.276
Q T44 RI vs A T57 WH	1	1.44042	5.1091	0.267365	0.001	0.276
Q T44 RI vs Q T0 WH	1	1.76666	7.49806	0.348778	0.001	0.276
Q T57 RI vs A T57 RI	1	1.36485	5.96924	0.298922	0.001	0.276
Q T57 RI vs Q T57 WH	1	0.2816	1.16085	0.0765687	0.223	1
Q T57 RI vs A T57 WH	1	1.1876	4.25393	0.233042	0.001	0.276
Q T57 RI vs Q T0 WH	1	1.69277	7.26949	0.34178	0.001	0.276
A T57 RI vs Q T57 WH	1	1.37233	5.36964	0.27722	0.001	0.276
A T57 RI vs A T57 WH	1	0.537181	1.83861	0.116084	0.003	0.828
A T57 RI vs Q T0 WH	1	1.57929	6.42379	0.314525	0.001	0.276
Q T57 WH vs A T57 WH	1	1.10361	3.60535	0.204787	0.001	0.276
Q T57 WH vs Q T0 WH	1	1.55326	5.979	0.299264	0.002	0.552
A T57 WH vs Q T0 WH	1	1.33449	4.50262	0.24335	0.001	0.276

## Sheet: Supp Table 3
DESEQ results
baseMean	log2FoldChange	lfcSE	stat	pvalue	padj	Kingdom	Phylum	Class	Order	Family	Genus	Species	Time	ASV	Treatment_enriched	OrderGenus	OTU	Population
206.711	10.9326	0.969155	11.2806	1.63665e-29	4.73975e-26	Bacteria	Proteobacteria	Gammaproteobacteria	Pseudomonadales	Oleiphilaceae	Oleiphilus	NA	T0	TACTGAGGGTGCAAGCGTTAATCGGAATTACTGGGCGTAAAGCGCGCGTAGGCGGCTTATTAAGCCAGATGTGAAAGCCCCGGGCTCAACCTGGGAACTGCATTTGGAACTGATTCGCTAGAGTACAGTAGAGGGTGGTGGAATTTCCAGTGTAGCGGTGAAATGCGTAGAGATTGGAAGGAACATCAGTGGCGAAGGCGGCCACCTGGACTGATACTGACGCTGAGGTGCGAAAGCGTGGGGAGCAAACAGG	Cold	Pseudomonadales Oleiphilus	TACTGAGGGTGCAAGCGTTAATCGGAATTACTGGGCGTAAAGCGCGCGTAGGCGGCTTATTAAGCCAGATGTGAAAGCCCCGGGCTCAACCTGGGAACTGCATTTGGAACTGATTCGCTAGAGTACAGTAGAGGGTGGTGGAATTTCCAGTGTAGCGGTGAAATGCGTAGAGATTGGAAGGAACATCAGTGGCGAAGGCGGCCACCTGGACTGATACTGACGCTGAGGTGCGAAAGCGTGGGGAGCAAACAGG	RI
694.3	-6.70557	1.04918	-6.39126	1.6452e-10	5.95561e-08	Bacteria	Proteobacteria	Gammaproteobacteria	Pseudomonadales	Moraxellaceae	Paraperlucidibaca	NA	T0	TACAGAGGGTGCAAGCGTTAATCGGAATTACTGGGCGTAAAGCGCGCGTAGGCGGTTACGTAAGTTGGAGGTGAAATCCCCGAGCTCAACTTGGGAATTGCCTTCAAAACTGCGTGGCTAGAGTGTGGGAGAGGAAGGTAGAATTCCAGGTGTAGCGGTGAAATGCGTAGATATCTGGAGGAATACCGATGGCGAAGGCAGCCTTCTGGCCTAACACTGACGCTGAGGTGCGAAAGCATGGGGAGCAAACAGG	Ambient	Pseudomonadales Paraperlucidibaca	TACAGAGGGTGCAAGCGTTAATCGGAATTACTGGGCGTAAAGCGCGCGTAGGCGGTTACGTAAGTTGGAGGTGAAATCCCCGAGCTCAACTTGGGAATTGCCTTCAAAACTGCGTGGCTAGAGTGTGGGAGAGGAAGGTAGAATTCCAGGTGTAGCGGTGAAATGCGTAGATATCTGGAGGAATACCGATGGCGAAGGCAGCCTTCTGGCCTAACACTGACGCTGAGGTGCGAAAGCATGGGGAGCAAACAGG	RI
46.3262	8.77478	1.42815	6.14414	8.03968e-10	2.58699e-07	Bacteria	Proteobacteria	Gammaproteobacteria	Enterobacterales	Alteromonadaceae	Alteromonas	mediterranea	T0	TACGGAGGGTGCGAGCGTTAATCGGAATTACTGGGCGTAAAGCGCACGCAGGCGGTTTGTTAAGCTAGATGTGAAAGCCCCGGGCTCAACCTGGGATGGTCATTTAGAACTGGCAGACTAGAGTCTTGGAGAGGGGAGTGGAATTCCAGGTGTAGCGGTGAAATGCGTAGATATCTGGAGGAACATCAGTGGCGAAGGCGACTCCCTGGCCAAAGACTGACGCTCATGTGCGAAAGTGTGGGTAGCGAACAGG	Cold	Enterobacterales Alteromonas	TACGGAGGGTGCGAGCGTTAATCGGAATTACTGGGCGTAAAGCGCACGCAGGCGGTTTGTTAAGCTAGATGTGAAAGCCCCGGGCTCAACCTGGGATGGTCATTTAGAACTGGCAGACTAGAGTCTTGGAGAGGGGAGTGGAATTCCAGGTGTAGCGGTGAAATGCGTAGATATCTGGAGGAACATCAGTGGCGAAGGCGACTCCCTGGCCAAAGACTGACGCTCATGTGCGAAAGTGTGGGTAGCGAACAGG	RI
35.3902	8.38702	1.51804	5.52491	3.29651e-08	9.54669e-06	Bacteria	Proteobacteria	Gammaproteobacteria	Pseudomonadales	Saccharospirillaceae	Oleibacter	NA	T0	TACGGAGGGTGCAAGCGTTAATCGGAATTACTGGGCGTAAAGCGCGCGTAGGTTGTTTGTTAAGCGAGATGTGAAAGCCCCGGGCTTAACCTGGGAACTGCATTTCGAACTGGCAAGCTAGAGTACAGTAGAGGGTGGCGGAATTTCCTGTGTAGCGGTGAAATGCGTAGAGATGGGAAGGAACATCAGTGGCGAAGGCGGCCACCTGGACTGATACTGACACTGAGGTGCGAAAGCGTGGGGAGCAAACAGG	Cold	Pseudomonadales Oleibacter	TACGGAGGGTGCAAGCGTTAATCGGAATTACTGGGCGTAAAGCGCGCGTAGGTTGTTTGTTAAGCGAGATGTGAAAGCCCCGGGCTTAACCTGGGAACTGCATTTCGAACTGGCAAGCTAGAGTACAGTAGAGGGTGGCGGAATTTCCTGTGTAGCGGTGAAATGCGTAGAGATGGGAAGGAACATCAGTGGCGAAGGCGGCCACCTGGACTGATACTGACACTGAGGTGCGAAAGCGTGGGGAGCAAACAGG	RI
68.597	-24.7447	2.97457	-8.31874	8.89028e-17	1.28731e-13	Bacteria	Cyanobacteria	Cyanobacteriia	Cyanobacteriales	Paraspirulinaceae	Spirulina P7	NA	T0	TACGGAGGAGGCAAGCGTTATCCGGAATTATTGGGCGTAAAGCGTCCGCAGGTGGTATTGTAAGTCTGCTGTCAAAGACAGAAGCTCAACTTCTGAAAGGCAGTGGAAACTGCAAAACTAGAGTACAGTAGGGGTAGAGGGAATTCCCAGTGTAGCGGTGAAATGCGTAGAGATTGGGAAGAACACCGGTGGCGAAGGCGCTCTGCTGGGCTGTAACTGACACTGAGGGACGAAAGCTAGGGGAGCGAATGGG	Ambient	Cyanobacteriales Spirulina P7	TACGGAGGAGGCAAGCGTTATCCGGAATTATTGGGCGTAAAGCGTCCGCAGGTGGTATTGTAAGTCTGCTGTCAAAGACAGAAGCTCAACTTCTGAAAGGCAGTGGAAACTGCAAAACTAGAGTACAGTAGGGGTAGAGGGAATTCCCAGTGTAGCGGTGAAATGCGTAGAGATTGGGAAGAACACCGGTGGCGAAGGCGCTCTGCTGGGCTGTAACTGACACTGAGGGACGAAAGCTAGGGGAGCGAATGGG	RI
18.3276	-23.4203	2.97568	-7.87057	3.53025e-15	3.40787e-12	Bacteria	Proteobacteria	Gammaproteobacteria	Pseudomonadales	Cellvibrionaceae	Agarilytica	NA	T0	TACGGAGGGTGCAAGCGTTAATCGGAATTACTGGGCGTAAAGCGCGCGTAGGCGGCTATCTAAGCTAGATGTGAAAGCCCAGGGCTCAACCTTGGAATTGCATTTAGAACTGGGTAGCTAGAGTACAGCAGAGGAGTGTGGAATTTCAGGTGTAGCGGTGAAATGCGTAGAGATCTGAAGGAACATCAGTGGCGAAGGCGACACTCTGGGTTGATACTGACGCTGAGGTGCGAAAGCGTGGGGAGCAAACAGG	Ambient	Pseudomonadales Agarilytica	TACGGAGGGTGCAAGCGTTAATCGGAATTACTGGGCGTAAAGCGCGCGTAGGCGGCTATCTAAGCTAGATGTGAAAGCCCAGGGCTCAACCTTGGAATTGCATTTAGAACTGGGTAGCTAGAGTACAGCAGAGGAGTGTGGAATTTCAGGTGTAGCGGTGAAATGCGTAGAGATCTGAAGGAACATCAGTGGCGAAGGCGACACTCTGGGTTGATACTGACGCTGAGGTGCGAAAGCGTGGGGAGCAAACAGG	RI
13.6436	-23.0252	2.97621	-7.73641	1.02262e-14	7.40377e-12	Bacteria	Bacteroidota	Bacteroidia	Cytophagales	Cyclobacteriaceae	Fabibacter	NA	T0	TACGGAGGGTGCAAGCGTTGTCCGGATTTATTGGGTTTAAAGGGTGCGTAGGCGGATCTTTAAGTCAGTGGTGAAATCCTGCAGCTTAACTGTAGAACTGCCATTGATACTGGAGATCTTGAGTATACTAGAGGTAGGCGGAATTTATGGTGTAGCGGTGAAATGCATAGATACCATAAAGAACACCGATAGCGTAGGCAGCTTACTGGAGTATAACTGACGCTGAGGCACGAAAGCATGGGGAGCGAACAGG	Ambient	Cytophagales Fabibacter	TACGGAGGGTGCAAGCGTTGTCCGGATTTATTGGGTTTAAAGGGTGCGTAGGCGGATCTTTAAGTCAGTGGTGAAATCCTGCAGCTTAACTGTAGAACTGCCATTGATACTGGAGATCTTGAGTATACTAGAGGTAGGCGGAATTTATGGTGTAGCGGTGAAATGCATAGATACCATAAAGAACACCGATAGCGTAGGCAGCTTACTGGAGTATAACTGACGCTGAGGCACGAAAGCATGGGGAGCGAACAGG	RI
6.20919	-21.9617	2.97864	-7.37307	1.6674e-13	8.04799e-11	Bacteria	Bacteroidota	Bacteroidia	Cytophagales	Amoebophilaceae	Amoebophilaceae	NA	T0	GACGGAGGGTGCAAGCGTTATCCGGATTCACTGGGTTTAAAGGGTACGCAGGCGGTCTTGTAAGTCGATGGTGAAATCTAGCAGCTCAACTGCTAACGTGCCATCGATACTGCTTGACTTGAGTATAGTCGAGGTGGGCGGAATTCTACATGTAGCGGTGAAATGCATAGATATGTAGAGGAACACCGATAGCGAAGGCAGCTCACTAGACTATTACTGACGCTGAGGTACGAAAGCGTGGGGAGCGAACAGG	Ambient	Cytophagales Amoebophilaceae	GACGGAGGGTGCAAGCGTTATCCGGATTCACTGGGTTTAAAGGGTACGCAGGCGGTCTTGTAAGTCGATGGTGAAATCTAGCAGCTCAACTGCTAACGTGCCATCGATACTGCTTGACTTGAGTATAGTCGAGGTGGGCGGAATTCTACATGTAGCGGTGAAATGCATAGATATGTAGAGGAACACCGATAGCGAAGGCAGCTCACTAGACTATTACTGACGCTGAGGTACGAAAGCGTGGGGAGCGAACAGG	RI
4.88587	20.387	2.97862	6.84443	7.67789e-12	3.17645e-09	Bacteria	Proteobacteria	Gammaproteobacteria	Enterobacterales	Alteromonadaceae	Aestuariibacter	NA	T0	TACGGAGGGTGCGAGCGTTAATCGGAATTACTGGGCGTAAAGCGCACGCAGGCGGATTGTTAAGCTAGAGGTGAAAGCCCCGCGCTCAACGTGGGAATTGCCTTTAGAACTGGCAGTCTAGAGTCTTGGAGAGGGGAGTGGAATTCCAGGTGTAGCGGTGAAATGCGTAGAGATCTGGAGGAACATCAGTGGCGAAGGCGACTCCCTGGCCAAAGACTGACGCTCATGTGCGAAAGTGTGGGTAGCGAACAGG	Cold	Enterobacterales Aestuariibacter	TACGGAGGGTGCGAGCGTTAATCGGAATTACTGGGCGTAAAGCGCACGCAGGCGGATTGTTAAGCTAGAGGTGAAAGCCCCGCGCTCAACGTGGGAATTGCCTTTAGAACTGGCAGTCTAGAGTCTTGGAGAGGGGAGTGGAATTCCAGGTGTAGCGGTGAAATGCGTAGAGATCTGGAGGAACATCAGTGGCGAAGGCGACTCCCTGGCCAAAGACTGACGCTCATGTGCGAAAGTGTGGGTAGCGAACAGG	RI
10.7842	-22.6998	2.97675	-7.62568	2.42746e-14	1.40598e-11	Bacteria	Bacteroidota	Bacteroidia	Cytophagales	Cyclobacteriaceae	Fabibacter	NA	T0	TACGGAGGGTGCAAGCGTTGTCCGGATTTATTGGGTTTAAAGGGTGCGTAGGCGGATCTTTAAGTCAGTGGTGAAAGCCTGCAGCTTAACTGTAGAACTGCCATTGATACTGGAGATCTTGAGTATACTAGAAGTAGGCGGAATTTATGGTGTAGCGGTGAAATGCATAGATACCATAAAGAACACCGATAGCGTAGGCAGCTTACTGGAGTATAACTGACGCTGAGGCACGAAAGCATGGGTAGCGAACAGG	Ambient	Cytophagales Fabibacter	TACGGAGGGTGCAAGCGTTGTCCGGATTTATTGGGTTTAAAGGGTGCGTAGGCGGATCTTTAAGTCAGTGGTGAAAGCCTGCAGCTTAACTGTAGAACTGCCATTGATACTGGAGATCTTGAGTATACTAGAAGTAGGCGGAATTTATGGTGTAGCGGTGAAATGCATAGATACCATAAAGAACACCGATAGCGTAGGCAGCTTACTGGAGTATAACTGACGCTGAGGCACGAAAGCATGGGTAGCGAACAGG	RI
2801.81	4.2165	0.772714	5.45674	4.8495e-08	1.25699e-06	Bacteria	Proteobacteria	Alphaproteobacteria	Rhodobacterales	Rhodobacteraceae	Sulfitobacter	NA	T22	TACGGAGGGGGTTAGCGTTGTTCGGAATTACTGGGCGTAAAGCGTACGTAGGCGGATCAGAAAGTAGGGGGTGAAATCCCGAGGCTCAACCTCGGAACTGCCTCCTAAACTCCTGGTCTTGAGTTCGAGAGAGGTGAGTGGAATTCCAAGTGTAGAGGTGAAATTCGTAGATATTTGGAGGAACACCAGTGGCGAAGGCGGCTCACTGGCTCGATACTGACGCTGAGGTACGAAAGTGTGGGGAGCAAACAGG	Cold	Rhodobacterales Sulfitobacter	TACGGAGGGGGTTAGCGTTGTTCGGAATTACTGGGCGTAAAGCGTACGTAGGCGGATCAGAAAGTAGGGGGTGAAATCCCGAGGCTCAACCTCGGAACTGCCTCCTAAACTCCTGGTCTTGAGTTCGAGAGAGGTGAGTGGAATTCCAAGTGTAGAGGTGAAATTCGTAGATATTTGGAGGAACACCAGTGGCGAAGGCGGCTCACTGGCTCGATACTGACGCTGAGGTACGAAAGTGTGGGGAGCAAACAGG	RI
5628.94	11.2437	1.8892	5.95157	2.6559e-09	8.60512e-08	Bacteria	Proteobacteria	Gammaproteobacteria	Enterobacterales	Colwelliaceae	Colwellia	NA	T22	TACGAGGGGTGCAAGCGTTAATCGGAATTACTGGGCGTAAAGCGTGCGTAGGTGGTTTGTTAAGCAAGATGTGAAAGCCCCGGGCTCAACCTGGGAACTGCATTTTGAACTGGCAAACTAGAGTATTGTAGAGGGTAGTGGAATTTCCAGTGTAGCGGTGAAATGCGTAGAGATTGGAAGGAACATCAGTGGCGAAGGCGGCTACCTGGACAAATACTGACACTGAGGCACGAAAGCGTGGGGAGCAAACAGG	Cold	Enterobacterales Colwellia	TACGAGGGGTGCAAGCGTTAATCGGAATTACTGGGCGTAAAGCGTGCGTAGGTGGTTTGTTAAGCAAGATGTGAAAGCCCCGGGCTCAACCTGGGAACTGCATTTTGAACTGGCAAACTAGAGTATTGTAGAGGGTAGTGGAATTTCCAGTGTAGCGGTGAAATGCGTAGAGATTGGAAGGAACATCAGTGGCGAAGGCGGCTACCTGGACAAATACTGACACTGAGGCACGAAAGCGTGGGGAGCAAACAGG	RI
114.727	-10.1345	1.86558	-5.4324	5.56025e-08	1.38579e-06	Bacteria	Proteobacteria	Alphaproteobacteria	Rhodobacterales	Rhodobacteraceae	Rhodobacteraceae	NA	T22	TACGGAGGGGGTTAGCGTTGTTCGGAATTACTGGGCGTAAAGCGTACGTAGGCGGATTAGTCAGTCAGAGGTGAAATCCCAGGGCTCAACCCTGGAACTGCCTTTGATACTGCTAGTCTTGAGTTCGAGAGAGGTAAGTGGAATTCCGAGTGTAGAGGTGAAATTCGTAGATATTCGGAGGAACACCAGTGGCGAAGGCGGCTTACTGGCTCGATACTGACGCTGAGGTACGAAAGTGTGGGGAGCAAACAGG	Ambient	Rhodobacterales Rhodobacteraceae	TACGGAGGGGGTTAGCGTTGTTCGGAATTACTGGGCGTAAAGCGTACGTAGGCGGATTAGTCAGTCAGAGGTGAAATCCCAGGGCTCAACCCTGGAACTGCCTTTGATACTGCTAGTCTTGAGTTCGAGAGAGGTAAGTGGAATTCCGAGTGTAGAGGTGAAATTCGTAGATATTCGGAGGAACACCAGTGGCGAAGGCGGCTTACTGGCTCGATACTGACGCTGAGGTACGAAAGTGTGGGGAGCAAACAGG	RI
562.753	12.7291	1.22194	10.4171	2.07179e-25	6.71259e-23	Bacteria	Proteobacteria	Gammaproteobacteria	Enterobacterales	Alteromonadaceae	Alteromonas	genovensis	T22	TACGGAGGGTGCGAGCGTTAATCGGAATTACTGGGCGTAAAGCGCACGCAGGCGGTTTGTTAAGCTAGATGTGAAAGCCCCGAGCTCAACTTGGGATGGTCATTTAGAACTGGCAGACTAGAGTCTTGGAGAGGGGAGTGGAATTCCAGGTGTAGCGGTGAAATGCGTAGATATCTGGAGGAACATCAGTGGCGAAGGCGACTCCCTGGCCAAAGACTGACGCTCATGTGCGAAAGTGTGGGTAGCGAACAGG	Cold	Enterobacterales Alteromonas	TACGGAGGGTGCGAGCGTTAATCGGAATTACTGGGCGTAAAGCGCACGCAGGCGGTTTGTTAAGCTAGATGTGAAAGCCCCGAGCTCAACTTGGGATGGTCATTTAGAACTGGCAGACTAGAGTCTTGGAGAGGGGAGTGGAATTCCAGGTGTAGCGGTGAAATGCGTAGATATCTGGAGGAACATCAGTGGCGAAGGCGACTCCCTGGCCAAAGACTGACGCTCATGTGCGAAAGTGTGGGTAGCGAACAGG	RI
1536.33	-9.65846	1.61766	-5.97062	2.3635e-09	8.06076e-08	Bacteria	Proteobacteria	Gammaproteobacteria	Enterobacterales	Vibrionaceae	Photobacterium	NA	T22	TACGGAGGGTGCGAGCGTTAATCGGAATTACTGGGCGTAAAGCGCATGCAGGCGGCTTGTTAAGCCAGATGTGAAAGCCCCGGGCTCAACCTGGGAACCGCATTTGGAACTGGCAAGCTAGAGTCTTGTAGAGGGGGGTAGAATTTCAGGTGTAGCGGTGAAATGCGTAGAGATCTGAAGGAATACCGGTGGCGAAGGCGGCCCCCTGGACAAAGACTGACGCTCAGATGCGAAAGCGTGGGGAGCAAACAGG	Ambient	Enterobacterales Photobacterium	TACGGAGGGTGCGAGCGTTAATCGGAATTACTGGGCGTAAAGCGCATGCAGGCGGCTTGTTAAGCCAGATGTGAAAGCCCCGGGCTCAACCTGGGAACCGCATTTGGAACTGGCAAGCTAGAGTCTTGTAGAGGGGGGTAGAATTTCAGGTGTAGCGGTGAAATGCGTAGAGATCTGAAGGAATACCGGTGGCGAAGGCGGCCCCCTGGACAAAGACTGACGCTCAGATGCGAAAGCGTGGGGAGCAAACAGG	RI
251.541	-25.6218	2.534	-10.1112	4.9265e-24	1.06412e-21	Bacteria	Proteobacteria	Gammaproteobacteria	Enterobacterales	Pseudoalteromonadaceae	Pseudoalteromonas	NA	T22	TACGGAGGGTGCGAGCGTTAATCGGAATTACTGGGCGTAAAGCGTACGCAGGCGGTTTGTTAAGCGAGATGTGAAAGCCCCGGGCTCAACCTGGGAACTGCATTTCGAACTGGCAGACTAGAGTGTGATAGAGGGTGGTAGAATTTCAGGTGTAGCGGTGAAATGCGTAGAGATCTGAAGGAATACCGATGGCGAAGGCAGCCACCTGGGTCAACACTGACGCTCATGTACGAAAGCGTGGGGAGCAAACGGG	Ambient	Enterobacterales Pseudoalteromonas	TACGGAGGGTGCGAGCGTTAATCGGAATTACTGGGCGTAAAGCGTACGCAGGCGGTTTGTTAAGCGAGATGTGAAAGCCCCGGGCTCAACCTGGGAACTGCATTTCGAACTGGCAGACTAGAGTGTGATAGAGGGTGGTAGAATTTCAGGTGTAGCGGTGAAATGCGTAGAGATCTGAAGGAATACCGATGGCGAAGGCAGCCACCTGGGTCAACACTGACGCTCATGTACGAAAGCGTGGGGAGCAAACGGG	RI
10.5359	21.7486	2.97666	7.3064	2.744e-13	1.27008e-11	Bacteria	Proteobacteria	Alphaproteobacteria	Rhodobacterales	Rhodobacteraceae	Antarctobacter	NA	T22	TACGGAGGGGGTTAGCGTTGTTCGGAATTACTGGGCGTAAAGCGCACGTAGGCGGATCAGAAAGTATGGGGTGAAATCCCGGGGCTCAACCCCGGAACTGCCTCATAAACTCCTGGTCTTGAGTTCGAGAGAGGTGAGTGGAATTCCGAGTGTAGAGGTGAAATTCGTAGATATTCGGAGGAACACCAGTGGCGAAGGCGGCTCACTGGCTCGATACTGACGCTGAGGTGCGAAAGTGTGGGGAGCAAACAGG	Cold	Rhodobacterales Antarctobacter	TACGGAGGGGGTTAGCGTTGTTCGGAATTACTGGGCGTAAAGCGCACGTAGGCGGATCAGAAAGTATGGGGTGAAATCCCGGGGCTCAACCCCGGAACTGCCTCATAAACTCCTGGTCTTGAGTTCGAGAGAGGTGAGTGGAATTCCGAGTGTAGAGGTGAAATTCGTAGATATTCGGAGGAACACCAGTGGCGAAGGCGGCTCACTGGCTCGATACTGACGCTGAGGTGCGAAAGTGTGGGGAGCAAACAGG	RI
32.511	-23.8003	2.97482	-8.00058	1.23839e-15	8.02477e-14	Bacteria	Proteobacteria	Gammaproteobacteria	Enterobacterales	Colwelliaceae	Thalassotalea	fusca	T22	TACGGAGGGTGCGAGCGTTAATCGGAATTACTGGGCGTAAAGCGTGCGTAGGCGGTTGATTAAGCGAGATGTGAAATCCCGGGGCTTAACCTCGGAACTGCATTTCGAACTGGTCAACTAGAGTACTGTAGAGGGTGGTGGAATTTCCAGTGTAGCGGTGAAATGCGTAGAGATTGGAAGGAACATCAGTGGCGAAGGCGGCCACCTGGACAGATACTGACGCTGAGGCACGAAAGCGTGGGGAGCAAACAGG	Ambient	Enterobacterales Thalassotalea	TACGGAGGGTGCGAGCGTTAATCGGAATTACTGGGCGTAAAGCGTGCGTAGGCGGTTGATTAAGCGAGATGTGAAATCCCGGGGCTTAACCTCGGAACTGCATTTCGAACTGGTCAACTAGAGTACTGTAGAGGGTGGTGGAATTTCCAGTGTAGCGGTGAAATGCGTAGAGATTGGAAGGAACATCAGTGGCGAAGGCGGCCACCTGGACAGATACTGACGCTGAGGCACGAAAGCGTGGGGAGCAAACAGG	RI
353.661	-4.30925	0.846274	-5.09203	3.54252e-07	7.1736e-06	Bacteria	Proteobacteria	Gammaproteobacteria	Gammaproteobacteria	Gammaproteobacteria	Gammaproteobacteria	NA	T22	TACGGAGGGTCCGAGCGTTAATCGGAATTACTGGGCGTAAAGCGCGCGTAGGCGGCTTAGTCAGTCGGATGTGAAAGCCCTGGGCTTAACCTGGGAACTGCATTCGATACTGCTAAGCTAGAGTATGGTAGAGGTAAGTGGAATTTCTGGTGTAGCGGTGAAATGCGTAGATATCAGAAGGAACATCAGTGGCGAAGGCGGCTTACTGGACCAATACTGACGCTGAGGTGCGAAAGCGTGGGGAGCAAACAGG	Ambient	Gammaproteobacteria Gammaproteobacteria	TACGGAGGGTCCGAGCGTTAATCGGAATTACTGGGCGTAAAGCGCGCGTAGGCGGCTTAGTCAGTCGGATGTGAAAGCCCTGGGCTTAACCTGGGAACTGCATTCGATACTGCTAAGCTAGAGTATGGTAGAGGTAAGTGGAATTTCTGGTGTAGCGGTGAAATGCGTAGATATCAGAAGGAACATCAGTGGCGAAGGCGGCTTACTGGACCAATACTGACGCTGAGGTGCGAAAGCGTGGGGAGCAAACAGG	RI
265.138	-25.2878	2.53022	-9.99433	1.61371e-23	2.61421e-21	Bacteria	Proteobacteria	Gammaproteobacteria	Enterobacterales	Pseudoalteromonadaceae	Pseudoalteromonas	NA	T22	TACGGAGGGTGCGAGCGTTAATCGGAATTACTGGGCGTAAAGCGTACGCAGGCGGTTTGTTAAGCGAGATGTGAAAGCCCCGGGCTCAACCTGGGAACTGCATTTCGAACTGGCAAACTAGAGTGTGATAGAGGGTGGTAGAATTTCAGGTGTAGCGGTGAAATGCGTAGAGATCTGAAGGAATACCGATGGCGAAGGCAGCCACCTGGGTCAACACTGACGCTCATGTACGAAAGCGTGGGGAGCAAACGGG	Ambient	Enterobacterales Pseudoalteromonas	TACGGAGGGTGCGAGCGTTAATCGGAATTACTGGGCGTAAAGCGTACGCAGGCGGTTTGTTAAGCGAGATGTGAAAGCCCCGGGCTCAACCTGGGAACTGCATTTCGAACTGGCAAACTAGAGTGTGATAGAGGGTGGTAGAATTTCAGGTGTAGCGGTGAAATGCGTAGAGATCTGAAGGAATACCGATGGCGAAGGCAGCCACCTGGGTCAACACTGACGCTCATGTACGAAAGCGTGGGGAGCAAACGGG	RI
552.027	-27.6699	2.5855	-10.7019	9.96737e-27	6.45886e-24	Bacteria	Proteobacteria	Gammaproteobacteria	Enterobacterales	Pseudoalteromonadaceae	Pseudoalteromonas	NA	T22	TACGAGGGGTGCAAGCGTTAATCGGAATTACTGGGCGTAAAGCGTACGCAGGCGGTTTGTTAAGCGAGATGTGAAAGCCCCGGGCTCAACCTGGGAACTGCATTTCGAACTGGCAGACTAGAGTATGATAGAGGGTGGTAGAATTTCAGGTGTAGCGGTGAAATGCGTAGAGATCTGAAGGAATACCGATGGCGAAGGCAGCCACCTGGGTCAATACTGACGCTCATGTACGAAAGCGTGGGGAGCAAACGGG	Ambient	Enterobacterales Pseudoalteromonas	TACGAGGGGTGCAAGCGTTAATCGGAATTACTGGGCGTAAAGCGTACGCAGGCGGTTTGTTAAGCGAGATGTGAAAGCCCCGGGCTCAACCTGGGAACTGCATTTCGAACTGGCAGACTAGAGTATGATAGAGGGTGGTAGAATTTCAGGTGTAGCGGTGAAATGCGTAGAGATCTGAAGGAATACCGATGGCGAAGGCAGCCACCTGGGTCAATACTGACGCTCATGTACGAAAGCGTGGGGAGCAAACGGG	RI
46.8536	-8.84183	1.68908	-5.23471	1.65248e-07	3.96595e-06	Bacteria	Proteobacteria	Gammaproteobacteria	Enterobacterales	Alteromonadaceae	Paraglaciecola	psychrophila	T22	TACGGAGGGTCCGAGCGTTAATCGGAATTACTGGGCGTAAAGCGCACGCAGGCGGTTTGTTAAGCTAGATGTGAAAGCCCCGGGCTCAACCTGGGAATAGCATTTAGAACTGGCAGGCTAGAGTCTTGGAGAGGGGAGTGGAATTTCTGGTGTAGCGGTGAAATGCGTAGATATCAGAAGGAACATCAGTGGCGAAGGCGACTCCCTGGCCAAAGACTGACGCTCATGTGCGAAAGTGTGGGTAGCGAACAGG	Ambient	Enterobacterales Paraglaciecola	TACGGAGGGTCCGAGCGTTAATCGGAATTACTGGGCGTAAAGCGCACGCAGGCGGTTTGTTAAGCTAGATGTGAAAGCCCCGGGCTCAACCTGGGAATAGCATTTAGAACTGGCAGGCTAGAGTCTTGGAGAGGGGAGTGGAATTTCTGGTGTAGCGGTGAAATGCGTAGATATCAGAAGGAACATCAGTGGCGAAGGCGACTCCCTGGCCAAAGACTGACGCTCATGTGCGAAAGTGTGGGTAGCGAACAGG	RI
96.5029	-9.88508	1.80649	-5.47198	4.45024e-08	1.20156e-06	Bacteria	Proteobacteria	Gammaproteobacteria	Pseudomonadales	Cellvibrionaceae	Aestuariicella	NA	T22	TACGGAGGGTGCAAGCGTTAATCGGAATTACTGGGCGTAAAGCGCGCGTAGGCGGTTACATAAGTTGGAAGTGAAAGCCCCGGGCTCAACCTGGGAACTGCTTTCAAAACTGTGTGACTAGAGTGCAGCAGAGGATAGTGGAATTTCTAGTGTAGCGGTGAAATGCGTAGATATTAGAAGGAACACCAGTGGCGAAGGCGACTGTCTGGGCTGACACTGACGCTGAGGTGCGAAAGCGTGGGGAGCAAACAGG	Ambient	Pseudomonadales Aestuariicella	TACGGAGGGTGCAAGCGTTAATCGGAATTACTGGGCGTAAAGCGCGCGTAGGCGGTTACATAAGTTGGAAGTGAAAGCCCCGGGCTCAACCTGGGAACTGCTTTCAAAACTGTGTGACTAGAGTGCAGCAGAGGATAGTGGAATTTCTAGTGTAGCGGTGAAATGCGTAGATATTAGAAGGAACACCAGTGGCGAAGGCGACTGTCTGGGCTGACACTGACGCTGAGGTGCGAAAGCGTGGGGAGCAAACAGG	RI
43.8891	-8.74873	1.68934	-5.17878	2.23347e-07	4.82428e-06	Bacteria	Proteobacteria	Gammaproteobacteria	Pseudomonadales	Nitrincolaceae	Neptuniibacter	NA	T22	TACGGAGGGTGCGAGCGTTAATCGGAATTACTGGGCGTAAAGCGCGCGTAGGTGGATTGGTCAGTCAGATGTGAAAGCCCAGGGCTCAACCTTGGAACTGCACCTGATACTGCCAATCTAGAATACGGTAGAGGGTAGTGGAATTTCCTGTGTAGCGGTGAAATGCGTAGATATAGGAAGGAACACCAGTGGCGAAGGCGACTACCTGGACCGATATTGACACTGAGGTGCGAAAGCGTGGGGAGCAAACAGG	Ambient	Pseudomonadales Neptuniibacter	TACGGAGGGTGCGAGCGTTAATCGGAATTACTGGGCGTAAAGCGCGCGTAGGTGGATTGGTCAGTCAGATGTGAAAGCCCAGGGCTCAACCTTGGAACTGCACCTGATACTGCCAATCTAGAATACGGTAGAGGGTAGTGGAATTTCCTGTGTAGCGGTGAAATGCGTAGATATAGGAAGGAACACCAGTGGCGAAGGCGACTACCTGGACCGATATTGACACTGAGGTGCGAAAGCGTGGGGAGCAAACAGG	RI
45.3401	-8.79575	1.87796	-4.68368	2.81765e-06	5.21668e-05	Bacteria	Proteobacteria	Gammaproteobacteria	Enterobacterales	Kangiellaceae	Aliikangiella	NA	T22	TACGGAGGGTGCAAGCGTTAATCGGAATTACTGGGCGTAAAGCGCGCGTAGGCGGATTGTTAAGTCTCATGTGAAAGCCCTGGGCTCAACCTGGGAACTGCATGGGATACTGATAATCTAGAATACAGTAGAGGGTAGTGGAATTTCAGGTGTAGCGGTGAAATGCGTAGAGATCTGAAGGAACATCAGTGGCGAAGGCGACTACCTGGACTGATATTGACGCTGAGGTGCGAAAGCGTGGGGAGCAAACGGG	Ambient	Enterobacterales Aliikangiella	TACGGAGGGTGCAAGCGTTAATCGGAATTACTGGGCGTAAAGCGCGCGTAGGCGGATTGTTAAGTCTCATGTGAAAGCCCTGGGCTCAACCTGGGAACTGCATGGGATACTGATAATCTAGAATACAGTAGAGGGTAGTGGAATTTCAGGTGTAGCGGTGAAATGCGTAGAGATCTGAAGGAACATCAGTGGCGAAGGCGACTACCTGGACTGATATTGACGCTGAGGTGCGAAAGCGTGGGGAGCAAACGGG	RI
105.4	-10.0125	1.61155	-6.21295	5.20003e-10	1.87201e-08	Bacteria	Proteobacteria	Gammaproteobacteria	Pseudomonadales	Oleiphilaceae	Oleiphilus	NA	T22	TACGGAGGGTGCAAGCGTTAATCGGAATTACTGGGCGTAAAGCGCGCGTAGGCGGCTTACTAAGCCAGATGTGAAAGCCCCGGGCTCAACCTGGGAACTGCATTTGGAACTGGTTCGCTAGAGTACAGTAGAGGGTGGTGGAATTTCCAGTGTAGCGGTGAAATGCGTAGAGATTGGAAGGAACATCAGTGGCGAAGGCGGCCACCTGGACTGATACTGACGCTGAGGTGCGAAAGCGTGGGGAGCAAACAGG	Ambient	Pseudomonadales Oleiphilus	TACGGAGGGTGCAAGCGTTAATCGGAATTACTGGGCGTAAAGCGCGCGTAGGCGGCTTACTAAGCCAGATGTGAAAGCCCCGGGCTCAACCTGGGAACTGCATTTGGAACTGGTTCGCTAGAGTACAGTAGAGGGTGGTGGAATTTCCAGTGTAGCGGTGAAATGCGTAGAGATTGGAAGGAACATCAGTGGCGAAGGCGGCCACCTGGACTGATACTGACGCTGAGGTGCGAAAGCGTGGGGAGCAAACAGG	RI
135.31	-9.649	1.33917	-7.2052	5.79584e-13	2.34731e-11	Bacteria	Myxococcota	Polyangia	Nannocystales	Nannocystaceae	Nannocystaceae	NA	T22	TACGGAGGGTGTAAACGTTGCTCGGAATCATTGGGCGTAAAGCGCACGTAGGCGGCCTGGTAAGTTGGATGTGAAAGCCCGGGGCTCAACCCCGGAAGTGCACCCAAAACTGCCAGGCTAGAATCTCGGAGGGGGTCGGAGAATTCCCGGTGTAGAGGTGAAATTCGTAGATATCGGGAGGAATACCAGTGGCGAAGGCGCCGACCTGGACGATGATTGACGCTGAGGTGCGAAAGCATGGGGAGCGAACAGG	Ambient	Nannocystales Nannocystaceae	TACGGAGGGTGTAAACGTTGCTCGGAATCATTGGGCGTAAAGCGCACGTAGGCGGCCTGGTAAGTTGGATGTGAAAGCCCGGGGCTCAACCCCGGAAGTGCACCCAAAACTGCCAGGCTAGAATCTCGGAGGGGGTCGGAGAATTCCCGGTGTAGAGGTGAAATTCGTAGATATCGGGAGGAATACCAGTGGCGAAGGCGCCGACCTGGACGATGATTGACGCTGAGGTGCGAAAGCATGGGGAGCGAACAGG	RI
168.386	7.27185	1.5855	4.58647	4.50798e-06	7.89506e-05	Bacteria	Proteobacteria	Gammaproteobacteria	Enterobacterales	Vibrionaceae	Vibrio	NA	T22	TACGGAGGGTGCGAGCGTTAATCGGAATTACTGGGCGTAAAGCGCATGCAGGTGGTTCATTAAGTCAGATGTGAAAGCCCGGGGCTCAACCTCGGAACTGCATTTGAAACTGGTGAACTAGAGTGCTGTAGAGGGGGGTAGAATTTCAGGTGTAGCGGTGAAATGCGTAGAGATCTGAAGGAATACCAGTGGCGAAGGCGGCCCCCTGGACAGACACTGACACTCAGATGCGAAAGCGTGGGGAGCAAACAGG	Cold	Enterobacterales Vibrio	TACGGAGGGTGCGAGCGTTAATCGGAATTACTGGGCGTAAAGCGCATGCAGGTGGTTCATTAAGTCAGATGTGAAAGCCCGGGGCTCAACCTCGGAACTGCATTTGAAACTGGTGAACTAGAGTGCTGTAGAGGGGGGTAGAATTTCAGGTGTAGCGGTGAAATGCGTAGAGATCTGAAGGAATACCAGTGGCGAAGGCGGCCCCCTGGACAGACACTGACACTCAGATGCGAAAGCGTGGGGAGCAAACAGG	RI
80.8358	-9.62968	1.6232	-5.93254	2.98289e-09	9.20434e-08	Bacteria	Planctomycetota	Pla3 lineage	Pla3 lineage	Pla3 lineage	Pla3 lineage	NA	T22	TACGAATGGTGCGAGCGTTGTTCGGAATCACTGGGCATAAAGGGCGCGTAGGCGGCGATGTAAGTCAATTGTGAAATCCCTCGGCTCAACCGAGGAACTGCAGTTGATACTGCATTGCTAGAGTATTGGAGGGGAGAGCGGAATTCCTGGTGGAGCGGTGAAATGCGTAGATATCAGGAGGAACGCCGGAGGCGAAAGCGGCTCTCTGGCCAATTACTGACGCTGAGGCGCGAAAGCTAGGGTAGCAAACAGG	Ambient	Pla3 lineage Pla3 lineage	TACGAATGGTGCGAGCGTTGTTCGGAATCACTGGGCATAAAGGGCGCGTAGGCGGCGATGTAAGTCAATTGTGAAATCCCTCGGCTCAACCGAGGAACTGCAGTTGATACTGCATTGCTAGAGTATTGGAGGGGAGAGCGGAATTCCTGGTGGAGCGGTGAAATGCGTAGATATCAGGAGGAACGCCGGAGGCGAAAGCGGCTCTCTGGCCAATTACTGACGCTGAGGCGCGAAAGCTAGGGTAGCAAACAGG	RI
42.3295	-8.69688	1.48632	-5.85128	4.8779e-09	1.43676e-07	Bacteria	Proteobacteria	Gammaproteobacteria	Pseudomonadales	Cellvibrionaceae	Pseudoteredinibacter	NA	T22	TACGGAGGGTGCAAGCGTTAATCGGAATTACTGGGCGTAAAGCGCGCGTAGGCGGTTTGTTAAGCTAGCTGTGAAAGCCCAGGGCTCAACCTTGGAATTGCAGTTAGAACTGGCAAGCTAGAGTGCAGCAGAGGATAGTGGAATTTCTAGTGTAGCGGTGAAATGCGTAGATATTAGAAGGAACACCAGTGGCGAAGGCGACTGTCTGGGCTGACACTGACGCTGAGGTGCGAAAGCGTGGGGAGCAAACAGG	Ambient	Pseudomonadales Pseudoteredinibacter	TACGGAGGGTGCAAGCGTTAATCGGAATTACTGGGCGTAAAGCGCGCGTAGGCGGTTTGTTAAGCTAGCTGTGAAAGCCCAGGGCTCAACCTTGGAATTGCAGTTAGAACTGGCAAGCTAGAGTGCAGCAGAGGATAGTGGAATTTCTAGTGTAGCGGTGAAATGCGTAGATATTAGAAGGAACACCAGTGGCGAAGGCGACTGTCTGGGCTGACACTGACGCTGAGGTGCGAAAGCGTGGGGAGCAAACAGG	RI
72.4342	-24.8733	2.97446	-8.36229	6.15134e-17	5.69438e-15	Bacteria	Proteobacteria	Gammaproteobacteria	Enterobacterales	Colwelliaceae	Thalassotalea	NA	T22	TACGGAGGGTGCGAGCGTTAATCGGAATTACTGGGCGTAAAGCGTGCGTAGGCGGTTATTTAAGTCAGATGTGAAATCCCGGGGCTCAACCTCGGAACTGCATTTGAAACTGGATAACTAGAGTATTGTAGAGGGTGGTGGAATTTCCAGTGTAGCGGTGAAATGCGTAGAGATTGGAAGGAACATCAGTGGCGAAGGCGGCCACCTGGACAAATACTGACGCTGAGGCACGAAAGCGTGGGGAGCAAACAGG	Ambient	Enterobacterales Thalassotalea	TACGGAGGGTGCGAGCGTTAATCGGAATTACTGGGCGTAAAGCGTGCGTAGGCGGTTATTTAAGTCAGATGTGAAATCCCGGGGCTCAACCTCGGAACTGCATTTGAAACTGGATAACTAGAGTATTGTAGAGGGTGGTGGAATTTCCAGTGTAGCGGTGAAATGCGTAGAGATTGGAAGGAACATCAGTGGCGAAGGCGGCCACCTGGACAAATACTGACGCTGAGGCACGAAAGCGTGGGGAGCAAACAGG	RI
94.8605	-9.86054	1.3451	-7.33071	2.28933e-13	1.14114e-11	Bacteria	Proteobacteria	Alphaproteobacteria	Rhodobacterales	Rhodobacteraceae	Rhodobacteraceae	NA	T22	TACGGAGGGGACTAGCGTTGTTCGGAATTACTGGGCGTAAAGCGCACGTAGGCGGACCAGAAAGTATGGGGTGAAATCCCGGGGCTCAACCCCGGAACTGCCTCATAAACTCCTGGTCTAGAGTTCGAGAGAGGTGAGTGGAATTCCGAGTGTAGAGGTGAAATTCGTAGATATTCGGAGGAACACCAGTGGCGAAGGCGGCTCACTGGCTCGATACTGACGCTGAGGTGCGAAAGCGTGGGGAGCAAACAGG	Ambient	Rhodobacterales Rhodobacteraceae	TACGGAGGGGACTAGCGTTGTTCGGAATTACTGGGCGTAAAGCGCACGTAGGCGGACCAGAAAGTATGGGGTGAAATCCCGGGGCTCAACCCCGGAACTGCCTCATAAACTCCTGGTCTAGAGTTCGAGAGAGGTGAGTGGAATTCCGAGTGTAGAGGTGAAATTCGTAGATATTCGGAGGAACACCAGTGGCGAAGGCGGCTCACTGGCTCGATACTGACGCTGAGGTGCGAAAGCGTGGGGAGCAAACAGG	RI
119.039	10.4879	2.00973	5.21854	1.8034e-07	4.17359e-06	Bacteria	Proteobacteria	Gammaproteobacteria	Pseudomonadales	Saccharospirillaceae	Saccharospirillaceae	NA	T22	TACGGAGGGTCCGAGCGTTAATCGGAATTACTGGGCGTAAAGCGTACGTAGGTGGTTTGTTAAGTTGGATGTGAAAGCCCAGGGCTCAACCTTGGAACTGCATTCAAAACTGATGAGCTAGAGTATGGTAGAGGTAAGTGGAATTTCCTGTGTAGCGGTGAAATGCGTAGAGATGGGAAGGAACATCAGTGGCGAAGGCGACTTACTGGACCAATACTGACACTGAGGTACGAAAGCGTGGGTAGCAAACAGG	Cold	Pseudomonadales Saccharospirillaceae	TACGGAGGGTCCGAGCGTTAATCGGAATTACTGGGCGTAAAGCGTACGTAGGTGGTTTGTTAAGTTGGATGTGAAAGCCCAGGGCTCAACCTTGGAACTGCATTCAAAACTGATGAGCTAGAGTATGGTAGAGGTAAGTGGAATTTCCTGTGTAGCGGTGAAATGCGTAGAGATGGGAAGGAACATCAGTGGCGAAGGCGACTTACTGGACCAATACTGACACTGAGGTACGAAAGCGTGGGTAGCAAACAGG	RI
61.4148	-9.23327	1.44511	-6.38933	1.66619e-10	6.35111e-09	Bacteria	Proteobacteria	Gammaproteobacteria	UBA4486	UBA4486	UBA4486	NA	T22	TACGGAGGGTGCGAGCGTTAATCGGAATTACTGGGCGTAAAGCGTGCGTAGGCGGCACGGTCAGTCGGATGTGAAAGCCCCGGGCTTAACCTGGGAATTGCATTCGATACTGCCGAGCTAGAGTATGTTAGAGGAAAGTGGAATTCCCGGTGTAGCGGTGAAATGCGTAGATATCGGGAGGAACATCAGTGGCGAAGGCGACTTTCTGGATCAATACTGACGCTGAGGTACGAAAGCGTGGGGAGCAAACAGG	Ambient	UBA4486 UBA4486	TACGGAGGGTGCGAGCGTTAATCGGAATTACTGGGCGTAAAGCGTGCGTAGGCGGCACGGTCAGTCGGATGTGAAAGCCCCGGGCTTAACCTGGGAATTGCATTCGATACTGCCGAGCTAGAGTATGTTAGAGGAAAGTGGAATTCCCGGTGTAGCGGTGAAATGCGTAGATATCGGGAGGAACATCAGTGGCGAAGGCGACTTTCTGGATCAATACTGACGCTGAGGTACGAAAGCGTGGGGAGCAAACAGG	RI
21.9498	8.04844	1.74773	4.60508	4.12308e-06	7.42155e-05	Bacteria	Proteobacteria	Alphaproteobacteria	Rhizobiales	Devosiaceae	Devosiaceae	NA	T22	TACGAAGGGGGCTAGCGTTGTTCGGAATTACTGGGCGTAAAGCGCACGTAGGCGGATTGTTAAGTTAGAGGTGAAATCCCGGAGCTCAACTCCGGAACTGCCTTTAATACTGGCAATCTTGAGTCCGAGAGAGGTGAGTGGAACTCCTAGTGTAGAGGTGGAATTCGTAGATATTAGGAAGAACACCAGTGGCGAAGGCGGCTCACTGGCTCGGTACTGACGCTGAGGTGCGAAAGCGTGGGGAGCAAACAGG	Cold	Rhizobiales Devosiaceae	TACGAAGGGGGCTAGCGTTGTTCGGAATTACTGGGCGTAAAGCGCACGTAGGCGGATTGTTAAGTTAGAGGTGAAATCCCGGAGCTCAACTCCGGAACTGCCTTTAATACTGGCAATCTTGAGTCCGAGAGAGGTGAGTGGAACTCCTAGTGTAGAGGTGGAATTCGTAGATATTAGGAAGAACACCAGTGGCGAAGGCGGCTCACTGGCTCGGTACTGACGCTGAGGTGCGAAAGCGTGGGGAGCAAACAGG	RI
170.542	25.633	2.97431	8.61812	6.80631e-18	8.82097e-16	Bacteria	Proteobacteria	Alphaproteobacteria	Rhizobiales	Rhizobiaceae	Rhizobiaceae	NA	T22	TACGAAGGGAGCTAGCGTTGTTCGGAATTACTGGGCGTAAAGCGCGCGTAGGCGGACTATTAAGTCAGGGGTGAAATCCCGGGGCTCAACCCCGGAACTGCCCTTGATACTGGTGGTCTAGAGATCGAGAGAGGTGAGTGGAATTCCGAGTGTAGAGGTGAAATTCGTAGATATTCGGAGGAACACCAGTGGCGAAGGCGGCTCACTGGCTCGATACTGACGCTGAGGTGCGAAAGCGTGGGGAGCAAACAGG	Cold	Rhizobiales Rhizobiaceae	TACGAAGGGAGCTAGCGTTGTTCGGAATTACTGGGCGTAAAGCGCGCGTAGGCGGACTATTAAGTCAGGGGTGAAATCCCGGGGCTCAACCCCGGAACTGCCCTTGATACTGGTGGTCTAGAGATCGAGAGAGGTGAGTGGAATTCCGAGTGTAGAGGTGAAATTCGTAGATATTCGGAGGAACACCAGTGGCGAAGGCGGCTCACTGGCTCGATACTGACGCTGAGGTGCGAAAGCGTGGGGAGCAAACAGG	RI
135.745	-10.3774	1.99265	-5.20785	1.91038e-07	4.26871e-06	Bacteria	Proteobacteria	Gammaproteobacteria	Enterobacterales	Pseudoalteromonadaceae	Algicola	NA	T22	TACGGAGGGTGCGAGCGTTAATCGGAATTACTGGGCGTAAAGCGTACGCAGGCGGTTAGTTAAGTCAGATGTGAAAGCCCCGGGCTCAACCTGGGAACTGCATTTGAAACTGGCTAACTAGAGTGCGACAGAGGGTGGTAGAATTTCAGGTGTAGCGGTGAAATGCGTAGAGATCTGAAGGAATACCGATGGCGAAGGCAGCCACCTGGGTCGACACTGACGCTCATGTACGAAAGCGTGGGTAGCAAACAGG	Ambient	Enterobacterales Algicola	TACGGAGGGTGCGAGCGTTAATCGGAATTACTGGGCGTAAAGCGTACGCAGGCGGTTAGTTAAGTCAGATGTGAAAGCCCCGGGCTCAACCTGGGAACTGCATTTGAAACTGGCTAACTAGAGTGCGACAGAGGGTGGTAGAATTTCAGGTGTAGCGGTGAAATGCGTAGAGATCTGAAGGAATACCGATGGCGAAGGCAGCCACCTGGGTCGACACTGACGCTCATGTACGAAAGCGTGGGTAGCAAACAGG	RI
41.8934	-24.1523	2.97467	-8.11932	4.68798e-16	3.79727e-14	Bacteria	Bacteria	Bacteria	Bacteria	Bacteria	Bacteria	NA	T22	TACGTGTGGTCCAAGCGTTGTTCGGAATTACTGGGCTTAAAGGGTGCGTAGGCGGTTTTTTAAGTCATGGGTGAAATCTGGTGGCCCAACCATCCGACTGCCTGTGATACTGGGAAACTTGAGTACATTAGGGATAAGCGGAACGTGTAGTGTAGCGGTGAAATGCGTAGATATTACACGGAAGGCCAATGGCGAAGGCAGCTTATTGGGATGTAACTGACGCTGAGGCACGAAAGCGTGGGGAGCAAACAGG	Ambient	Bacteria Bacteria	TACGTGTGGTCCAAGCGTTGTTCGGAATTACTGGGCTTAAAGGGTGCGTAGGCGGTTTTTTAAGTCATGGGTGAAATCTGGTGGCCCAACCATCCGACTGCCTGTGATACTGGGAAACTTGAGTACATTAGGGATAAGCGGAACGTGTAGTGTAGCGGTGAAATGCGTAGATATTACACGGAAGGCCAATGGCGAAGGCAGCTTATTGGGATGTAACTGACGCTGAGGCACGAAAGCGTGGGGAGCAAACAGG	RI
20.5843	22.6831	2.97544	7.62345	2.46992e-14	1.33376e-12	Bacteria	Proteobacteria	Alphaproteobacteria	Rhodobacterales	Rhodobacteraceae	Yoonia-Loktanella	NA	T22	TACGGAGGGGGTTAGCGTTGTTCGGAATTACTGGGCGTAAAGCGCACGTAGGCGGATCAATAAGTTAGAGGTGAAATCCCAGGGCTCAACCCTGGAACTGCCTTTAATACTGTTGGTCTAGAGTTCGAGAGAGGTAAGTGGAATTCCGAGTGTAGAGGTGAAATTCGTAGATATTCGGAGGAACACCAGTGGCGAAGGCGGCTTACTGGCTCGATACTGACGCTGAGGTGCGAAAGTGTGGGGAGCAAACAGG	Cold	Rhodobacterales Yoonia-Loktanella	TACGGAGGGGGTTAGCGTTGTTCGGAATTACTGGGCGTAAAGCGCACGTAGGCGGATCAATAAGTTAGAGGTGAAATCCCAGGGCTCAACCCTGGAACTGCCTTTAATACTGTTGGTCTAGAGTTCGAGAGAGGTAAGTGGAATTCCGAGTGTAGAGGTGAAATTCGTAGATATTCGGAGGAACACCAGTGGCGAAGGCGGCTTACTGGCTCGATACTGACGCTGAGGTGCGAAAGTGTGGGGAGCAAACAGG	RI
23.802	-7.8666	1.73301	-4.53928	5.64469e-06	9.62567e-05	Bacteria	Proteobacteria	Alphaproteobacteria	Rhodobacterales	Rhodobacteraceae	Rhodobacteraceae	NA	T22	TACGGAGGGGGCTAGCGTTGTTCGGAATTACTGGGCGTAAAGCGCGCGTAGGCGGGCTGTTAAGTCGGGGGTGAAATCCCGGGGCTCAACCCCGGAACTGCCTCCGATACTGGCAGCCTAGAGATCGAGAGAGGCGAGTGGAATACCGAGTGTAGAGGTGAAATTCGTAGATATTCGGTGGAACACCAGTGGCGAAGGCGGCTCGCTGGCTCGATACTGACGCTGAGGTGCGAAAGCGTGGGGAGCAAACAGG	Ambient	Rhodobacterales Rhodobacteraceae	TACGGAGGGGGCTAGCGTTGTTCGGAATTACTGGGCGTAAAGCGCGCGTAGGCGGGCTGTTAAGTCGGGGGTGAAATCCCGGGGCTCAACCCCGGAACTGCCTCCGATACTGGCAGCCTAGAGATCGAGAGAGGCGAGTGGAATACCGAGTGTAGAGGTGAAATTCGTAGATATTCGGTGGAACACCAGTGGCGAAGGCGGCTCGCTGGCTCGATACTGACGCTGAGGTGCGAAAGCGTGGGGAGCAAACAGG	RI
15.9355	-22.8364	2.9755	-7.6748	1.65679e-14	9.75999e-13	Bacteria	Proteobacteria	Gammaproteobacteria	Pseudomonadales	Cellvibrionaceae	Agarilytica	NA	T22	TACGGAGGGTGCAAGCGTTAATCGGAATTACTGGGCGTAAAGCGCGCGTAGGCGGTTGTCTAAGCTAGATGTGAAAGCCCCGGGCTTAACCTGGGAACTGCATTTAGAACTGGGCAGCTAGAGTACAGCAGAGGAGTGTGGAATTTCAGGTGTAGCGGTGAAATGCGTAGAGATCTGAAGGAACATCAGTGGCGAAGGCGACACTCTGGGCTGATACTGACGCTGAGGTGCGAAAGCGTGGGGAGCAAACAGG	Ambient	Pseudomonadales Agarilytica	TACGGAGGGTGCAAGCGTTAATCGGAATTACTGGGCGTAAAGCGCGCGTAGGCGGTTGTCTAAGCTAGATGTGAAAGCCCCGGGCTTAACCTGGGAACTGCATTTAGAACTGGGCAGCTAGAGTACAGCAGAGGAGTGTGGAATTTCAGGTGTAGCGGTGAAATGCGTAGAGATCTGAAGGAACATCAGTGGCGAAGGCGACACTCTGGGCTGATACTGACGCTGAGGTGCGAAAGCGTGGGGAGCAAACAGG	RI
41.802	-8.67879	1.74681	-4.96837	6.75179e-07	1.32581e-05	Bacteria	Bacteria	Bacteria	Bacteria	Bacteria	Bacteria	NA	T22	TACGGGGGGTGCAAGCGTTGTCCGGAATCATTGGGCGTAAAGGGTTCGTAGGTGGAATTGTAAGTCTGGTGTGAAAGCCCACAGCTTAACTGTGGAACTGCACTGGATACTGCTTTTCTTGAATTACAGAGGGGGTTGTGGAATTTCTGGTGTAGAGGTGAAATTTGTAGAGATCAGAAAGAACACCGGTGGCGAAGGCGACAACCTGGCTGTTAATTGACACTGAGGAACGAAAGCGTGGGGAGCGAACAGG	Ambient	Bacteria Bacteria	TACGGGGGGTGCAAGCGTTGTCCGGAATCATTGGGCGTAAAGGGTTCGTAGGTGGAATTGTAAGTCTGGTGTGAAAGCCCACAGCTTAACTGTGGAACTGCACTGGATACTGCTTTTCTTGAATTACAGAGGGGGTTGTGGAATTTCTGGTGTAGAGGTGAAATTTGTAGAGATCAGAAAGAACACCGGTGGCGAAGGCGACAACCTGGCTGTTAATTGACACTGAGGAACGAAAGCGTGGGGAGCGAACAGG	RI
73.7161	-9.4969	1.64894	-5.75939	8.44187e-09	2.37841e-07	Bacteria	Proteobacteria	Gammaproteobacteria	Enterobacterales	Colwelliaceae	Thalassotalea	NA	T22	TACGGAGGGTGCGAGCGTTAATCGGAATTACTGGGCGTAAAGCGTGCGTAGGCGGTTTATTAAGCGAGATGTGAAATCCCGGGGCTTAACCTCGGAACTGCATTTCGAACTGGTAGACTAGAGTTTTGTAGAGGGTGGTGGAATTTCCAGTGTAGCGGTGAAATGCGTAGAGATTGGAAGGAACATCAGTGGCGAAGGCGGCCACCTGGACAAAAACTGACGCTGAGGCACGAAAGCGTGGGTAGCAAACAGG	Ambient	Enterobacterales Thalassotalea	TACGGAGGGTGCGAGCGTTAATCGGAATTACTGGGCGTAAAGCGTGCGTAGGCGGTTTATTAAGCGAGATGTGAAATCCCGGGGCTTAACCTCGGAACTGCATTTCGAACTGGTAGACTAGAGTTTTGTAGAGGGTGGTGGAATTTCCAGTGTAGCGGTGAAATGCGTAGAGATTGGAAGGAACATCAGTGGCGAAGGCGGCCACCTGGACAAAAACTGACGCTGAGGCACGAAAGCGTGGGTAGCAAACAGG	RI
29.8676	-8.19239	1.72439	-4.7509	2.02516e-06	3.85971e-05	Bacteria	Bacteroidota	Bacteroidia	Chitinophagales	Saprospiraceae	Rubidimonas	NA	T22	TACGGAGGATGCGAGCGTTATCCGGAATCACTGGGTTTAAAGGGTGCGTAGGCGGGAAAATAAGTCAGAGGTGAAATCTGGTCGCTTAACGATCAAATTGCCTTTGAAACTGTTTTTCTTGAAATATGATGAGGTTGGCAGAATGTGACATGTAGCGGTGAAATGCATAGATATGTCATAGAATACCAATTGCGAAGGCAGCTGACTGGTCATTATTTGACGCTGAGGCACGAAAGCGTGGGGAGCGAACAGG	Ambient	Chitinophagales Rubidimonas	TACGGAGGATGCGAGCGTTATCCGGAATCACTGGGTTTAAAGGGTGCGTAGGCGGGAAAATAAGTCAGAGGTGAAATCTGGTCGCTTAACGATCAAATTGCCTTTGAAACTGTTTTTCTTGAAATATGATGAGGTTGGCAGAATGTGACATGTAGCGGTGAAATGCATAGATATGTCATAGAATACCAATTGCGAAGGCAGCTGACTGGTCATTATTTGACGCTGAGGCACGAAAGCGTGGGGAGCGAACAGG	RI
39.5635	-8.59887	1.67597	-5.13067	2.88711e-07	6.03499e-06	Bacteria	Proteobacteria	Gammaproteobacteria	Arenicellales	Arenicellaceae	Arenicella	NA	T22	TACGGAGGGTGCAAGCGTTAATCGGAATTACTGGGCGTAAAGCGCGCGTAGGTGGTTGTTTAAGTCAGATGTGAAAGCCCCGGGCTTAACCTGGGAACTGCATTTGATACTGGGCAACTAGAGTATGGTAGAGGGAAGTGGAATTCCACATGTAGCGGTGAAATGCGTAGAGATGTGGAGGAACACCAGTGGCGAAGGCGACTTCCTGGACCAATACTGACACTGAGGTGCGAAAGCGTGGGGAGCAAACAGG	Ambient	Arenicellales Arenicella	TACGGAGGGTGCAAGCGTTAATCGGAATTACTGGGCGTAAAGCGCGCGTAGGTGGTTGTTTAAGTCAGATGTGAAAGCCCCGGGCTTAACCTGGGAACTGCATTTGATACTGGGCAACTAGAGTATGGTAGAGGGAAGTGGAATTCCACATGTAGCGGTGAAATGCGTAGAGATGTGGAGGAACACCAGTGGCGAAGGCGACTTCCTGGACCAATACTGACACTGAGGTGCGAAAGCGTGGGGAGCAAACAGG	RI
35.2936	-23.8893	2.97477	-8.03063	9.69722e-16	6.982e-14	Bacteria	Proteobacteria	Alphaproteobacteria	Kordiimonadales	Kordiimonadaceae	Kordiimonas	NA	T22	TACGGAGGGAGCTAGCGTTGTTCGGAATTACTGGGCGTAAAGCGCGCGTAGGCGGCTTGGTAAGTAGAGGGTGAAATCCCAGAGCTCAACTCTGGAACTGCCCCCTAAACTGCCGAGCTAGAATCCTGGAGAGGTGAGTGGAATTCCTAGTGTAGAGGTGAAATTCGTAGATATTAGGAAGAACACCAGTGGCGAAGGCGACTCACTGGACAGGTATTGACGCTGAGGTGCGAAAGCGTGGGGAGCGAACAGG	Ambient	Kordiimonadales Kordiimonas	TACGGAGGGAGCTAGCGTTGTTCGGAATTACTGGGCGTAAAGCGCGCGTAGGCGGCTTGGTAAGTAGAGGGTGAAATCCCAGAGCTCAACTCTGGAACTGCCCCCTAAACTGCCGAGCTAGAATCCTGGAGAGGTGAGTGGAATTCCTAGTGTAGAGGTGAAATTCGTAGATATTAGGAAGAACACCAGTGGCGAAGGCGACTCACTGGACAGGTATTGACGCTGAGGTGCGAAAGCGTGGGGAGCGAACAGG	RI
8.61245	21.4609	2.97721	7.20838	5.6621e-13	2.34731e-11	Bacteria	Proteobacteria	Gammaproteobacteria	Enterobacterales	Alteromonadaceae	Alteromonadaceae	NA	T22	TACGGAGGGTGCGAGCGTTAATCGGAATTACTGGGCGTAAAGCGCACGCAGGCGGTTTGTTAAGCGAGATGTGAAAGCCCCGGGCTCAACCTGGGAGGGTCATTTCGAACTGGCAGACTAGAGTTTTGGAGAGGGGAGTGGAATTCCAGGTGTAGCGGTGAAATGCGTAGATATCTGGAGGAACATCAGTGGCGAAGGCGACTCCCTGGCCAATAACTGACGCTCATGTGCGAAAGTGTGGGTAGCGAACAGG	Cold	Enterobacterales Alteromonadaceae	TACGGAGGGTGCGAGCGTTAATCGGAATTACTGGGCGTAAAGCGCACGCAGGCGGTTTGTTAAGCGAGATGTGAAAGCCCCGGGCTCAACCTGGGAGGGTCATTTCGAACTGGCAGACTAGAGTTTTGGAGAGGGGAGTGGAATTCCAGGTGTAGCGGTGAAATGCGTAGATATCTGGAGGAACATCAGTGGCGAAGGCGACTCCCTGGCCAATAACTGACGCTCATGTGCGAAAGTGTGGGTAGCGAACAGG	RI
86.1228	-25.1369	2.97441	-8.45105	2.88685e-17	3.1178e-15	Bacteria	Proteobacteria	Gammaproteobacteria	Pseudomonadales	Saccharospirillaceae	Oleispira	NA	T22	TACTAAAGGTGCAAGCGTTAATCGGAATTACTGGGCGTAAAGCGCGCGTAGGTGGTTTGTCAAGCTGGATGTGAAAGCCCCGGGCTCAACCTGGGAACTGCATCCAGAACTGGCTCACTAGAGTACGAGAGAGGTTAGTGGAATTTCCTGTGTAGCGGTGAAATGCGTAGAGATGGGAAGGAACACCAGTGGCGAAGGCGACTGACTGGCTCGATACTGACACTGAGGTGCGAAAGCGTGGGGAGCAAACAGG	Ambient	Pseudomonadales Oleispira	TACTAAAGGTGCAAGCGTTAATCGGAATTACTGGGCGTAAAGCGCGCGTAGGTGGTTTGTCAAGCTGGATGTGAAAGCCCCGGGCTCAACCTGGGAACTGCATCCAGAACTGGCTCACTAGAGTACGAGAGAGGTTAGTGGAATTTCCTGTGTAGCGGTGAAATGCGTAGAGATGGGAAGGAACACCAGTGGCGAAGGCGACTGACTGGCTCGATACTGACACTGAGGTGCGAAAGCGTGGGGAGCAAACAGG	RI
499.922	12.2604	1.73322	7.07376	1.50788e-12	6.54418e-11	Bacteria	Proteobacteria	Gammaproteobacteria	Enterobacterales	Colwelliaceae	Colwellia	NA	T38	TACGAGGGGTGCAAGCGTTAATCGGAATTACTGGGCGTAAAGCGTGCGTAGGTGGTTTGTTAAGCAAGATGTGAAAGCCCCGGGCTCAACCTGGGAACTGCATTTTGAACTGGCAAACTAGAGTATTGTAGAGGGTAGTGGAATTTCCAGTGTAGCGGTGAAATGCGTAGAGATTGGAAGGAACATCAGTGGCGAAGGCGGCTACCTGGACAAATACTGACACTGAGGCACGAAAGCGTGGGGAGCAAACAGG	Cold	Enterobacterales Colwellia	TACGAGGGGTGCAAGCGTTAATCGGAATTACTGGGCGTAAAGCGTGCGTAGGTGGTTTGTTAAGCAAGATGTGAAAGCCCCGGGCTCAACCTGGGAACTGCATTTTGAACTGGCAAACTAGAGTATTGTAGAGGGTAGTGGAATTTCCAGTGTAGCGGTGAAATGCGTAGAGATTGGAAGGAACATCAGTGGCGAAGGCGGCTACCTGGACAAATACTGACACTGAGGCACGAAAGCGTGGGGAGCAAACAGG	RI
458.424	-27.639	2.98046	-9.27342	1.80264e-20	1.17352e-17	Bacteria	Proteobacteria	Gammaproteobacteria	Enterobacterales	Pseudoalteromonadaceae	Pseudoalteromonas	NA	T38	TACGGAGGGTGCGAGCGTTAATCGGAATTACTGGGCGTAAAGCGTACGCAGGCGGTTTGTTAAGCGAGATGTGAAAGCCCCGGGCTCAACCTGGGAACTGCATTTCGAACTGGCAGACTAGAGTGTGATAGAGGGTGGTAGAATTTCAGGTGTAGCGGTGAAATGCGTAGAGATCTGAAGGAATACCGATGGCGAAGGCAGCCACCTGGGTCAACACTGACGCTCATGTACGAAAGCGTGGGGAGCAAACGGG	Ambient	Enterobacterales Pseudoalteromonas	TACGGAGGGTGCGAGCGTTAATCGGAATTACTGGGCGTAAAGCGTACGCAGGCGGTTTGTTAAGCGAGATGTGAAAGCCCCGGGCTCAACCTGGGAACTGCATTTCGAACTGGCAGACTAGAGTGTGATAGAGGGTGGTAGAATTTCAGGTGTAGCGGTGAAATGCGTAGAGATCTGAAGGAATACCGATGGCGAAGGCAGCCACCTGGGTCAACACTGACGCTCATGTACGAAAGCGTGGGGAGCAAACGGG	RI
55.9083	9.09991	1.66024	5.48109	4.22711e-08	1.37593e-06	Bacteria	Proteobacteria	Alphaproteobacteria	Rhodobacterales	Rhodobacteraceae	Antarctobacter	NA	T38	TACGGAGGGGGTTAGCGTTGTTCGGAATTACTGGGCGTAAAGCGCACGTAGGCGGATCAGAAAGTATGGGGTGAAATCCCGGGGCTCAACCCCGGAACTGCCTCATAAACTCCTGGTCTTGAGTTCGAGAGAGGTGAGTGGAATTCCGAGTGTAGAGGTGAAATTCGTAGATATTCGGAGGAACACCAGTGGCGAAGGCGGCTCACTGGCTCGATACTGACGCTGAGGTGCGAAAGTGTGGGGAGCAAACAGG	Cold	Rhodobacterales Antarctobacter	TACGGAGGGGGTTAGCGTTGTTCGGAATTACTGGGCGTAAAGCGCACGTAGGCGGATCAGAAAGTATGGGGTGAAATCCCGGGGCTCAACCCCGGAACTGCCTCATAAACTCCTGGTCTTGAGTTCGAGAGAGGTGAGTGGAATTCCGAGTGTAGAGGTGAAATTCGTAGATATTCGGAGGAACACCAGTGGCGAAGGCGGCTCACTGGCTCGATACTGACGCTGAGGTGCGAAAGTGTGGGGAGCAAACAGG	RI
167.417	-10.9777	1.4706	-7.46476	8.34514e-14	4.93881e-12	Bacteria	Proteobacteria	Gammaproteobacteria	Enterobacterales	Alteromonadaceae	Paraglaciecola	psychrophila	T38	TACGGAGGGTCCGAGCGTTAATCGGAATTACTGGGCGTAAAGCGCACGCAGGCGGTTTGTTAAGCTAGATGTGAAAGCCCCGGGCTCAACCTGGGAATAGCATTTAGAACTGGCAGGCTAGAGTCTTGGAGAGGGGAGTGGAATTTCTGGTGTAGCGGTGAAATGCGTAGATATCAGAAGGAACATCAGTGGCGAAGGCGACTCCCTGGCCAAAGACTGACGCTCATGTGCGAAAGTGTGGGTAGCGAACAGG	Ambient	Enterobacterales Paraglaciecola	TACGGAGGGTCCGAGCGTTAATCGGAATTACTGGGCGTAAAGCGCACGCAGGCGGTTTGTTAAGCTAGATGTGAAAGCCCCGGGCTCAACCTGGGAATAGCATTTAGAACTGGCAGGCTAGAGTCTTGGAGAGGGGAGTGGAATTTCTGGTGTAGCGGTGAAATGCGTAGATATCAGAAGGAACATCAGTGGCGAAGGCGACTCCCTGGCCAAAGACTGACGCTCATGTGCGAAAGTGTGGGTAGCGAACAGG	RI
134.485	23.6058	2.99301	7.88695	3.09651e-15	2.87975e-13	Bacteria	Proteobacteria	Alphaproteobacteria	Alphaproteobacteria	Alphaproteobacteria	Alphaproteobacteria	NA	T38	GACGGAGGGGGCTAGCGTTGTTCGGATTTACTGGGCGTAAAGGGCGCGTAGGCGGCCATGTGTGTCAGGGGTGAAATCCCGAGGCTTAACCTCGGAATTGCTCCTGAAACTGCATGGCTTGAGTATTGGAGAGGCAAGTGGAATTCCGAGTGTAGCAGTGAAATGCGTAGATATTCGGAGGAACATCGGTGGCGAAGGCGACTTGCTGGCCAATAACTGACGCTGAGGCGCGAAAGCGTGGGGAGCAAACAGG	Cold	Alphaproteobacteria Alphaproteobacteria	GACGGAGGGGGCTAGCGTTGTTCGGATTTACTGGGCGTAAAGGGCGCGTAGGCGGCCATGTGTGTCAGGGGTGAAATCCCGAGGCTTAACCTCGGAATTGCTCCTGAAACTGCATGGCTTGAGTATTGGAGAGGCAAGTGGAATTCCGAGTGTAGCAGTGAAATGCGTAGATATTCGGAGGAACATCGGTGGCGAAGGCGACTTGCTGGCCAATAACTGACGCTGAGGCGCGAAAGCGTGGGGAGCAAACAGG	RI
192.43	10.883	1.91414	5.68557	1.30381e-08	4.46725e-07	Bacteria	Proteobacteria	Alphaproteobacteria	Rhodobacterales	Rhodobacteraceae	Tateyamaria	NA	T38	TACGGAGGGGGTTAGCGTTGTTCGGAATTACTGGGCGTAAAGCGCACGTAGGCGGATTAGAAAGTATGGGGTGAAATCCCAGGGCTCAACCCTGGAACTGCCTCATAAACTCCTAGTCTAGAGTTCGAGAGAGGTGAGTGGAATTCCGAGTGTAGAGGTGAAATTCGTAGATATTCGGAGGAACACCAGTGGCGAAGGCGGCTCACTGGCTCGATACTGACGCTGAGGTGCGAAAGTGTGGGGAGCAAACAGG	Cold	Rhodobacterales Tateyamaria	TACGGAGGGGGTTAGCGTTGTTCGGAATTACTGGGCGTAAAGCGCACGTAGGCGGATTAGAAAGTATGGGGTGAAATCCCAGGGCTCAACCCTGGAACTGCCTCATAAACTCCTAGTCTAGAGTTCGAGAGAGGTGAGTGGAATTCCGAGTGTAGAGGTGAAATTCGTAGATATTCGGAGGAACACCAGTGGCGAAGGCGGCTCACTGGCTCGATACTGACGCTGAGGTGCGAAAGTGTGGGGAGCAAACAGG	RI
84.0258	9.68764	1.63537	5.92383	3.14521e-09	1.13752e-07	Bacteria	Proteobacteria	Gammaproteobacteria	Francisellales	Francisellaceae	Francisellaceae	NA	T38	TACGGAGGGTGCGAGCGTTAATCGGAATTACTGGGCGTAAAGGGTTCGTAGGTGGTTAGATAAGTCAGATGTGAAAGCCCTGGGCTCAACCTGGGAGTTGCATATGAAACTGTTTGACTAGAGTTTGGTAGAGGATTGGGGAATTTCCGGTGTAGCGGTGAAATGCGTAGATATTGGAAAGAACATCGATGGCGAAGGCAACAATCTGGACTTGAACTGACACTGAGGGACGAAAGCGTGGGTAGCAAACAGG	Cold	Francisellales Francisellaceae	TACGGAGGGTGCGAGCGTTAATCGGAATTACTGGGCGTAAAGGGTTCGTAGGTGGTTAGATAAGTCAGATGTGAAAGCCCTGGGCTCAACCTGGGAGTTGCATATGAAACTGTTTGACTAGAGTTTGGTAGAGGATTGGGGAATTTCCGGTGTAGCGGTGAAATGCGTAGATATTGGAAAGAACATCGATGGCGAAGGCAACAATCTGGACTTGAACTGACACTGAGGGACGAAAGCGTGGGTAGCAAACAGG	RI
102.852	24.4462	2.99307	8.16762	3.14544e-16	7.01703e-14	Bacteria	Proteobacteria	Alphaproteobacteria	Rhizobiales	Rhizobiaceae	Rhizobiaceae	NA	T38	TACGAAGGGAGCTAGCGTTGTTCGGAATTACTGGGCGTAAAGCGCGCGTAGGCGGACTATTAAGTCAGGGGTGAAATCCCGGGGCTCAACCCCGGAACTGCCCTTGATACTGGTGGTCTAGAGATCGAGAGAGGTGAGTGGAATTCCGAGTGTAGAGGTGAAATTCGTAGATATTCGGAGGAACACCAGTGGCGAAGGCGGCTCACTGGCTCGATACTGACGCTGAGGTGCGAAAGCGTGGGGAGCAAACAGG	Cold	Rhizobiales Rhizobiaceae	TACGAAGGGAGCTAGCGTTGTTCGGAATTACTGGGCGTAAAGCGCGCGTAGGCGGACTATTAAGTCAGGGGTGAAATCCCGGGGCTCAACCCCGGAACTGCCCTTGATACTGGTGGTCTAGAGATCGAGAGAGGTGAGTGGAATTCCGAGTGTAGAGGTGAAATTCGTAGATATTCGGAGGAACACCAGTGGCGAAGGCGGCTCACTGGCTCGATACTGACGCTGAGGTGCGAAAGCGTGGGGAGCAAACAGG	RI
12.0213	21.4554	2.99475	7.16435	7.81569e-13	3.63429e-11	Bacteria	Proteobacteria	Gammaproteobacteria	Arenicellales	Arenicellaceae	Arenicella	NA	T38	TACGGAGGGTGCAAGCGTTAATCGGAATTACTGGGCGTAAAGCGCGCGTAGGTGGTTGTTTAAGTTAGATGTGAAAGCCCTGGGCTTAACCTAGGAATTGCATTTAATACTGGGCAACTAGAGTATGGTAGAGGGAAGTGGAATTCCACATGTAGCGGTGAAATGCGTAGAGATGTGGAGGAACACCAGTGGCGAAGGCGACTTCCTGGACCAATACTGACACTGAGGTGCGAAAGCGTGGGGAGCAAACAGG	Cold	Arenicellales Arenicella	TACGGAGGGTGCAAGCGTTAATCGGAATTACTGGGCGTAAAGCGCGCGTAGGTGGTTGTTTAAGTTAGATGTGAAAGCCCTGGGCTTAACCTAGGAATTGCATTTAATACTGGGCAACTAGAGTATGGTAGAGGGAAGTGGAATTCCACATGTAGCGGTGAAATGCGTAGAGATGTGGAGGAACACCAGTGGCGAAGGCGACTTCCTGGACCAATACTGACACTGAGGTGCGAAAGCGTGGGGAGCAAACAGG	RI
213.283	-11.3268	1.74524	-6.49013	8.57646e-11	3.28428e-09	Bacteria	Proteobacteria	Gammaproteobacteria	Pseudomonadales	Saccharospirillaceae	Thalassolituus	NA	T38	TACGGAGGGTGCAAGCGTTAATCGGAATTACTGGGCGTAAAGCGCGCGTAGGTGGTTCGTTAAGTTGGATGTGAAAGCCCAGGGCTCAACCTTGGAACTGCATTCAAAACTGGCGAGCTAGAGTACAGTAGAGGGTAGTGGAATTTCAGGTGTAGCGGTGAAATGCGTAGAGATCTGAAGGAACATCAGTGGCGAAGGCGACTGCCTGGACTGATACTGACACTGAGGTGCGAAAGCGTGGGGAGCAAACAGG	Ambient	Pseudomonadales Thalassolituus	TACGGAGGGTGCAAGCGTTAATCGGAATTACTGGGCGTAAAGCGCGCGTAGGTGGTTCGTTAAGTTGGATGTGAAAGCCCAGGGCTCAACCTTGGAACTGCATTCAAAACTGGCGAGCTAGAGTACAGTAGAGGGTAGTGGAATTTCAGGTGTAGCGGTGAAATGCGTAGAGATCTGAAGGAACATCAGTGGCGAAGGCGACTGCCTGGACTGATACTGACACTGAGGTGCGAAAGCGTGGGGAGCAAACAGG	RI
29.8095	-23.9053	2.98126	-8.01852	1.0703e-15	1.39353e-13	Bacteria	Proteobacteria	Alphaproteobacteria	Kiloniellales	Kiloniellaceae	Kiloniella	NA	T38	TACGAAGGGTGCGAGCGTTGTTCGGAATTACTGGGCGTAAAGGGCGTGTAGGCGGATTGCAAAGATAGAGGTGAAAGGCCTGGGCTCAACCTGGGAACTGCCTTTATAACTTGCAGTCTAGAGATCGAGAGAGGATAGCGGAATTCCTAGTGTAGAGGTGAAATTCGTAGATATTAGGAAGAACACCAGTGGCGAAGGCGGCTATCTGGCTCGATACTGACGCTGAGGCGCGAAAGCGTGGGGAGCAAACAGG	Ambient	Kiloniellales Kiloniella	TACGAAGGGTGCGAGCGTTGTTCGGAATTACTGGGCGTAAAGGGCGTGTAGGCGGATTGCAAAGATAGAGGTGAAAGGCCTGGGCTCAACCTGGGAACTGCCTTTATAACTTGCAGTCTAGAGATCGAGAGAGGATAGCGGAATTCCTAGTGTAGAGGTGAAATTCGTAGATATTAGGAAGAACACCAGTGGCGAAGGCGGCTATCTGGCTCGATACTGACGCTGAGGCGCGAAAGCGTGGGGAGCAAACAGG	RI
48.4211	8.89257	1.85874	4.7842	1.71672e-06	5.32184e-05	Bacteria	Proteobacteria	Alphaproteobacteria	Rhodobacterales	Rhodobacteraceae	Sulfitobacter	NA	T38	TACGGAGGGGGTTAGCGTTGTTCGGAATTACTGGGCGTAAAGCGTACGTAGGCGGATCAGAAAGTAGGGGGTGAAATCCCAGGGCTCAACCCTGGAACTGCCTCCTAAACTCCTGGTCTTGAGTTCGAGAGAGGTGAGTGGAATTCCAAGTGTAGAGGTGAAATTCGTAGATATTTGGAGGAACACCAGTGGCGAAGGCGGCTCACTGGCTCGATACTGACGCTGAGGTACGAAAGTGTGGGGAGCAAACAGG	Cold	Rhodobacterales Sulfitobacter	TACGGAGGGGGTTAGCGTTGTTCGGAATTACTGGGCGTAAAGCGTACGTAGGCGGATCAGAAAGTAGGGGGTGAAATCCCAGGGCTCAACCCTGGAACTGCCTCCTAAACTCCTGGTCTTGAGTTCGAGAGAGGTGAGTGGAATTCCAAGTGTAGAGGTGAAATTCGTAGATATTTGGAGGAACACCAGTGGCGAAGGCGGCTCACTGGCTCGATACTGACGCTGAGGTACGAAAGTGTGGGGAGCAAACAGG	RI
14.3583	-22.8824	2.98219	-7.67304	1.67964e-14	1.21494e-12	Bacteria	Proteobacteria	Gammaproteobacteria	Pseudomonadales	Saccharospirillaceae	Saccharospirillaceae	NA	T38	TACGGAGGGTGCAAGCGTTAATCGGAATTACTGGGCGTAAAGCGTACGTAGGTGGTTTGTTAAGTTGGATGTGAAAGCCCAGGGCTCAACCTTGGAACTGCATTCAAAACTGACGAACTAGAGTATGGTAGAGGTAAGTGGAATTTCCTGTGTAGCGGTGAAATGCGTAGAGATGGGAAGGAACATCAGTGGCGAAGGCGACTTACTGGACCAATACTGACACTGAGGTACGAAAGCGTGGGTAGCAAACAGG	Ambient	Pseudomonadales Saccharospirillaceae	TACGGAGGGTGCAAGCGTTAATCGGAATTACTGGGCGTAAAGCGTACGTAGGTGGTTTGTTAAGTTGGATGTGAAAGCCCAGGGCTCAACCTTGGAACTGCATTCAAAACTGACGAACTAGAGTATGGTAGAGGTAAGTGGAATTTCCTGTGTAGCGGTGAAATGCGTAGAGATGGGAAGGAACATCAGTGGCGAAGGCGACTTACTGGACCAATACTGACACTGAGGTACGAAAGCGTGGGTAGCAAACAGG	RI
14.5394	-22.9305	2.98216	-7.68921	1.4805e-14	1.20476e-12	Bacteria	Planctomycetota	Pla4 lineage	Pla4 lineage	Pla4 lineage	Pla4 lineage	NA	T38	TACAGAGATGGCAACCGTTGTTCGGAATCACTGGGCTTAAAGCGCACGTAGGCGGGTAGATAAGTTGATTGTGAAAGCCCATGGCTTACCCATGGAATAGCAGTCAAAACTGTCAACCTAGAGAGCAGGAGGGGAGAGTGGAACTCCTAGTGGAGCGGTGAAATGCGTTGATATTAGGAGGAACGCCGGTGGCGAAAGCGACTCTCTGGCCTGGAACTGACGCTGAGGTGCGAAAGCTAGGGGAGCAAACGGG	Ambient	Pla4 lineage Pla4 lineage	TACAGAGATGGCAACCGTTGTTCGGAATCACTGGGCTTAAAGCGCACGTAGGCGGGTAGATAAGTTGATTGTGAAAGCCCATGGCTTACCCATGGAATAGCAGTCAAAACTGTCAACCTAGAGAGCAGGAGGGGAGAGTGGAACTCCTAGTGGAGCGGTGAAATGCGTTGATATTAGGAGGAACGCCGGTGGCGAAAGCGACTCTCTGGCCTGGAACTGACGCTGAGGTGCGAAAGCTAGGGGAGCAAACGGG	RI
8.72691	-22.1757	2.98334	-7.43319	1.06007e-13	5.3085e-12	Bacteria	Bacteroidota	Bacteroidia	Flavobacteriales	Cryomorphaceae	Cryomorphaceae	NA	T38	TACGGAGGGTTCAAGCGTTATCCGGATTCATTGGGTTTAAAGGGTACGTAGGCGGATTAATAAGTCAGTGGTGAAATCCCGAAGCTCAACTTCGGAACTGCCATTGAAACTGTTGATCTTGAATTTGGTTGAAGTGGGCGGAATATGACATGTAGCGGTGAAATGCATAGATATGTCATGGAACACCAATAGTGAAGACAGCTCACTAAACCAACATTGACGCTGAGGTACGAAAGCATGGGTAGCGAACAGG	Ambient	Flavobacteriales Cryomorphaceae	TACGGAGGGTTCAAGCGTTATCCGGATTCATTGGGTTTAAAGGGTACGTAGGCGGATTAATAAGTCAGTGGTGAAATCCCGAAGCTCAACTTCGGAACTGCCATTGAAACTGTTGATCTTGAATTTGGTTGAAGTGGGCGGAATATGACATGTAGCGGTGAAATGCATAGATATGTCATGGAACACCAATAGTGAAGACAGCTCACTAAACCAACATTGACGCTGAGGTACGAAAGCATGGGTAGCGAACAGG	RI
30.0818	22.7325	2.9936	7.59367	3.10965e-14	2.02438e-12	Bacteria	Proteobacteria	Alphaproteobacteria	Rhodobacterales	Rhodobacteraceae	Rhodobacteraceae	NA	T38	TACGGAGGGGGTTAGCGTTGTTCGGAATTACTGGGCGTAAAGCGCACGTAGGCGGATTGGAAAGTTGGGGGTGAAATCCCAGGGCTCAACCCTGGAACTGCCTCCAAAACTATCAGTCTAGAGTTCGAGAGAGGTGAGTGGAATTCCGAGTGTAGAGGTGAAATTCGTAGATATTCGGAGGAACACCAGTGGCGAAGGCGGCTCACTGGCTCGATACTGACGCTGAGGTGCGAAAGCGTGGGGAGCAAACAGG	Cold	Rhodobacterales Rhodobacteraceae	TACGGAGGGGGTTAGCGTTGTTCGGAATTACTGGGCGTAAAGCGCACGTAGGCGGATTGGAAAGTTGGGGGTGAAATCCCAGGGCTCAACCCTGGAACTGCCTCCAAAACTATCAGTCTAGAGTTCGAGAGAGGTGAGTGGAATTCCGAGTGTAGAGGTGAAATTCGTAGATATTCGGAGGAACACCAGTGGCGAAGGCGGCTCACTGGCTCGATACTGACGCTGAGGTGCGAAAGCGTGGGGAGCAAACAGG	RI
23.6079	-23.5743	2.98149	-7.90689	2.63899e-15	2.86331e-13	Bacteria	Proteobacteria	Gammaproteobacteria	Enterobacterales	Colwelliaceae	Thalassotalea	NA	T38	TACGGAGGGTCCGAGCGTTAATCGGAATTACTGGGCGTAAAGCGTGCGTAGGCGGATAATTAAGTCAGATGTGAAATCCCGGGGCTCAACCTCGGAACTGCATTTGAAACTGGTTGTCTAGAGTTTTGTAGAGGGTGGTGGAATTTCCAGTGTAGCGGTGAAATGCGTAGAGATTGGAAGGAACATCAGTGGCGAAGGCGGCCACCTGGACAAAAACTGACGCTGAGGCACGAAAGCGTGGGGAGCAAACAGG	Ambient	Enterobacterales Thalassotalea	TACGGAGGGTCCGAGCGTTAATCGGAATTACTGGGCGTAAAGCGTGCGTAGGCGGATAATTAAGTCAGATGTGAAATCCCGGGGCTCAACCTCGGAACTGCATTTGAAACTGGTTGTCTAGAGTTTTGTAGAGGGTGGTGGAATTTCCAGTGTAGCGGTGAAATGCGTAGAGATTGGAAGGAACATCAGTGGCGAAGGCGGCCACCTGGACAAAAACTGACGCTGAGGCACGAAAGCGTGGGGAGCAAACAGG	RI
44.1111	-24.3376	2.98098	-8.16428	3.23366e-16	7.01703e-14	Bacteria	Proteobacteria	Gammaproteobacteria	Enterobacterales	Vibrionaceae	Vibrio	gallaecicus	T38	TACGGAGGGTGCGAGCGTTAATCGGAATTACTGGGCGTAAAGCGCATGCAGGTGGTTCAATAAGTCAGATGTGAAAGCCCGGGGCTCAACCTCGGAACTGCATTTGAAACTGTTGGACTAGAGTACTGTAGAGGGGGGTAGAATTTCAGGTGTAGCGGTGAAATGCGTAGAGATCTGAAGGAATACCAGTGGCGAAGGCGGCCCCCTGGACAGATACTGACACTCAGATGCGAAAGCGTGGGGAGCAAACAGG	Ambient	Enterobacterales Vibrio	TACGGAGGGTGCGAGCGTTAATCGGAATTACTGGGCGTAAAGCGCATGCAGGTGGTTCAATAAGTCAGATGTGAAAGCCCGGGGCTCAACCTCGGAACTGCATTTGAAACTGTTGGACTAGAGTACTGTAGAGGGGGGTAGAATTTCAGGTGTAGCGGTGAAATGCGTAGAGATCTGAAGGAATACCAGTGGCGAAGGCGGCCCCCTGGACAGATACTGACACTCAGATGCGAAAGCGTGGGGAGCAAACAGG	RI
37.0435	-24.1949	2.98109	-8.11611	4.81359e-16	7.83412e-14	Bacteria	Proteobacteria	Gammaproteobacteria	Enterobacterales	Colwelliaceae	Thalassotalea	NA	T38	TACGGAGGGTCCGAGCGTTAATCGGAATTACTGGGCGTAAAGCGTGCGTAGGCGGTTAATTAAGTCAGATGTGAAATCCCGGAGCTCAACTTCGGAACTGCATTTGAAACTGATTAACTAGAGTATTGTAGAGGGTGGTGGAATTTCCAGTGTAGCGGTGAAATGCGTAGAGATTGGAAGGAACATCAGTGGCGAAGGCGGCCACCTGGACAAATACTGACGCTGAGGCACGAAAGCGTGGGGAGCGAACAGG	Ambient	Enterobacterales Thalassotalea	TACGGAGGGTCCGAGCGTTAATCGGAATTACTGGGCGTAAAGCGTGCGTAGGCGGTTAATTAAGTCAGATGTGAAATCCCGGAGCTCAACTTCGGAACTGCATTTGAAACTGATTAACTAGAGTATTGTAGAGGGTGGTGGAATTTCCAGTGTAGCGGTGAAATGCGTAGAGATTGGAAGGAACATCAGTGGCGAAGGCGGCCACCTGGACAAATACTGACGCTGAGGCACGAAAGCGTGGGGAGCGAACAGG	RI
9.31803	21.0984	2.9953	7.04382	1.87043e-12	7.61033e-11	Bacteria	Proteobacteria	Gammaproteobacteria	Arenicellales	Arenicellaceae	Perspicuibacter	NA	T38	TACGGAGGGTGCAAGCGTTAATCGGAATTACTGGGCGTAAAGCGCGCGTAGGCGGTTTGATAAGTCAGATGTGAAAGCCCTGGGCTTAACCTGGGAACTGCATCTGAAACTATCTCACTAGAGTATGGTAGAGGGAAGTGGAATTCCACATGTAGCGGTGAAATGCGTAGAGATGTGGAGGAACACCAGTGGCGAAGGCGACTTCCTGGACCAATACTGACGCTGAGGTGCGAAAGCGTGGGGAGCAAACAGG	Cold	Arenicellales Perspicuibacter	TACGGAGGGTGCAAGCGTTAATCGGAATTACTGGGCGTAAAGCGCGCGTAGGCGGTTTGATAAGTCAGATGTGAAAGCCCTGGGCTTAACCTGGGAACTGCATCTGAAACTATCTCACTAGAGTATGGTAGAGGGAAGTGGAATTCCACATGTAGCGGTGAAATGCGTAGAGATGTGGAGGAACACCAGTGGCGAAGGCGACTTCCTGGACCAATACTGACGCTGAGGTGCGAAAGCGTGGGGAGCAAACAGG	RI
9.51251	-22.1768	2.98309	-7.43418	1.0522e-13	5.3085e-12	Bacteria	Proteobacteria	Gammaproteobacteria	Pseudomonadales	Nitrincolaceae	Motiliproteus	NA	T38	TACGGAGGGTCCGAGCGTTAATCGGAATTACTGGGCGTAAAGCGCGCGTAGGCGGTTAGATCAGTCAGATGTGAAAGCCCTGGGCTCAACCTGGGAACTGCATCTGATACTGTCTGACTAGAGTTTGGTAGAGGAGTGTGGAATTTCCTGTGTAGCGGTGAAATGCGTAGATATAGGAAGGAACACCAGTGGCGAAGGCGACACTCTGGACCAAAACTGACGCTGAGGTGCGAAAGCGTGGGGAGCAAACAGG	Ambient	Pseudomonadales Motiliproteus	TACGGAGGGTCCGAGCGTTAATCGGAATTACTGGGCGTAAAGCGCGCGTAGGCGGTTAGATCAGTCAGATGTGAAAGCCCTGGGCTCAACCTGGGAACTGCATCTGATACTGTCTGACTAGAGTTTGGTAGAGGAGTGTGGAATTTCCTGTGTAGCGGTGAAATGCGTAGATATAGGAAGGAACACCAGTGGCGAAGGCGACACTCTGGACCAAAACTGACGCTGAGGTGCGAAAGCGTGGGGAGCAAACAGG	RI
7883.68	6.72202	0.69317	9.69751	3.08936e-22	1.00095e-19	Bacteria	Proteobacteria	Alphaproteobacteria	Rhodobacterales	Rhodobacteraceae	Sulfitobacter	NA	T42	TACGGAGGGGGTTAGCGTTGTTCGGAATTACTGGGCGTAAAGCGTACGTAGGCGGATCAGAAAGTAGGGGGTGAAATCCCGAGGCTCAACCTCGGAACTGCCTCCTAAACTCCTGGTCTTGAGTTCGAGAGAGGTGAGTGGAATTCCAAGTGTAGAGGTGAAATTCGTAGATATTTGGAGGAACACCAGTGGCGAAGGCGGCTCACTGGCTCGATACTGACGCTGAGGTACGAAAGTGTGGGGAGCAAACAGG	Cold	Rhodobacterales Sulfitobacter	TACGGAGGGGGTTAGCGTTGTTCGGAATTACTGGGCGTAAAGCGTACGTAGGCGGATCAGAAAGTAGGGGGTGAAATCCCGAGGCTCAACCTCGGAACTGCCTCCTAAACTCCTGGTCTTGAGTTCGAGAGAGGTGAGTGGAATTCCAAGTGTAGAGGTGAAATTCGTAGATATTTGGAGGAACACCAGTGGCGAAGGCGGCTCACTGGCTCGATACTGACGCTGAGGTACGAAAGTGTGGGGAGCAAACAGG	RI
118.678	10.4584	1.39811	7.48038	7.41091e-14	2.18285e-12	Bacteria	Proteobacteria	Gammaproteobacteria	Pseudomonadales	Oleiphilaceae	Oleiphilus	NA	T42	TACTGAGGGTGCAAGCGTTAATCGGAATTACTGGGCGTAAAGCGCGCGTAGGCGGCTTATTAAGCCAGATGTGAAAGCCCCGGGCTCAACCTGGGAACTGCATTTGGAACTGATTCGCTAGAGTACAGTAGAGGGTGGTGGAATTTCCAGTGTAGCGGTGAAATGCGTAGAGATTGGAAGGAACATCAGTGGCGAAGGCGGCCACCTGGACTGATACTGACGCTGAGGTGCGAAAGCGTGGGGAGCAAACAGG	Cold	Pseudomonadales Oleiphilus	TACTGAGGGTGCAAGCGTTAATCGGAATTACTGGGCGTAAAGCGCGCGTAGGCGGCTTATTAAGCCAGATGTGAAAGCCCCGGGCTCAACCTGGGAACTGCATTTGGAACTGATTCGCTAGAGTACAGTAGAGGGTGGTGGAATTTCCAGTGTAGCGGTGAAATGCGTAGAGATTGGAAGGAACATCAGTGGCGAAGGCGGCCACCTGGACTGATACTGACGCTGAGGTGCGAAAGCGTGGGGAGCAAACAGG	RI
1946.13	-7.42116	1.56571	-4.7398	2.13928e-06	2.00906e-05	Bacteria	Bacteroidota	Bacteroidia	Cytophagales	Microscillaceae	Microscilla	NA	T42	TACGTAGGGTGCAAGCGTTGTCCGGATTTATTGGGTTTAAAGGGTGCGTAGGCGGAAGCTTAAGTCTTGGGTGAAATCCCACCGCTCAACGGTGGAACTGCCTGAGAAACTGGGTTTCTTGAGTATAGTTGAGGTAGCTGGAATTGGTGGTGTAGCGGTGAAATGCATAGATACCACCAGGAACACCTATTGCGAAGGCAAGTTACTAAGCTATAACTGACGCTGAGGCACGAAAGCGTGGGGAGCGAACAGG	Ambient	Cytophagales Microscilla	TACGTAGGGTGCAAGCGTTGTCCGGATTTATTGGGTTTAAAGGGTGCGTAGGCGGAAGCTTAAGTCTTGGGTGAAATCCCACCGCTCAACGGTGGAACTGCCTGAGAAACTGGGTTTCTTGAGTATAGTTGAGGTAGCTGGAATTGGTGGTGTAGCGGTGAAATGCATAGATACCACCAGGAACACCTATTGCGAAGGCAAGTTACTAAGCTATAACTGACGCTGAGGCACGAAAGCGTGGGGAGCGAACAGG	RI
102.699	-10.0005	1.81456	-5.51128	3.56233e-08	4.35546e-07	Bacteria	Proteobacteria	Alphaproteobacteria	Rhodobacterales	Rhodobacteraceae	Rhodobacteraceae	NA	T42	TACGGAGGGGGTTAGCGTTGTTCGGAATTACTGGGCGTAAAGCGTACGTAGGCGGATTAGTCAGTCAGAGGTGAAATCCCAGGGCTCAACCCTGGAACTGCCTTTGATACTGCTAGTCTTGAGTTCGAGAGAGGTAAGTGGAATTCCGAGTGTAGAGGTGAAATTCGTAGATATTCGGAGGAACACCAGTGGCGAAGGCGGCTTACTGGCTCGATACTGACGCTGAGGTACGAAAGTGTGGGGAGCAAACAGG	Ambient	Rhodobacterales Rhodobacteraceae	TACGGAGGGGGTTAGCGTTGTTCGGAATTACTGGGCGTAAAGCGTACGTAGGCGGATTAGTCAGTCAGAGGTGAAATCCCAGGGCTCAACCCTGGAACTGCCTTTGATACTGCTAGTCTTGAGTTCGAGAGAGGTAAGTGGAATTCCGAGTGTAGAGGTGAAATTCGTAGATATTCGGAGGAACACCAGTGGCGAAGGCGGCTTACTGGCTCGATACTGACGCTGAGGTACGAAAGTGTGGGGAGCAAACAGG	RI
6.64226	21.016	2.97807	7.05692	1.70231e-12	3.55838e-11	Bacteria	Proteobacteria	Gammaproteobacteria	Pseudomonadales	Saccharospirillaceae	Oceaniserpentilla	haliotis	T42	TACGGAGGGTGCAAGCGTTAATCGGAATTACTGGGCGTAAAGCGCACGTAGGTGGTTTGTTAAGTTGGATGTGAAAGCCCAGGGCTCAACCTTGGAACTGCATTCAAAACTGGCGAACTAGAGTATGGTAGAGGTGAGTGGAATTTCCTGTGTAGCGGTGAAATGCGTAGAGATGGGAAGGAACATCAGTGGCGAAGGCGACTCACTGGACCAATACTGACACTGAGGTGCGAAAGCGTGGGTAGCAAACAGG	Cold	Pseudomonadales Oceaniserpentilla	TACGGAGGGTGCAAGCGTTAATCGGAATTACTGGGCGTAAAGCGCACGTAGGTGGTTTGTTAAGTTGGATGTGAAAGCCCAGGGCTCAACCTTGGAACTGCATTCAAAACTGGCGAACTAGAGTATGGTAGAGGTGAGTGGAATTTCCTGTGTAGCGGTGAAATGCGTAGAGATGGGAAGGAACATCAGTGGCGAAGGCGACTCACTGGACCAATACTGACACTGAGGTGCGAAAGCGTGGGTAGCAAACAGG	RI
1028.16	13.5728	1.13419	11.9669	5.29678e-33	3.43231e-30	Bacteria	Proteobacteria	Gammaproteobacteria	Enterobacterales	Alteromonadaceae	Alteromonas	genovensis	T42	TACGGAGGGTGCGAGCGTTAATCGGAATTACTGGGCGTAAAGCGCACGCAGGCGGTTTGTTAAGCTAGATGTGAAAGCCCCGAGCTCAACTTGGGATGGTCATTTAGAACTGGCAGACTAGAGTCTTGGAGAGGGGAGTGGAATTCCAGGTGTAGCGGTGAAATGCGTAGATATCTGGAGGAACATCAGTGGCGAAGGCGACTCCCTGGCCAAAGACTGACGCTCATGTGCGAAAGTGTGGGTAGCGAACAGG	Cold	Enterobacterales Alteromonas	TACGGAGGGTGCGAGCGTTAATCGGAATTACTGGGCGTAAAGCGCACGCAGGCGGTTTGTTAAGCTAGATGTGAAAGCCCCGAGCTCAACTTGGGATGGTCATTTAGAACTGGCAGACTAGAGTCTTGGAGAGGGGAGTGGAATTCCAGGTGTAGCGGTGAAATGCGTAGATATCTGGAGGAACATCAGTGGCGAAGGCGACTCCCTGGCCAAAGACTGACGCTCATGTGCGAAAGTGTGGGTAGCGAACAGG	RI
398.891	3.40612	0.652646	5.21894	1.7995e-07	1.88076e-06	Bacteria	Proteobacteria	Alphaproteobacteria	Caulobacterales	Hyphomonadaceae	Litorimonas	NA	T42	TACGGAGGGGGCTAGCGTTGTTCGGAATTACTGGGCGTAAAGCGTGCGTAGGCGGATTAATAAGTTAGATGTGAAATCCCAGGGCTCAACCCTGGAACTGCATTTAAAACTGTTAGTCTTGAGTTCTGGAGAGGTAAGTGGAATTCCTAGTGTAGAGGTGAAATTCGTAGATATTAGGAGGAACACCAGAGGCGAAGGCGGCTTACTGGACAGATACTGACGCTGAGGCACGAAAGTGTGGGGAGCAAACAGG	Cold	Caulobacterales Litorimonas	TACGGAGGGGGCTAGCGTTGTTCGGAATTACTGGGCGTAAAGCGTGCGTAGGCGGATTAATAAGTTAGATGTGAAATCCCAGGGCTCAACCCTGGAACTGCATTTAAAACTGTTAGTCTTGAGTTCTGGAGAGGTAAGTGGAATTCCTAGTGTAGAGGTGAAATTCGTAGATATTAGGAGGAACACCAGAGGCGAAGGCGGCTTACTGGACAGATACTGACGCTGAGGCACGAAAGTGTGGGGAGCAAACAGG	RI
804.356	-8.54437	1.62385	-5.26181	1.42647e-07	1.5667e-06	Bacteria	Proteobacteria	Gammaproteobacteria	Enterobacterales	Vibrionaceae	Photobacterium	NA	T42	TACGGAGGGTGCGAGCGTTAATCGGAATTACTGGGCGTAAAGCGCATGCAGGCGGCTTGTTAAGCCAGATGTGAAAGCCCCGGGCTCAACCTGGGAACCGCATTTGGAACTGGCAAGCTAGAGTCTTGTAGAGGGGGGTAGAATTTCAGGTGTAGCGGTGAAATGCGTAGAGATCTGAAGGAATACCGGTGGCGAAGGCGGCCCCCTGGACAAAGACTGACGCTCAGATGCGAAAGCGTGGGGAGCAAACAGG	Ambient	Enterobacterales Photobacterium	TACGGAGGGTGCGAGCGTTAATCGGAATTACTGGGCGTAAAGCGCATGCAGGCGGCTTGTTAAGCCAGATGTGAAAGCCCCGGGCTCAACCTGGGAACCGCATTTGGAACTGGCAAGCTAGAGTCTTGTAGAGGGGGGTAGAATTTCAGGTGTAGCGGTGAAATGCGTAGAGATCTGAAGGAATACCGGTGGCGAAGGCGGCCCCCTGGACAAAGACTGACGCTCAGATGCGAAAGCGTGGGGAGCAAACAGG	RI
231.287	11.4202	1.30518	8.74992	2.13501e-18	2.30581e-16	Bacteria	Proteobacteria	Alphaproteobacteria	Rhodobacterales	Rhodobacteraceae	Rhodobacteraceae	NA	T42	TACGGAGGGGGTTAGCGTTGTTCGGAATTACTGGGCGTAAAGCGTACGTAGGCGGATTGGAAAGTTGGGGGTGAAATCCCAGGGCTCAACCCTGGAACTGCCTCCAAAACTATCAGTCTAGAGTTCGAGAGAGGTGAGTGGAATTCCAAGTGTAGAGGTGAAATTCGTAGATATTTGGAGGAACACCAGTGGCGAAGGCGGCTCACTGGCTCGATACTGACGCTGAGGTACGAAAGTGTGGGGAGCAAACAGG	Cold	Rhodobacterales Rhodobacteraceae	TACGGAGGGGGTTAGCGTTGTTCGGAATTACTGGGCGTAAAGCGTACGTAGGCGGATTGGAAAGTTGGGGGTGAAATCCCAGGGCTCAACCCTGGAACTGCCTCCAAAACTATCAGTCTAGAGTTCGAGAGAGGTGAGTGGAATTCCAAGTGTAGAGGTGAAATTCGTAGATATTTGGAGGAACACCAGTGGCGAAGGCGGCTCACTGGCTCGATACTGACGCTGAGGTACGAAAGTGTGGGGAGCAAACAGG	RI
15.8443	-22.8619	2.97544	-7.68354	1.54757e-14	5.27802e-13	Bacteria	Proteobacteria	Gammaproteobacteria	Enterobacterales	Pseudoalteromonadaceae	Pseudoalteromonas	NA	T42	TACGGAGGGTGCGAGCGTTAATCGGAATTACTGGGCGTAAAGCGTACGCAGGCGGTTTGTTAAGCGAGATGTGAAAGCCCCGGGCTCAACCTGGGAACTGCATTTCGAACTGGCAGACTAGAGTGTGATAGAGGGTGGTAGAATTTCAGGTGTAGCGGTGAAATGCGTAGAGATCTGAAGGAATACCGATGGCGAAGGCAGCCACCTGGGTCAACACTGACGCTCATGTACGAAAGCGTGGGGAGCAAACGGG	Ambient	Enterobacterales Pseudoalteromonas	TACGGAGGGTGCGAGCGTTAATCGGAATTACTGGGCGTAAAGCGTACGCAGGCGGTTTGTTAAGCGAGATGTGAAAGCCCCGGGCTCAACCTGGGAACTGCATTTCGAACTGGCAGACTAGAGTGTGATAGAGGGTGGTAGAATTTCAGGTGTAGCGGTGAAATGCGTAGAGATCTGAAGGAATACCGATGGCGAAGGCAGCCACCTGGGTCAACACTGACGCTCATGTACGAAAGCGTGGGGAGCAAACGGG	RI
2071.44	9.16284	1.28729	7.11795	1.09545e-12	2.36616e-11	Bacteria	Bdellovibrionota	Bdellovibrionia	Bdellovibrionales	Bdellovibrionaceae	Bdellovibrio	NA	T42	TACGAGGGGTCCTAGCGTTGTTCGGAATCATTGGGCGTAAAGCGGGTGTAGGCGGAAATGTAGGTCAGAAGTGAAAGTCCCAGGCTCAACCTGGGAAGTGCTTTTGAAACCCCATTTCTTGAGTGTAGAAGAGGTGAGTGGAATTCCAGGTGTAGTGGTGAAATACGTAGATATCTGGAGGAACATCGGTGGCGAAGGCGGCTCACTGGTCTATTACTGACGCTCAGACCCGAAAGCGTGGGGAGCAAACGGG	Cold	Bdellovibrionales Bdellovibrio	TACGAGGGGTCCTAGCGTTGTTCGGAATCATTGGGCGTAAAGCGGGTGTAGGCGGAAATGTAGGTCAGAAGTGAAAGTCCCAGGCTCAACCTGGGAAGTGCTTTTGAAACCCCATTTCTTGAGTGTAGAAGAGGTGAGTGGAATTCCAGGTGTAGTGGTGAAATACGTAGATATCTGGAGGAACATCGGTGGCGAAGGCGGCTCACTGGTCTATTACTGACGCTCAGACCCGAAAGCGTGGGGAGCAAACGGG	RI
60.942	9.49706	1.63109	5.82252	5.79652e-09	7.99179e-08	Bacteria	Proteobacteria	Alphaproteobacteria	Rhodospirillales	Terasakiellaceae	Terasakiellaceae	NA	T42	TACGAAGGGGGCTAGCGTTGTTCGGAATTACTGGGCGTAAAGGGCGTGTAGGCGGACTATCCAGTTAGGGGTGAAATCCCGGGGCTCAACCTCGGAACTGCCTTTAATACTGATAGTCTAGAGTCTGTGAGGGGATAGTGGAATACTTAGTGTAGAGGTGAAATTCGTAGATATTAAGTGGAACACCAGTGGCGAAGGCGACTATCTGGCACAGTACTGACGCTGAGGCGCGAAAGCGTGGGGAGCAAACAGG	Cold	Rhodospirillales Terasakiellaceae	TACGAAGGGGGCTAGCGTTGTTCGGAATTACTGGGCGTAAAGGGCGTGTAGGCGGACTATCCAGTTAGGGGTGAAATCCCGGGGCTCAACCTCGGAACTGCCTTTAATACTGATAGTCTAGAGTCTGTGAGGGGATAGTGGAATACTTAGTGTAGAGGTGAAATTCGTAGATATTAAGTGGAACACCAGTGGCGAAGGCGACTATCTGGCACAGTACTGACGCTGAGGCGCGAAAGCGTGGGGAGCAAACAGG	RI
102.519	10.2464	1.4972	6.84373	7.71558e-12	1.42848e-10	Bacteria	Proteobacteria	Alphaproteobacteria	Rhodobacterales	Rhodobacteraceae	Antarctobacter	NA	T42	TACGGAGGGGGTTAGCGTTGTTCGGAATTACTGGGCGTAAAGCGCACGTAGGCGGATCAGAAAGTATGGGGTGAAATCCCGGGGCTCAACCCCGGAACTGCCTCATAAACTCCTGGTCTTGAGTTCGAGAGAGGTGAGTGGAATTCCGAGTGTAGAGGTGAAATTCGTAGATATTCGGAGGAACACCAGTGGCGAAGGCGGCTCACTGGCTCGATACTGACGCTGAGGTGCGAAAGTGTGGGGAGCAAACAGG	Cold	Rhodobacterales Antarctobacter	TACGGAGGGGGTTAGCGTTGTTCGGAATTACTGGGCGTAAAGCGCACGTAGGCGGATCAGAAAGTATGGGGTGAAATCCCGGGGCTCAACCCCGGAACTGCCTCATAAACTCCTGGTCTTGAGTTCGAGAGAGGTGAGTGGAATTCCGAGTGTAGAGGTGAAATTCGTAGATATTCGGAGGAACACCAGTGGCGAAGGCGGCTCACTGGCTCGATACTGACGCTGAGGTGCGAAAGTGTGGGGAGCAAACAGG	RI
247.33	-11.2687	1.17928	-9.5556	1.22866e-21	2.65391e-19	Bacteria	Proteobacteria	Alphaproteobacteria	Rhodobacterales	Rhodobacteraceae	Ruegeria	lacuscaerulensis	T42	TACGGAGGGGGTTAGCGTTGTTCGGAATTACTGGGCGTAAAGCGCACGTAGGCGGATCGGAAAGTTGGGGGTGAAATCCCGGGGCTCAACCCCGGAACTGCCTCCAAAACTATCGGTCTAGAGTTCGAGAGAGGTGAGTGGAATTCCGAGTGTAGAGGTGAAATTCGTAGATATTCGGAGGAACACCAGTGGCGAAGGCGGCTCACTGGCTCGATACTGACGCTGAGGTGCGAAAGTGTGGGGAGCAAACAGG	Ambient	Rhodobacterales Ruegeria	TACGGAGGGGGTTAGCGTTGTTCGGAATTACTGGGCGTAAAGCGCACGTAGGCGGATCGGAAAGTTGGGGGTGAAATCCCGGGGCTCAACCCCGGAACTGCCTCCAAAACTATCGGTCTAGAGTTCGAGAGAGGTGAGTGGAATTCCGAGTGTAGAGGTGAAATTCGTAGATATTCGGAGGAACACCAGTGGCGAAGGCGGCTCACTGGCTCGATACTGACGCTGAGGTGCGAAAGTGTGGGGAGCAAACAGG	RI
171.788	-10.7429	1.56936	-6.84539	7.6269e-12	1.42848e-10	Bacteria	Proteobacteria	Gammaproteobacteria	Enterobacterales	Colwelliaceae	Thalassotalea	fusca	T42	TACGGAGGGTGCGAGCGTTAATCGGAATTACTGGGCGTAAAGCGTGCGTAGGCGGTTGATTAAGCGAGATGTGAAATCCCGGGGCTTAACCTCGGAACTGCATTTCGAACTGGTCAACTAGAGTACTGTAGAGGGTGGTGGAATTTCCAGTGTAGCGGTGAAATGCGTAGAGATTGGAAGGAACATCAGTGGCGAAGGCGGCCACCTGGACAGATACTGACGCTGAGGCACGAAAGCGTGGGGAGCAAACAGG	Ambient	Enterobacterales Thalassotalea	TACGGAGGGTGCGAGCGTTAATCGGAATTACTGGGCGTAAAGCGTGCGTAGGCGGTTGATTAAGCGAGATGTGAAATCCCGGGGCTTAACCTCGGAACTGCATTTCGAACTGGTCAACTAGAGTACTGTAGAGGGTGGTGGAATTTCCAGTGTAGCGGTGAAATGCGTAGAGATTGGAAGGAACATCAGTGGCGAAGGCGGCCACCTGGACAGATACTGACGCTGAGGCACGAAAGCGTGGGGAGCAAACAGG	RI
127.827	-7.46108	1.28591	-5.80216	6.54666e-09	8.65763e-08	Bacteria	Proteobacteria	Gammaproteobacteria	Gammaproteobacteria	Gammaproteobacteria	Gammaproteobacteria	NA	T42	TACGGAGGGTCCGAGCGTTAATCGGAATTACTGGGCGTAAAGCGCGCGTAGGCGGCTTAGTCAGTCGGATGTGAAAGCCCTGGGCTTAACCTGGGAACTGCATTCGATACTGCTAAGCTAGAGTATGGTAGAGGTAAGTGGAATTTCTGGTGTAGCGGTGAAATGCGTAGATATCAGAAGGAACATCAGTGGCGAAGGCGGCTTACTGGACCAATACTGACGCTGAGGTGCGAAAGCGTGGGGAGCAAACAGG	Ambient	Gammaproteobacteria Gammaproteobacteria	TACGGAGGGTCCGAGCGTTAATCGGAATTACTGGGCGTAAAGCGCGCGTAGGCGGCTTAGTCAGTCGGATGTGAAAGCCCTGGGCTTAACCTGGGAACTGCATTCGATACTGCTAAGCTAGAGTATGGTAGAGGTAAGTGGAATTTCTGGTGTAGCGGTGAAATGCGTAGATATCAGAAGGAACATCAGTGGCGAAGGCGGCTTACTGGACCAATACTGACGCTGAGGTGCGAAAGCGTGGGGAGCAAACAGG	RI
269.397	-11.392	1.87797	-6.06612	1.31037e-09	2.02172e-08	Bacteria	Proteobacteria	Gammaproteobacteria	Enterobacterales	Pseudoalteromonadaceae	Pseudoalteromonas	NA	T42	TACGGAGGGTGCGAGCGTTAATCGGAATTACTGGGCGTAAAGCGTACGCAGGCGGTTTGTTAAGCGAGATGTGAAAGCCCCGGGCTCAACCTGGGAACTGCATTTCGAACTGGCAAACTAGAGTGTGATAGAGGGTGGTAGAATTTCAGGTGTAGCGGTGAAATGCGTAGAGATCTGAAGGAATACCGATGGCGAAGGCAGCCACCTGGGTCAACACTGACGCTCATGTACGAAAGCGTGGGGAGCAAACGGG	Ambient	Enterobacterales Pseudoalteromonas	TACGGAGGGTGCGAGCGTTAATCGGAATTACTGGGCGTAAAGCGTACGCAGGCGGTTTGTTAAGCGAGATGTGAAAGCCCCGGGCTCAACCTGGGAACTGCATTTCGAACTGGCAAACTAGAGTGTGATAGAGGGTGGTAGAATTTCAGGTGTAGCGGTGAAATGCGTAGAGATCTGAAGGAATACCGATGGCGAAGGCAGCCACCTGGGTCAACACTGACGCTCATGTACGAAAGCGTGGGGAGCAAACGGG	RI
118.556	-5.96757	1.23633	-4.82685	1.38712e-06	1.34157e-05	Bacteria	Proteobacteria	Alphaproteobacteria	Rhodobacterales	Rhodobacteraceae	Rhodobacteraceae	NA	T42	TACGGAGGGGGTTAGCGTTGTTCGGAATTACTGGGCGTAAAGCGCACGTAGGCGGACCAGAAAGTTGGGGGTGAAATCCCGGGGCTCAACCCCGGAACTGCCTCCAAAACTATTGGTCTAGAGTTCGAGAGAGGTGAGTGGAATTCCAAGTGTAGAGGTGAAATTCGTAGATATTTGGAGGAACACCAGTGGCGAAGGCGGCTCACTGGCTCGATACTGACGCTGAGGTGCGAAAGTGTGGGGAGCAAACAGG	Ambient	Rhodobacterales Rhodobacteraceae	TACGGAGGGGGTTAGCGTTGTTCGGAATTACTGGGCGTAAAGCGCACGTAGGCGGACCAGAAAGTTGGGGGTGAAATCCCGGGGCTCAACCCCGGAACTGCCTCCAAAACTATTGGTCTAGAGTTCGAGAGAGGTGAGTGGAATTCCAAGTGTAGAGGTGAAATTCGTAGATATTTGGAGGAACACCAGTGGCGAAGGCGGCTCACTGGCTCGATACTGACGCTGAGGTGCGAAAGTGTGGGGAGCAAACAGG	RI
82.9934	-9.69339	1.66793	-5.81164	6.18631e-09	8.35152e-08	Bacteria	Proteobacteria	Gammaproteobacteria	Enterobacterales	Alteromonadaceae	Paraglaciecola	psychrophila	T42	TACGGAGGGTCCGAGCGTTAATCGGAATTACTGGGCGTAAAGCGCACGCAGGCGGTTTGTTAAGCTAGATGTGAAAGCCCCGGGCTCAACCTGGGAATAGCATTTAGAACTGGCAGGCTAGAGTCTTGGAGAGGGGAGTGGAATTTCTGGTGTAGCGGTGAAATGCGTAGATATCAGAAGGAACATCAGTGGCGAAGGCGACTCCCTGGCCAAAGACTGACGCTCATGTGCGAAAGTGTGGGTAGCGAACAGG	Ambient	Enterobacterales Paraglaciecola	TACGGAGGGTCCGAGCGTTAATCGGAATTACTGGGCGTAAAGCGCACGCAGGCGGTTTGTTAAGCTAGATGTGAAAGCCCCGGGCTCAACCTGGGAATAGCATTTAGAACTGGCAGGCTAGAGTCTTGGAGAGGGGAGTGGAATTTCTGGTGTAGCGGTGAAATGCGTAGATATCAGAAGGAACATCAGTGGCGAAGGCGACTCCCTGGCCAAAGACTGACGCTCATGTGCGAAAGTGTGGGTAGCGAACAGG	RI
26.3905	-8.04031	1.58379	-5.07662	3.84215e-07	3.95192e-06	Bacteria	Proteobacteria	Gammaproteobacteria	Pseudomonadales	Cellvibrionaceae	Aestuariicella	NA	T42	TACGGAGGGTGCAAGCGTTAATCGGAATTACTGGGCGTAAAGCGCGCGTAGGCGGTTACATAAGTTGGAAGTGAAAGCCCCGGGCTCAACCTGGGAACTGCTTTCAAAACTGTGTGACTAGAGTGCAGCAGAGGATAGTGGAATTTCTAGTGTAGCGGTGAAATGCGTAGATATTAGAAGGAACACCAGTGGCGAAGGCGACTGTCTGGGCTGACACTGACGCTGAGGTGCGAAAGCGTGGGGAGCAAACAGG	Ambient	Pseudomonadales Aestuariicella	TACGGAGGGTGCAAGCGTTAATCGGAATTACTGGGCGTAAAGCGCGCGTAGGCGGTTACATAAGTTGGAAGTGAAAGCCCCGGGCTCAACCTGGGAACTGCTTTCAAAACTGTGTGACTAGAGTGCAGCAGAGGATAGTGGAATTTCTAGTGTAGCGGTGAAATGCGTAGATATTAGAAGGAACACCAGTGGCGAAGGCGACTGTCTGGGCTGACACTGACGCTGAGGTGCGAAAGCGTGGGGAGCAAACAGG	RI
408.574	3.22558	0.615458	5.24094	1.59758e-07	1.6971e-06	Bacteria	Proteobacteria	Alphaproteobacteria	Sphingomonadales	Sphingomonadaceae	Sphingorhabdus	NA	T42	TACGGAGGGAGCTAGCGTTGTTCGGAATTACTGGGCGTAAAGCGCGCGTAGGCGGTTACTCAAGTCAGAGGTGAAAGCCCGGAGCTCAACTCCGGAACTGCCTTTGAAACTAGGTAACTAGAATCTTGGAGAGGCGAGTGGAATTCCGAGTGTAGAGGTGAAATTCGTAGATATTCGGAAGAACACCAGTGGCGAAGGCGACTCGCTGGACAAGTATTGACGCTGAGGTGCGAAAGCGTGGGGAGCAAACAGG	Cold	Sphingomonadales Sphingorhabdus	TACGGAGGGAGCTAGCGTTGTTCGGAATTACTGGGCGTAAAGCGCGCGTAGGCGGTTACTCAAGTCAGAGGTGAAAGCCCGGAGCTCAACTCCGGAACTGCCTTTGAAACTAGGTAACTAGAATCTTGGAGAGGCGAGTGGAATTCCGAGTGTAGAGGTGAAATTCGTAGATATTCGGAAGAACACCAGTGGCGAAGGCGACTCGCTGGACAAGTATTGACGCTGAGGTGCGAAAGCGTGGGGAGCAAACAGG	RI
186.208	-10.8592	1.19889	-9.05775	1.33163e-19	2.15724e-17	Bacteria	Proteobacteria	Gammaproteobacteria	Pseudomonadales	Nitrincolaceae	Neptuniibacter	NA	T42	TACGGAGGGTGCGAGCGTTAATCGGAATTACTGGGCGTAAAGCGCGCGTAGGTGGATTGGTCAGTCAGATGTGAAAGCCCAGGGCTCAACCTTGGAACTGCACCTGATACTGCCAATCTAGAATACGGTAGAGGGTAGTGGAATTTCCTGTGTAGCGGTGAAATGCGTAGATATAGGAAGGAACACCAGTGGCGAAGGCGACTACCTGGACCGATATTGACACTGAGGTGCGAAAGCGTGGGGAGCAAACAGG	Ambient	Pseudomonadales Neptuniibacter	TACGGAGGGTGCGAGCGTTAATCGGAATTACTGGGCGTAAAGCGCGCGTAGGTGGATTGGTCAGTCAGATGTGAAAGCCCAGGGCTCAACCTTGGAACTGCACCTGATACTGCCAATCTAGAATACGGTAGAGGGTAGTGGAATTTCCTGTGTAGCGGTGAAATGCGTAGATATAGGAAGGAACACCAGTGGCGAAGGCGACTACCTGGACCGATATTGACACTGAGGTGCGAAAGCGTGGGGAGCAAACAGG	RI
28.5283	-8.15251	1.38274	-5.89589	3.72669e-09	5.24977e-08	Bacteria	Proteobacteria	Gammaproteobacteria	Pseudomonadales	Halieaceae	Halioglobus	NA	T42	TACGGAGGGTCCGAGCGTTAATCGGAATTACTGGGCGTAAAGCGCGCGTAGGCGGTTTGTTAAGTCGGATGTGAAATCCCCGGGCTCAACCTGGGAACTGCATACGATACTGGCAAGCTAGAGTACGAGAGAGGGAGGTAGAATTCCACGTGTAGCGGTGAAATGCGTAGATATGTGGAGGAATACCAGTGGCGAAGGCGGCCTCCTGGCTCGATACTGACGCTGAGGTGCGAAAGCGTGGGGAGCAAACAGG	Ambient	Pseudomonadales Halioglobus	TACGGAGGGTCCGAGCGTTAATCGGAATTACTGGGCGTAAAGCGCGCGTAGGCGGTTTGTTAAGTCGGATGTGAAATCCCCGGGCTCAACCTGGGAACTGCATACGATACTGGCAAGCTAGAGTACGAGAGAGGGAGGTAGAATTCCACGTGTAGCGGTGAAATGCGTAGATATGTGGAGGAATACCAGTGGCGAAGGCGGCCTCCTGGCTCGATACTGACGCTGAGGTGCGAAAGCGTGGGGAGCAAACAGG	RI
25.8656	-8.0109	1.81156	-4.4221	9.77463e-06	8.22592e-05	Bacteria	Proteobacteria	Gammaproteobacteria	Enterobacterales	Kangiellaceae	Aliikangiella	NA	T42	TACGGAGGGTGCAAGCGTTAATCGGAATTACTGGGCGTAAAGCGCGCGTAGGCGGATTGTTAAGTCTCATGTGAAAGCCCTGGGCTCAACCTGGGAACTGCATGGGATACTGATAATCTAGAATACAGTAGAGGGTAGTGGAATTTCAGGTGTAGCGGTGAAATGCGTAGAGATCTGAAGGAACATCAGTGGCGAAGGCGACTACCTGGACTGATATTGACGCTGAGGTGCGAAAGCGTGGGGAGCAAACGGG	Ambient	Enterobacterales Aliikangiella	TACGGAGGGTGCAAGCGTTAATCGGAATTACTGGGCGTAAAGCGCGCGTAGGCGGATTGTTAAGTCTCATGTGAAAGCCCTGGGCTCAACCTGGGAACTGCATGGGATACTGATAATCTAGAATACAGTAGAGGGTAGTGGAATTTCAGGTGTAGCGGTGAAATGCGTAGAGATCTGAAGGAACATCAGTGGCGAAGGCGACTACCTGGACTGATATTGACGCTGAGGTGCGAAAGCGTGGGGAGCAAACGGG	RI
717.403	7.88014	1.48512	5.30608	1.12007e-07	1.27335e-06	Bacteria	Proteobacteria	Alphaproteobacteria	Rhodobacterales	Rhodobacteraceae	Dinoroseobacter	NA	T42	TACGGAGGGGGTTAGCGTTGTTCGGAATTACTGGGCGTAAAGCGCGCGTAGGCGGACTATTAAGTGAGAGGTGAAATCCCAGGGCTCAACCCTGGAACTGCCTTTCATACTGGTAGTCTTGAGGTCGAGAGAGGTGAGTGGAATTCCGAGTGTAGAGGTGAAATTCGTAGATATTCGGAGGAACACCAGTGGCGAAGGCGGCTCACTGGCTCGATACTGACGCTGAGGTGCGAAAGCGTGGGGAGCAAACAGG	Cold	Rhodobacterales Dinoroseobacter	TACGGAGGGGGTTAGCGTTGTTCGGAATTACTGGGCGTAAAGCGCGCGTAGGCGGACTATTAAGTGAGAGGTGAAATCCCAGGGCTCAACCCTGGAACTGCCTTTCATACTGGTAGTCTTGAGGTCGAGAGAGGTGAGTGGAATTCCGAGTGTAGAGGTGAAATTCGTAGATATTCGGAGGAACACCAGTGGCGAAGGCGGCTCACTGGCTCGATACTGACGCTGAGGTGCGAAAGCGTGGGGAGCAAACAGG	RI
435.445	26.8503	2.97422	9.02769	1.75328e-19	2.27225e-17	Bacteria	Proteobacteria	Alphaproteobacteria	Alphaproteobacteria	Alphaproteobacteria	Alphaproteobacteria	NA	T42	GACGGAGGGGGCTAGCGTTGTTCGGATTTACTGGGCGTAAAGGGCGCGTAGGCGGCCATGTGTGTCAGGGGTGAAATCCCGAGGCTTAACCTCGGAATTGCTCCTGAAACTGCATGGCTTGAGTATTGGAGAGGCAAGTGGAATTCCGAGTGTAGCAGTGAAATGCGTAGATATTCGGAGGAACATCGGTGGCGAAGGCGACTTGCTGGCCAATAACTGACGCTGAGGCGCGAAAGCGTGGGGAGCAAACAGG	Cold	Alphaproteobacteria Alphaproteobacteria	GACGGAGGGGGCTAGCGTTGTTCGGATTTACTGGGCGTAAAGGGCGCGTAGGCGGCCATGTGTGTCAGGGGTGAAATCCCGAGGCTTAACCTCGGAATTGCTCCTGAAACTGCATGGCTTGAGTATTGGAGAGGCAAGTGGAATTCCGAGTGTAGCAGTGAAATGCGTAGATATTCGGAGGAACATCGGTGGCGAAGGCGACTTGCTGGCCAATAACTGACGCTGAGGCGCGAAAGCGTGGGGAGCAAACAGG	RI
101.128	-9.97828	1.23128	-8.104	5.31822e-16	2.87184e-14	Bacteria	Proteobacteria	Gammaproteobacteria	Pseudomonadales	Oleiphilaceae	Oleiphilus	NA	T42	TACGGAGGGTGCAAGCGTTAATCGGAATTACTGGGCGTAAAGCGCGCGTAGGCGGCTTACTAAGCCAGATGTGAAAGCCCCGGGCTCAACCTGGGAACTGCATTTGGAACTGGTTCGCTAGAGTACAGTAGAGGGTGGTGGAATTTCCAGTGTAGCGGTGAAATGCGTAGAGATTGGAAGGAACATCAGTGGCGAAGGCGGCCACCTGGACTGATACTGACGCTGAGGTGCGAAAGCGTGGGGAGCAAACAGG	Ambient	Pseudomonadales Oleiphilus	TACGGAGGGTGCAAGCGTTAATCGGAATTACTGGGCGTAAAGCGCGCGTAGGCGGCTTACTAAGCCAGATGTGAAAGCCCCGGGCTCAACCTGGGAACTGCATTTGGAACTGGTTCGCTAGAGTACAGTAGAGGGTGGTGGAATTTCCAGTGTAGCGGTGAAATGCGTAGAGATTGGAAGGAACATCAGTGGCGAAGGCGGCCACCTGGACTGATACTGACGCTGAGGTGCGAAAGCGTGGGGAGCAAACAGG	RI
122.591	10.5046	1.25348	8.38038	5.2755e-17	4.27316e-15	Bacteria	Proteobacteria	Alphaproteobacteria	Rhodobacterales	Rhodobacteraceae	Tateyamaria	NA	T42	TACGGAGGGGGTTAGCGTTGTTCGGAATTACTGGGCGTAAAGCGCACGTAGGCGGATTAGAAAGTATGGGGTGAAATCCCAGGGCTCAACCCTGGAACTGCCTCATAAACTCCTAGTCTAGAGTTCGAGAGAGGTGAGTGGAATTCCGAGTGTAGAGGTGAAATTCGTAGATATTCGGAGGAACACCAGTGGCGAAGGCGGCTCACTGGCTCGATACTGACGCTGAGGTGCGAAAGTGTGGGGAGCAAACAGG	Cold	Rhodobacterales Tateyamaria	TACGGAGGGGGTTAGCGTTGTTCGGAATTACTGGGCGTAAAGCGCACGTAGGCGGATTAGAAAGTATGGGGTGAAATCCCAGGGCTCAACCCTGGAACTGCCTCATAAACTCCTAGTCTAGAGTTCGAGAGAGGTGAGTGGAATTCCGAGTGTAGAGGTGAAATTCGTAGATATTCGGAGGAACACCAGTGGCGAAGGCGGCTCACTGGCTCGATACTGACGCTGAGGTGCGAAAGTGTGGGGAGCAAACAGG	RI
76.7146	-9.57995	1.33792	-7.16034	8.04757e-13	1.86244e-11	Bacteria	Myxococcota	Polyangia	Nannocystales	Nannocystaceae	Nannocystaceae	NA	T42	TACGGAGGGTGTAAACGTTGCTCGGAATCATTGGGCGTAAAGCGCACGTAGGCGGCCTGGTAAGTTGGATGTGAAAGCCCGGGGCTCAACCCCGGAAGTGCACCCAAAACTGCCAGGCTAGAATCTCGGAGGGGGTCGGAGAATTCCCGGTGTAGAGGTGAAATTCGTAGATATCGGGAGGAATACCAGTGGCGAAGGCGCCGACCTGGACGATGATTGACGCTGAGGTGCGAAAGCATGGGGAGCGAACAGG	Ambient	Nannocystales Nannocystaceae	TACGGAGGGTGTAAACGTTGCTCGGAATCATTGGGCGTAAAGCGCACGTAGGCGGCCTGGTAAGTTGGATGTGAAAGCCCGGGGCTCAACCCCGGAAGTGCACCCAAAACTGCCAGGCTAGAATCTCGGAGGGGGTCGGAGAATTCCCGGTGTAGAGGTGAAATTCGTAGATATCGGGAGGAATACCAGTGGCGAAGGCGCCGACCTGGACGATGATTGACGCTGAGGTGCGAAAGCATGGGGAGCGAACAGG	RI
526.511	4.76939	0.889683	5.36078	8.2865e-08	9.76301e-07	Bacteria	Proteobacteria	Alphaproteobacteria	Rhizobiales	Devosiaceae	Maritalea	NA	T42	TACGAAGGGGGCTAACGTTGTTCGGATTTACTGGGCGTAAAGCGTACGTAGGCGGATTAGAAAGTTAGGGGTGAAATCCCGAGGCTCAACCTCGGAACTGCCTCTAAAACTTCTAGTCTAGAGATCGGGAGAGGTGTATGGAACTCCTAGTGTAGAGGTGGAATTCGTAGATATTAGGAAGAACACCAGTGGCGAAGGCGATACACTGGCCCGATACTGACGCTGAGGTACGAAAGCGTGGGGAGCAAACAGG	Cold	Rhizobiales Maritalea	TACGAAGGGGGCTAACGTTGTTCGGATTTACTGGGCGTAAAGCGTACGTAGGCGGATTAGAAAGTTAGGGGTGAAATCCCGAGGCTCAACCTCGGAACTGCCTCTAAAACTTCTAGTCTAGAGATCGGGAGAGGTGTATGGAACTCCTAGTGTAGAGGTGGAATTCGTAGATATTAGGAAGAACACCAGTGGCGAAGGCGATACACTGGCCCGATACTGACGCTGAGGTACGAAAGCGTGGGGAGCAAACAGG	RI
830.541	9.58982	1.47561	6.49887	8.0923e-11	1.41725e-09	Bacteria	Proteobacteria	Gammaproteobacteria	Francisellales	Francisellaceae	Francisellaceae	NA	T42	TACGGAGGGTGCGAGCGTTAATCGGAATTACTGGGCGTAAAGGGTTCGTAGGTGGTTAGATAAGTCAGATGTGAAAGCCCTGGGCTCAACCTGGGAGTTGCATATGAAACTGTTTGACTAGAGTTTGGTAGAGGATTGGGGAATTTCCGGTGTAGCGGTGAAATGCGTAGATATTGGAAAGAACATCGATGGCGAAGGCAACAATCTGGACTTGAACTGACACTGAGGGACGAAAGCGTGGGTAGCAAACAGG	Cold	Francisellales Francisellaceae	TACGGAGGGTGCGAGCGTTAATCGGAATTACTGGGCGTAAAGGGTTCGTAGGTGGTTAGATAAGTCAGATGTGAAAGCCCTGGGCTCAACCTGGGAGTTGCATATGAAACTGTTTGACTAGAGTTTGGTAGAGGATTGGGGAATTTCCGGTGTAGCGGTGAAATGCGTAGATATTGGAAAGAACATCGATGGCGAAGGCAACAATCTGGACTTGAACTGACACTGAGGGACGAAAGCGTGGGTAGCAAACAGG	RI
281.96	6.56324	1.34849	4.86712	1.13234e-06	1.11176e-05	Bacteria	Proteobacteria	Alphaproteobacteria	Caulobacterales	Hyphomonadaceae	Hyphomonadaceae	NA	T42	TACGGAGGGGGCTAGCGTTGTTCGGAATTACTGGGCGTAAAGCGTGCGTAGGCGGAATGGAAAGTTAGATGTGAAATCCCAGGGCTCAACCCTGGAACTGCATTTAAAACTCCCATTCTAGAGTTCTGGAGAGGTAAGTGGAATTCCTAGTGTAGAGGTGAAATTCGTAGATATTAGGAGGAACACCAGAGGCGAAGGCGGCTTACTGGACAGATACTGACGCTGAGGCACGAAAGTGTGGGGAGCAAACAGG	Cold	Caulobacterales Hyphomonadaceae	TACGGAGGGGGCTAGCGTTGTTCGGAATTACTGGGCGTAAAGCGTGCGTAGGCGGAATGGAAAGTTAGATGTGAAATCCCAGGGCTCAACCCTGGAACTGCATTTAAAACTCCCATTCTAGAGTTCTGGAGAGGTAAGTGGAATTCCTAGTGTAGAGGTGAAATTCGTAGATATTAGGAGGAACACCAGAGGCGAAGGCGGCTTACTGGACAGATACTGACGCTGAGGCACGAAAGTGTGGGGAGCAAACAGG	RI
45.0964	-8.81341	1.28468	-6.86042	6.86607e-12	1.34825e-10	Bacteria	Proteobacteria	Alphaproteobacteria	Rhodobacterales	Rhodobacteraceae	Ruegeria	NA	T42	TACGGAGGGGGTTAGCGTTGTTCGGAATTACTGGGCGTAAAGCGCACGTAGGCGGACCAGAAAGTTGGGGGTGAAATCCCGGGGCTCAACCCCGGAACTGCCTCCAAAACTATTGGTCTAGAGTTCGAGAGAGGTGAGTGGAATTCCGAGTGTAGAGGTGAAATTCGTAGATATTCGGAGGAACACCAGTGGCGAAGGCGGCTCACTGGCTCGATACTGACGCTGAGGTGCGAAAGTGTGGGGAGCAAACAGG	Ambient	Rhodobacterales Ruegeria	TACGGAGGGGGTTAGCGTTGTTCGGAATTACTGGGCGTAAAGCGCACGTAGGCGGACCAGAAAGTTGGGGGTGAAATCCCGGGGCTCAACCCCGGAACTGCCTCCAAAACTATTGGTCTAGAGTTCGAGAGAGGTGAGTGGAATTCCGAGTGTAGAGGTGAAATTCGTAGATATTCGGAGGAACACCAGTGGCGAAGGCGGCTCACTGGCTCGATACTGACGCTGAGGTGCGAAAGTGTGGGGAGCAAACAGG	RI
109.384	-10.0917	1.33526	-7.55786	4.09755e-14	1.3276e-12	Bacteria	Planctomycetota	Pla3 lineage	Pla3 lineage	Pla3 lineage	Pla3 lineage	NA	T42	TACGAATGGTGCGAGCGTTGTTCGGAATCACTGGGCATAAAGGGCGCGTAGGCGGCGATGTAAGTCAATTGTGAAATCCCTCGGCTCAACCGAGGAACTGCAGTTGATACTGCATTGCTAGAGTATTGGAGGGGAGAGCGGAATTCCTGGTGGAGCGGTGAAATGCGTAGATATCAGGAGGAACGCCGGAGGCGAAAGCGGCTCTCTGGCCAATTACTGACGCTGAGGCGCGAAAGCTAGGGTAGCAAACAGG	Ambient	Pla3 lineage Pla3 lineage	TACGAATGGTGCGAGCGTTGTTCGGAATCACTGGGCATAAAGGGCGCGTAGGCGGCGATGTAAGTCAATTGTGAAATCCCTCGGCTCAACCGAGGAACTGCAGTTGATACTGCATTGCTAGAGTATTGGAGGGGAGAGCGGAATTCCTGGTGGAGCGGTGAAATGCGTAGATATCAGGAGGAACGCCGGAGGCGAAAGCGGCTCTCTGGCCAATTACTGACGCTGAGGCGCGAAAGCTAGGGTAGCAAACAGG	RI
47.2079	-8.87927	1.47744	-6.0099	1.85637e-09	2.73392e-08	Bacteria	Proteobacteria	Gammaproteobacteria	Pseudomonadales	Cellvibrionaceae	Pseudoteredinibacter	NA	T42	TACGGAGGGTGCAAGCGTTAATCGGAATTACTGGGCGTAAAGCGCGCGTAGGCGGTTTGTTAAGCTAGCTGTGAAAGCCCAGGGCTCAACCTTGGAATTGCAGTTAGAACTGGCAAGCTAGAGTGCAGCAGAGGATAGTGGAATTTCTAGTGTAGCGGTGAAATGCGTAGATATTAGAAGGAACACCAGTGGCGAAGGCGACTGTCTGGGCTGACACTGACGCTGAGGTGCGAAAGCGTGGGGAGCAAACAGG	Ambient	Pseudomonadales Pseudoteredinibacter	TACGGAGGGTGCAAGCGTTAATCGGAATTACTGGGCGTAAAGCGCGCGTAGGCGGTTTGTTAAGCTAGCTGTGAAAGCCCAGGGCTCAACCTTGGAATTGCAGTTAGAACTGGCAAGCTAGAGTGCAGCAGAGGATAGTGGAATTTCTAGTGTAGCGGTGAAATGCGTAGATATTAGAAGGAACACCAGTGGCGAAGGCGACTGTCTGGGCTGACACTGACGCTGAGGTGCGAAAGCGTGGGGAGCAAACAGG	RI
131.503	-10.3574	1.40254	-7.38475	1.52735e-13	4.30314e-12	Bacteria	Proteobacteria	Gammaproteobacteria	Pseudomonadales	Nitrincolaceae	Profundimonas	NA	T42	TACGGAGGGTGCAAGCGTTAATCGGAATTACTGGGCGTAAAGCGCGCGTAGGCGGTTATTTAAGTCAGATGTGAAAGCCCTGGGCTCAACCTAGGAACTGCACCTGATACTGGATAACTAGAGTACAGAAGAGGGTGGTGGAATTTCCTGTGTAGCGGTGAAATGCGTAGATATAGGAAGGAACATCAGTGGCGAAGGCGGCCACCTGGTCTGATACTGACGCTGAGGTGCGAAAGCGTGGGGAGCAAACAGG	Ambient	Pseudomonadales Profundimonas	TACGGAGGGTGCAAGCGTTAATCGGAATTACTGGGCGTAAAGCGCGCGTAGGCGGTTATTTAAGTCAGATGTGAAAGCCCTGGGCTCAACCTAGGAACTGCACCTGATACTGGATAACTAGAGTACAGAAGAGGGTGGTGGAATTTCCTGTGTAGCGGTGAAATGCGTAGATATAGGAAGGAACATCAGTGGCGAAGGCGGCCACCTGGTCTGATACTGACGCTGAGGTGCGAAAGCGTGGGGAGCAAACAGG	RI
19.5145	-23.1443	2.9752	-7.77907	7.3059e-15	3.15615e-13	Bacteria	Proteobacteria	Gammaproteobacteria	Enterobacterales	Colwelliaceae	Thalassotalea	NA	T42	TACGGAGGGTGCGAGCGTTAATCGGAATTACTGGGCGTAAAGCGTGCGTAGGCGGTTATTTAAGTCAGATGTGAAATCCCGGGGCTCAACCTCGGAACTGCATTTGAAACTGGATAACTAGAGTATTGTAGAGGGTGGTGGAATTTCCAGTGTAGCGGTGAAATGCGTAGAGATTGGAAGGAACATCAGTGGCGAAGGCGGCCACCTGGACAAATACTGACGCTGAGGCACGAAAGCGTGGGGAGCAAACAGG	Ambient	Enterobacterales Thalassotalea	TACGGAGGGTGCGAGCGTTAATCGGAATTACTGGGCGTAAAGCGTGCGTAGGCGGTTATTTAAGTCAGATGTGAAATCCCGGGGCTCAACCTCGGAACTGCATTTGAAACTGGATAACTAGAGTATTGTAGAGGGTGGTGGAATTTCCAGTGTAGCGGTGAAATGCGTAGAGATTGGAAGGAACATCAGTGGCGAAGGCGGCCACCTGGACAAATACTGACGCTGAGGCACGAAAGCGTGGGGAGCAAACAGG	RI
26.4556	-8.04391	1.39069	-5.78412	7.28913e-09	9.44671e-08	Bacteria	Proteobacteria	Alphaproteobacteria	Rhodobacterales	Rhodobacteraceae	Limibaculum	NA	T42	TACGGAGGGGGCTAGCGTTGTTCGGAATTACTGGGCGTAAAGCGCGCGTAGGCGGGCATTTAAGTCGGGGGTGAAATCCCGGGGCTCAACCCCGGAACTGCCTCCGATACTGGATGCCTAGAGATCGAGAGAGGCGAGTGGAATTGCGAGTGTAGAGGTGAAATTCGTAGATATTCGCAGGAACACCAGTGGCGAAGGCGGCTCGCTGGCTCGATACTGACGCTGAGGTGCGAAAGCGTGGGGAGCAAACAGG	Ambient	Rhodobacterales Limibaculum	TACGGAGGGGGCTAGCGTTGTTCGGAATTACTGGGCGTAAAGCGCGCGTAGGCGGGCATTTAAGTCGGGGGTGAAATCCCGGGGCTCAACCCCGGAACTGCCTCCGATACTGGATGCCTAGAGATCGAGAGAGGCGAGTGGAATTGCGAGTGTAGAGGTGAAATTCGTAGATATTCGCAGGAACACCAGTGGCGAAGGCGGCTCGCTGGCTCGATACTGACGCTGAGGTGCGAAAGCGTGGGGAGCAAACAGG	RI
61.1024	9.50028	1.30868	7.25945	3.88667e-13	9.32802e-12	Bacteria	Proteobacteria	Alphaproteobacteria	Caulobacterales	Hyphomonadaceae	Hellea	NA	T42	TACGGAGGGGGCTAGCGTTGTTCGGAATTACTGGGCGTAAAGCGTGCGTAGGCGGATTATTAAGTTAGGGGTGAAATCCCGGGGCTCAACCTCGGAACTGCCTCTAAAACTGGTAATCTAGAGATATGGAGAGGTAAGTGGAATTCCTAGTGTAGAGGTGAAATTCGTAGATATTAGGAGGAACACCAGAGGCGAAGGCGGCTTACTGGACATATACTGACGCTGAGGCACGAAAGTGTGGGTAGCAAACAGG	Cold	Caulobacterales Hellea	TACGGAGGGGGCTAGCGTTGTTCGGAATTACTGGGCGTAAAGCGTGCGTAGGCGGATTATTAAGTTAGGGGTGAAATCCCGGGGCTCAACCTCGGAACTGCCTCTAAAACTGGTAATCTAGAGATATGGAGAGGTAAGTGGAATTCCTAGTGTAGAGGTGAAATTCGTAGATATTAGGAGGAACACCAGAGGCGAAGGCGGCTTACTGGACATATACTGACGCTGAGGCACGAAAGTGTGGGTAGCAAACAGG	RI
35.4383	-8.46564	1.38526	-6.11121	9.88806e-10	1.60187e-08	Bacteria	Bacteroidota	Bacteroidia	Chitinophagales	Saprospiraceae	Lewinella	NA	T42	TACGGAGGGTGCAAGCGTTATCCGGAATTACTGGGTTTAAAGGGTGCGTAGGCGGTTTAATAAGTCAGAAGTGAAAAGTCCGAGCTTAACTGGGGCCTTGCTTTTGATACTGTTAGACTTGAAAGGGGCTGAGGTCAGCGGAATGTGACATGTAGCGGTGAAATGCATAGATATGTCATAGAACACCAATTGCGAAGGCAGCTGGCTAGACCTACTTTGACGCTGAGGCACGAAAGCGTGGGGAGCGAACAGG	Ambient	Chitinophagales Lewinella	TACGGAGGGTGCAAGCGTTATCCGGAATTACTGGGTTTAAAGGGTGCGTAGGCGGTTTAATAAGTCAGAAGTGAAAAGTCCGAGCTTAACTGGGGCCTTGCTTTTGATACTGTTAGACTTGAAAGGGGCTGAGGTCAGCGGAATGTGACATGTAGCGGTGAAATGCATAGATATGTCATAGAACACCAATTGCGAAGGCAGCTGGCTAGACCTACTTTGACGCTGAGGCACGAAAGCGTGGGGAGCGAACAGG	RI
62.3455	9.52957	1.56512	6.08872	1.13814e-09	1.79882e-08	Bacteria	Proteobacteria	Gammaproteobacteria	Enterobacterales	Alteromonadaceae	Paraglaciecola	NA	T42	TACGGAGGGTCCGAGCGTTAATCGGAATTACTGGGCGTAAAGCGCACGCAGGCGGTTTGTTAAGCTAGATGTGAAAGCCCTGGGCTCAACCTGGGAATTGCATTTAGAACTGGCAGGCTAGAGTTTTGGAGAGGGGAGTGGAATTCCAGGTGTAGCGGTGAAATGCGTAGATATCTGGAGGAACATCAGTGGCGAAGGCGACTCCCTGGTCAGTAACTGACGCTCATGTGCGAAAGTGTGGGTAGCGAACAGG	Cold	Enterobacterales Paraglaciecola	TACGGAGGGTCCGAGCGTTAATCGGAATTACTGGGCGTAAAGCGCACGCAGGCGGTTTGTTAAGCTAGATGTGAAAGCCCTGGGCTCAACCTGGGAATTGCATTTAGAACTGGCAGGCTAGAGTTTTGGAGAGGGGAGTGGAATTCCAGGTGTAGCGGTGAAATGCGTAGATATCTGGAGGAACATCAGTGGCGAAGGCGACTCCCTGGTCAGTAACTGACGCTCATGTGCGAAAGTGTGGGTAGCGAACAGG	RI
32.6176	-8.34633	1.38632	-6.02051	1.73864e-09	2.62009e-08	Bacteria	Proteobacteria	Gammaproteobacteria	UBA4486	UBA4486	UBA4486	NA	T42	TACGGAGGGTGCGAGCGTTAATCGGAATTACTGGGCGTAAAGCGTGCGTAGGCGGCACGGTCAGTCGGATGTGAAAGCCCCGGGCTTAACCTGGGAATTGCATTCGATACTGCCGAGCTAGAGTATGTTAGAGGAAAGTGGAATTCCCGGTGTAGCGGTGAAATGCGTAGATATCGGGAGGAACATCAGTGGCGAAGGCGACTTTCTGGATCAATACTGACGCTGAGGTACGAAAGCGTGGGGAGCAAACAGG	Ambient	UBA4486 UBA4486	TACGGAGGGTGCGAGCGTTAATCGGAATTACTGGGCGTAAAGCGTGCGTAGGCGGCACGGTCAGTCGGATGTGAAAGCCCCGGGCTTAACCTGGGAATTGCATTCGATACTGCCGAGCTAGAGTATGTTAGAGGAAAGTGGAATTCCCGGTGTAGCGGTGAAATGCGTAGATATCGGGAGGAACATCAGTGGCGAAGGCGACTTTCTGGATCAATACTGACGCTGAGGTACGAAAGCGTGGGGAGCAAACAGG	RI
125.858	10.5426	2.34679	4.49233	7.04479e-06	6.0867e-05	Bacteria	Proteobacteria	Alphaproteobacteria	Rhizobiales	Rhizobiaceae	Rhizobiaceae	NA	T42	TACGAAGGGAGCTAGCGTTGTTCGGAATTACTGGGCGTAAAGCGCGCGTAGGCGGACTATTAAGTCAGGGGTGAAATCCCGGGGCTCAACCCCGGAACTGCCCTTGATACTGGTGGTCTAGAGATCGAGAGAGGTGAGTGGAATTCCGAGTGTAGAGGTGAAATTCGTAGATATTCGGAGGAACACCAGTGGCGAAGGCGGCTCACTGGCTCGATACTGACGCTGAGGTGCGAAAGCGTGGGGAGCAAACAGG	Cold	Rhizobiales Rhizobiaceae	TACGAAGGGAGCTAGCGTTGTTCGGAATTACTGGGCGTAAAGCGCGCGTAGGCGGACTATTAAGTCAGGGGTGAAATCCCGGGGCTCAACCCCGGAACTGCCCTTGATACTGGTGGTCTAGAGATCGAGAGAGGTGAGTGGAATTCCGAGTGTAGAGGTGAAATTCGTAGATATTCGGAGGAACACCAGTGGCGAAGGCGGCTCACTGGCTCGATACTGACGCTGAGGTGCGAAAGCGTGGGGAGCAAACAGG	RI
34.8308	-8.44027	1.59442	-5.29363	1.19914e-07	1.33973e-06	Bacteria	Proteobacteria	Gammaproteobacteria	Enterobacterales	Pseudoalteromonadaceae	Algicola	NA	T42	TACGGAGGGTGCGAGCGTTAATCGGAATTACTGGGCGTAAAGCGTACGCAGGCGGTTAGTTAAGTCAGATGTGAAAGCCCCGGGCTCAACCTGGGAACTGCATTTGAAACTGGCTAACTAGAGTGCGACAGAGGGTGGTAGAATTTCAGGTGTAGCGGTGAAATGCGTAGAGATCTGAAGGAATACCGATGGCGAAGGCAGCCACCTGGGTCGACACTGACGCTCATGTACGAAAGCGTGGGTAGCAAACAGG	Ambient	Enterobacterales Algicola	TACGGAGGGTGCGAGCGTTAATCGGAATTACTGGGCGTAAAGCGTACGCAGGCGGTTAGTTAAGTCAGATGTGAAAGCCCCGGGCTCAACCTGGGAACTGCATTTGAAACTGGCTAACTAGAGTGCGACAGAGGGTGGTAGAATTTCAGGTGTAGCGGTGAAATGCGTAGAGATCTGAAGGAATACCGATGGCGAAGGCAGCCACCTGGGTCGACACTGACGCTCATGTACGAAAGCGTGGGTAGCAAACAGG	RI
52.9186	-9.04423	1.69954	-5.32159	1.02865e-07	1.1903e-06	Bacteria	Bacteroidota	Bacteroidia	Flavobacteriales	Cryomorphaceae	Cryomorphaceae	NA	T42	TACGGAGGGTCCAAGCGTTATCCGGATTCATTGGGTTTAAAGGGTTCGTAGGCGGATCAATAAGTCAGTGGTGAAAGCCCGAAGCTCAACTTCGGAACTGCCATTGATACTGTTGATCTTGAATTTGGTTGAAGTGGGCGGAATATGACATGTAGCGGTGAAATGCATAGATATGTCATGGAACACCAATAGTGAAGACAGCTCACTAAGCCAATATTGACGCTGATGAACGAAAGCATGGGTAGCGAACAGG	Ambient	Flavobacteriales Cryomorphaceae	TACGGAGGGTCCAAGCGTTATCCGGATTCATTGGGTTTAAAGGGTTCGTAGGCGGATCAATAAGTCAGTGGTGAAAGCCCGAAGCTCAACTTCGGAACTGCCATTGATACTGTTGATCTTGAATTTGGTTGAAGTGGGCGGAATATGACATGTAGCGGTGAAATGCATAGATATGTCATGGAACACCAATAGTGAAGACAGCTCACTAAGCCAATATTGACGCTGATGAACGAAAGCATGGGTAGCGAACAGG	RI
61.1077	9.50154	1.38305	6.86999	6.42066e-12	1.30018e-10	Bacteria	Proteobacteria	Alphaproteobacteria	Rhizobiales	Devosiaceae	Devosiaceae	NA	T42	TACGAAGGGGGCTAGCGTTGTTCGGATTTACTGGGCGTAAAGCGCACGTAGGCGGATTGTTAAGTTAGAGGTGAAATCCCAGAGCTCAACTCTGGAACTGCCTTTAATACTGGCAATCTTGAGTCCGAGAGAGGTGAGTGGAACTCCTAGTGTAGAGGTGGAATTCGTAGATATTAGGAAGAACACCAGTGGCGAAGGCGGCTCACTGGCTCGGTACTGACGCTGAGGTGCGAAAGCGTGGGGAGCAAACAGG	Cold	Rhizobiales Devosiaceae	TACGAAGGGGGCTAGCGTTGTTCGGATTTACTGGGCGTAAAGCGCACGTAGGCGGATTGTTAAGTTAGAGGTGAAATCCCAGAGCTCAACTCTGGAACTGCCTTTAATACTGGCAATCTTGAGTCCGAGAGAGGTGAGTGGAACTCCTAGTGTAGAGGTGGAATTCGTAGATATTAGGAAGAACACCAGTGGCGAAGGCGGCTCACTGGCTCGGTACTGACGCTGAGGTGCGAAAGCGTGGGGAGCAAACAGG	RI
34.3973	8.67171	1.59383	5.4408	5.30422e-08	6.36507e-07	Bacteria	Proteobacteria	Alphaproteobacteria	Rhodobacterales	Rhodobacteraceae	Yoonia-Loktanella	NA	T42	TACGGAGGGGGTTAGCGTTGTTCGGAATTACTGGGCGTAAAGCGCACGTAGGCGGATCAATAAGTTAGAGGTGAAATCCCAGGGCTCAACCCTGGAACTGCCTTTAATACTGTTGGTCTAGAGTTCGAGAGAGGTAAGTGGAATTCCGAGTGTAGAGGTGAAATTCGTAGATATTCGGAGGAACACCAGTGGCGAAGGCGGCTTACTGGCTCGATACTGACGCTGAGGTGCGAAAGTGTGGGGAGCAAACAGG	Cold	Rhodobacterales Yoonia-Loktanella	TACGGAGGGGGTTAGCGTTGTTCGGAATTACTGGGCGTAAAGCGCACGTAGGCGGATCAATAAGTTAGAGGTGAAATCCCAGGGCTCAACCCTGGAACTGCCTTTAATACTGTTGGTCTAGAGTTCGAGAGAGGTAAGTGGAATTCCGAGTGTAGAGGTGAAATTCGTAGATATTCGGAGGAACACCAGTGGCGAAGGCGGCTTACTGGCTCGATACTGACGCTGAGGTGCGAAAGTGTGGGGAGCAAACAGG	RI
18.0743	-7.49413	1.489	-5.03299	4.82887e-07	4.88923e-06	Bacteria	Bacteroidota	Bacteroidia	Chitinophagales	Saprospiraceae	Portibacter	NA	T42	TACGGAGGGTGCAAGCGTTATCCGGAATCACTGGGTTTAAAGGGTGCGTAGGCGGCGCTATAAGTCAGAGGTGAAAGGCCACCGCTTAACGGTGGGACTGCCTTTGATACTGTAGTGCTTGAATCAGGTTGAGGTCGGCGGAATGTGACATGTAGCGGTGAAATGCTTAGATATGTCATAGAACACCAATTGCGAAGGCAGCTGACTAGACCTTGATTGACGCTGAGGCACGAAAGCGTGGGGAGCGAACAGG	Ambient	Chitinophagales Portibacter	TACGGAGGGTGCAAGCGTTATCCGGAATCACTGGGTTTAAAGGGTGCGTAGGCGGCGCTATAAGTCAGAGGTGAAAGGCCACCGCTTAACGGTGGGACTGCCTTTGATACTGTAGTGCTTGAATCAGGTTGAGGTCGGCGGAATGTGACATGTAGCGGTGAAATGCTTAGATATGTCATAGAACACCAATTGCGAAGGCAGCTGACTAGACCTTGATTGACGCTGAGGCACGAAAGCGTGGGGAGCGAACAGG	RI
33.5216	8.63323	1.36832	6.30938	2.80159e-10	4.77745e-09	Bacteria	Proteobacteria	Gammaproteobacteria	Pseudomonadales	Marinobacteraceae	Marinobacter	adhaerens	T42	TACGGAGGGTGCAAGCGTTAATCGGAATTACTGGGCGTAAAGCGCGCGTAGGTGGTTTGATAAGCGAGATGTGAAAGCCCCGGGCTTAACCTGGGAACGGCATTTCGAACTGTCAGGCTAGAGTATGGTAGAGGGTAGTGGAATTTCCTGTGTAGCGGTGAAATGCGTAGATATAGGAAGGAACACCAGTGGCGAAGGCGGCTACCTGGACCAATACTGACACTGAGGTGCGAAAGCGTGGGGAGCAAACAGG	Cold	Pseudomonadales Marinobacter	TACGGAGGGTGCAAGCGTTAATCGGAATTACTGGGCGTAAAGCGCGCGTAGGTGGTTTGATAAGCGAGATGTGAAAGCCCCGGGCTTAACCTGGGAACGGCATTTCGAACTGTCAGGCTAGAGTATGGTAGAGGGTAGTGGAATTTCCTGTGTAGCGGTGAAATGCGTAGATATAGGAAGGAACACCAGTGGCGAAGGCGGCTACCTGGACCAATACTGACACTGAGGTGCGAAAGCGTGGGGAGCAAACAGG	RI
27.1523	22.9756	2.97512	7.7226	1.13979e-14	4.10324e-13	Bacteria	Bacteroidota	Bacteroidia	Flavobacteriales	Flavobacteriaceae	Flavobacteriaceae	NA	T42	TACGGAGGGTGCAAGCGTTATCCGGAATCATTGGGTTTAAAGGGTCCGCAGGCGGTCAATTAAGTCAGAGGTGAAATCCCATAGCTTAACTATGGAACTGCCTTTGATACTGGTTGACTTGAGTTATACGGAAGTAGATAGAATAAGTAGTGTAGCGGTGAAATGCATAGAGATTACTTAGAATACCGATTGCGAAGGCAGTCTACTACGTATATACTGACGCTCATGGACGAAAGCGTGGGGAGCGAACAGG	Cold	Flavobacteriales Flavobacteriaceae	TACGGAGGGTGCAAGCGTTATCCGGAATCATTGGGTTTAAAGGGTCCGCAGGCGGTCAATTAAGTCAGAGGTGAAATCCCATAGCTTAACTATGGAACTGCCTTTGATACTGGTTGACTTGAGTTATACGGAAGTAGATAGAATAAGTAGTGTAGCGGTGAAATGCATAGAGATTACTTAGAATACCGATTGCGAAGGCAGTCTACTACGTATATACTGACGCTCATGGACGAAAGCGTGGGGAGCGAACAGG	RI
114.357	-25.5507	2.97434	-8.59039	8.66738e-18	8.02352e-16	Bacteria	Proteobacteria	Gammaproteobacteria	Pseudomonadales	Cellvibrionaceae	Agarilytica	NA	T42	TACGGAGGGTGCAAGCGTTAATCGGAATTACTGGGCGTAAAGCGCGCGTAGGCGGTTGTCTAAGCTAGATGTGAAAGCCCCGGGCTTAACCTGGGAACTGCATTTAGAACTGGGCAGCTAGAGTACAGCAGAGGAGTGTGGAATTTCAGGTGTAGCGGTGAAATGCGTAGAGATCTGAAGGAACATCAGTGGCGAAGGCGACACTCTGGGCTGATACTGACGCTGAGGTGCGAAAGCGTGGGGAGCAAACAGG	Ambient	Pseudomonadales Agarilytica	TACGGAGGGTGCAAGCGTTAATCGGAATTACTGGGCGTAAAGCGCGCGTAGGCGGTTGTCTAAGCTAGATGTGAAAGCCCCGGGCTTAACCTGGGAACTGCATTTAGAACTGGGCAGCTAGAGTACAGCAGAGGAGTGTGGAATTTCAGGTGTAGCGGTGAAATGCGTAGAGATCTGAAGGAACATCAGTGGCGAAGGCGACACTCTGGGCTGATACTGACGCTGAGGTGCGAAAGCGTGGGGAGCAAACAGG	RI
39.1496	-8.6092	1.96346	-4.3847	1.16145e-05	9.52685e-05	Bacteria	Proteobacteria	Gammaproteobacteria	Pseudomonadales	Saccharospirillaceae	Thalassolituus	NA	T42	TACGGAGGGTGCAAGCGTTAATCGGAATTACTGGGCGTAAAGCGCGCGTAGGTGGTTCGTTAAGTTGGATGTGAAAGCCCAGGGCTCAACCTTGGAACTGCATTCAAAACTGGCGAGCTAGAGTACAGTAGAGGGTAGTGGAATTTCAGGTGTAGCGGTGAAATGCGTAGAGATCTGAAGGAACATCAGTGGCGAAGGCGACTGCCTGGACTGATACTGACACTGAGGTGCGAAAGCGTGGGGAGCAAACAGG	Ambient	Pseudomonadales Thalassolituus	TACGGAGGGTGCAAGCGTTAATCGGAATTACTGGGCGTAAAGCGCGCGTAGGTGGTTCGTTAAGTTGGATGTGAAAGCCCAGGGCTCAACCTTGGAACTGCATTCAAAACTGGCGAGCTAGAGTACAGTAGAGGGTAGTGGAATTTCAGGTGTAGCGGTGAAATGCGTAGAGATCTGAAGGAACATCAGTGGCGAAGGCGACTGCCTGGACTGATACTGACACTGAGGTGCGAAAGCGTGGGGAGCAAACAGG	RI
26.7939	-8.06251	1.62913	-4.94897	7.46068e-07	7.43772e-06	Bacteria	Bacteria	Bacteria	Bacteria	Bacteria	Bacteria	NA	T42	TACGGGGGGTGCAAGCGTTGTCCGGAATCATTGGGCGTAAAGGGTTCGTAGGTGGAATTGTAAGTCTGGTGTGAAAGCCCACAGCTTAACTGTGGAACTGCACTGGATACTGCTTTTCTTGAATTACAGAGGGGGTTGTGGAATTTCTGGTGTAGAGGTGAAATTTGTAGAGATCAGAAAGAACACCGGTGGCGAAGGCGACAACCTGGCTGTTAATTGACACTGAGGAACGAAAGCGTGGGGAGCGAACAGG	Ambient	Bacteria Bacteria	TACGGGGGGTGCAAGCGTTGTCCGGAATCATTGGGCGTAAAGGGTTCGTAGGTGGAATTGTAAGTCTGGTGTGAAAGCCCACAGCTTAACTGTGGAACTGCACTGGATACTGCTTTTCTTGAATTACAGAGGGGGTTGTGGAATTTCTGGTGTAGAGGTGAAATTTGTAGAGATCAGAAAGAACACCGGTGGCGAAGGCGACAACCTGGCTGTTAATTGACACTGAGGAACGAAAGCGTGGGGAGCGAACAGG	RI
24.7487	-7.94761	1.7825	-4.45868	8.24668e-06	7.03138e-05	Bacteria	Proteobacteria	Gammaproteobacteria	Pseudomonadales	OM182 clade	OM182 clade	NA	T42	TACGGAGGGTGCGAACGTTAATCGGAATTACTGGGCGTAAAGCGCGCGTAGGTGGTTTATTAAGTGGGATGTGAAAGCCCGGGGCTCAACCTCGGAACTGCATTCCAAACTGACAGACTAGAGTACGATAGAGGGAGGTAGAATTCAGAGTGTAGCGGTGAAATGCGTAGATATTCTGAGGAATACCGGTGGCGAAGGCGGCCTCCTGGATTGATACTGACACTGAGGTGCGAAAGCGTGGGGAGCAAACAGG	Ambient	Pseudomonadales OM182 clade	TACGGAGGGTGCGAACGTTAATCGGAATTACTGGGCGTAAAGCGCGCGTAGGTGGTTTATTAAGTGGGATGTGAAAGCCCGGGGCTCAACCTCGGAACTGCATTCCAAACTGACAGACTAGAGTACGATAGAGGGAGGTAGAATTCAGAGTGTAGCGGTGAAATGCGTAGATATTCTGAGGAATACCGGTGGCGAAGGCGGCCTCCTGGATTGATACTGACACTGAGGTGCGAAAGCGTGGGGAGCAAACAGG	RI
51.4179	9.25196	1.67488	5.52396	3.31441e-08	4.13027e-07	Bacteria	Proteobacteria	Alphaproteobacteria	Caulobacterales	Hyphomonadaceae	Litorimonas	NA	T42	TACGGAGGGGGCTAGCGTTGTTCGGAATTACTGGGCGTAAAGCGTGCGTAGGCGGATTAATAAGTTAGATGTGAAATCCCGGGGCTCAACCCCGGAACTGCATTTAAAACTGTTAGTCTTGAGTTCTGGAGAGGTAAGTGGAATTCCTAGTGTAGAGGTGAAATTCGTAGATATTAGGAGGAACACCAGAGGCGAAGGCGGCTTACTGGACAGATACTGACGCTGAGGCACGAAAGTGTGGGGAGCAAACAGG	Cold	Caulobacterales Litorimonas	TACGGAGGGGGCTAGCGTTGTTCGGAATTACTGGGCGTAAAGCGTGCGTAGGCGGATTAATAAGTTAGATGTGAAATCCCGGGGCTCAACCCCGGAACTGCATTTAAAACTGTTAGTCTTGAGTTCTGGAGAGGTAAGTGGAATTCCTAGTGTAGAGGTGAAATTCGTAGATATTAGGAGGAACACCAGAGGCGAAGGCGGCTTACTGGACAGATACTGACGCTGAGGCACGAAAGTGTGGGGAGCAAACAGG	RI
28.478	-8.15084	1.38146	-5.90018	3.631e-09	5.22864e-08	Bacteria	Bacteroidota	Rhodothermia	Balneolales	Balneolaceae	B2706-C7	NA	T42	TACGGAGGGTGCAAGCGTTGTCCGGAATCATTGGGTGTAAAGGGTGCGTAGGCGGACCACTAAGTCTGGGGTGAAATCCTGCCGCTTAACGGTAGAATGGCCTTGGATACTGGTGGTCTTGAGTACAGAAGAGGTCGGTGGAATTCGTAGTGTAGCGGTGAAATGCATAGATATTACGAAGAACACCAGTGGCGAAGGCGGCCGGCTGGTCTGTAACTGACGCTGAGGCACGAAAGCGTGGGGAGCGAACAGG	Ambient	Balneolales B2706-C7	TACGGAGGGTGCAAGCGTTGTCCGGAATCATTGGGTGTAAAGGGTGCGTAGGCGGACCACTAAGTCTGGGGTGAAATCCTGCCGCTTAACGGTAGAATGGCCTTGGATACTGGTGGTCTTGAGTACAGAAGAGGTCGGTGGAATTCGTAGTGTAGCGGTGAAATGCATAGATATTACGAAGAACACCAGTGGCGAAGGCGGCCGGCTGGTCTGTAACTGACGCTGAGGCACGAAAGCGTGGGGAGCGAACAGG	RI
27.8514	-8.11814	1.5483	-5.24327	1.57755e-07	1.6971e-06	Bacteria	Proteobacteria	Alphaproteobacteria	Rhodobacterales	Rhodobacteraceae	Sedimentitalea	NA	T42	TACGGAGGGGGTTAGCGTTGTTCGGAATTACTGGGCGTAAAGCGTACGTAGGCGGATCAGAAAGTATGGGGTGAAATCCCAGGGCTCAACCCTGGAACTGCCTCATAAACTCCTGGTCTTGAGTTCGAGAGAGGTGAGTGGAATTCCGAGTGTAGAGGTGAAATTCGTAGATATTCGGAGGAACACCAGTGGCGAAGGCGGCTCACTGGCTCGATACTGACGCTGAGGTACGAAAGTGTGGGGAGCAAACAGG	Ambient	Rhodobacterales Sedimentitalea	TACGGAGGGGGTTAGCGTTGTTCGGAATTACTGGGCGTAAAGCGTACGTAGGCGGATCAGAAAGTATGGGGTGAAATCCCAGGGCTCAACCCTGGAACTGCCTCATAAACTCCTGGTCTTGAGTTCGAGAGAGGTGAGTGGAATTCCGAGTGTAGAGGTGAAATTCGTAGATATTCGGAGGAACACCAGTGGCGAAGGCGGCTCACTGGCTCGATACTGACGCTGAGGTACGAAAGTGTGGGGAGCAAACAGG	RI
64.9473	9.58855	1.47085	6.51905	7.07537e-11	1.27357e-09	Bacteria	Proteobacteria	Alphaproteobacteria	Rhodobacterales	Rhodobacteraceae	Octadecabacter	NA	T42	TACGGAGGGGGTTAGCGTTGTTCGGAATTACTGGGCGTAAAGCGCACGTAGGCGGACTTTTAAGTTAGAGGTGAAATCCCAGGGCTCAACCCTGGAACTGCCTTTAATACTGGAAGTCTTGAGTTCGAGAGAGGTGAGTGGAATTCCGAGTGTAGAGGTGAAATTCGTAGATATTCGGAGGAACACCAGTGGCGAAGGCGGCTCACTGGCTCGATACTGACGCTGAGGTGCGAAAGCGTGGGGAGCAAACAGG	Cold	Rhodobacterales Octadecabacter	TACGGAGGGGGTTAGCGTTGTTCGGAATTACTGGGCGTAAAGCGCACGTAGGCGGACTTTTAAGTTAGAGGTGAAATCCCAGGGCTCAACCCTGGAACTGCCTTTAATACTGGAAGTCTTGAGTTCGAGAGAGGTGAGTGGAATTCCGAGTGTAGAGGTGAAATTCGTAGATATTCGGAGGAACACCAGTGGCGAAGGCGGCTCACTGGCTCGATACTGACGCTGAGGTGCGAAAGCGTGGGGAGCAAACAGG	RI
52.4708	-24.482	2.97455	-8.2305	1.86438e-16	1.34235e-14	Bacteria	Proteobacteria	Gammaproteobacteria	Enterobacterales	Colwelliaceae	Thalassotalea	NA	T42	TACGGAGGGTGCGAGCGTTAATCGGAATTACTGGGCGTAAAGCGTGCGTAGGCGGTTTATTAAGCGAGATGTGAAATCCCGGGGCTTAACCTCGGAACTGCATTTCGAACTGGTAGACTAGAGTTTTGTAGAGGGTGGTGGAATTTCCAGTGTAGCGGTGAAATGCGTAGAGATTGGAAGGAACATCAGTGGCGAAGGCGGCCACCTGGACAAAAACTGACGCTGAGGCACGAAAGCGTGGGTAGCAAACAGG	Ambient	Enterobacterales Thalassotalea	TACGGAGGGTGCGAGCGTTAATCGGAATTACTGGGCGTAAAGCGTGCGTAGGCGGTTTATTAAGCGAGATGTGAAATCCCGGGGCTTAACCTCGGAACTGCATTTCGAACTGGTAGACTAGAGTTTTGTAGAGGGTGGTGGAATTTCCAGTGTAGCGGTGAAATGCGTAGAGATTGGAAGGAACATCAGTGGCGAAGGCGGCCACCTGGACAAAAACTGACGCTGAGGCACGAAAGCGTGGGTAGCAAACAGG	RI
27.4787	-8.0987	1.40155	-5.7784	7.54133e-09	9.58192e-08	Bacteria	Bacteroidota	Bacteroidia	Flavobacteriales	Cryomorphaceae	Vicingus	NA	T42	TACGGAGGGTCCAAGCGTTATCCGGATTTATTGGGTTTAAAGGGTACGTAGGCGGAACTTTAAGTCAGTAGTGAAAGCCCATCGCTTAACGATGGAACTGCTATTGATACTGAAGTTCTTGAATATAGTTGAAGTAGGCGGAATACGGCATGTAGCGGTGAAATGCATAGATATGCCGTGGAACACCAATCGCGAAGGCAGCTTACTAAGCTATTATTGACGCTAAGGTACGAAAGCGTGGGGAGCGAACAGG	Ambient	Flavobacteriales Vicingus	TACGGAGGGTCCAAGCGTTATCCGGATTTATTGGGTTTAAAGGGTACGTAGGCGGAACTTTAAGTCAGTAGTGAAAGCCCATCGCTTAACGATGGAACTGCTATTGATACTGAAGTTCTTGAATATAGTTGAAGTAGGCGGAATACGGCATGTAGCGGTGAAATGCATAGATATGCCGTGGAACACCAATCGCGAAGGCAGCTTACTAAGCTATTATTGACGCTAAGGTACGAAAGCGTGGGGAGCGAACAGG	RI
63.2987	24.1555	2.97457	8.12066	4.63653e-16	2.73133e-14	Bacteria	Proteobacteria	Alphaproteobacteria	Rhodobacterales	Rhodobacteraceae	Lentibacter	NA	T42	TACGGAGGGGGTTAGCGTTGTTCGGAATTACTGGGCGTAAAGCGCACGTAGGCGGATTAGTAAGTCAGAGGTGAAATCCCAGGGCTCAACCCTGGAACTGCCTTTGATACTGCTAGTCTTGAGTTCGAGAGAGGTGAGTGGAATTCCAAGTGTAGAGGTGAAATTCGTAGATATTTGGAGGAACACCAGTGGCGAAGGCGGCTCACTGGCTCGATACTGACGCTGAGGTGCGAAAGTGTGGGGAGCAAACAGG	Cold	Rhodobacterales Lentibacter	TACGGAGGGGGTTAGCGTTGTTCGGAATTACTGGGCGTAAAGCGCACGTAGGCGGATTAGTAAGTCAGAGGTGAAATCCCAGGGCTCAACCCTGGAACTGCCTTTGATACTGCTAGTCTTGAGTTCGAGAGAGGTGAGTGGAATTCCAAGTGTAGAGGTGAAATTCGTAGATATTTGGAGGAACACCAGTGGCGAAGGCGGCTCACTGGCTCGATACTGACGCTGAGGTGCGAAAGTGTGGGGAGCAAACAGG	RI
43.2143	-24.2273	2.97463	-8.14463	3.80433e-16	2.4652e-14	Bacteria	Proteobacteria	Gammaproteobacteria	Pseudomonadales	Oleiphilaceae	Oleiphilus	NA	T42	TACGGAGGGTGCAAGCGTTAATCGGAATTACTGGGCGTAAAGCGCGCGTAGGCGGCTTGTTAAGCCAGATGTGAAAGCCCCGGGCTCAACCTGGGAACTGCATTTGGAACTGACTAGCTAGAGTACAGTAGAGGGTGGTGGAATTTCCAGTGTAGCGGTGAAATGCGTAGAGATTGGAAGGAACATCAGTGGCGAAGGCGGCCACCTGGACTGATACTGACGCTGAGGTGCGAAAGCGTGGGGAGCAAACAGG	Ambient	Pseudomonadales Oleiphilus	TACGGAGGGTGCAAGCGTTAATCGGAATTACTGGGCGTAAAGCGCGCGTAGGCGGCTTGTTAAGCCAGATGTGAAAGCCCCGGGCTCAACCTGGGAACTGCATTTGGAACTGACTAGCTAGAGTACAGTAGAGGGTGGTGGAATTTCCAGTGTAGCGGTGAAATGCGTAGAGATTGGAAGGAACATCAGTGGCGAAGGCGGCCACCTGGACTGATACTGACGCTGAGGTGCGAAAGCGTGGGGAGCAAACAGG	RI
18.9335	-7.56146	1.71268	-4.415	1.0101e-05	8.39159e-05	Bacteria	Proteobacteria	Alphaproteobacteria	Kiloniellales	Kiloniellaceae	Tistlia	NA	T42	TACGGAGGGGGCAAGCGTTGTTCGGAATTACTGGGCGTAAAGGGCGTGTAGGCGGATTATCAAGTCAGAGGTGAAAGCCCAGGGCTCAACCCTGGAATAGCCTTTGAAACTGATAATCTAGAGTATGGAAGAGGGTGAGGGAATACCCAGTGTAGAGGTGAAATTCGTAGATATTGGGTAGAACACCAGTGGCGAAGGCGCTCACCTGGTCCATTACTGACGCTGAGGCGCGAAAGCGTGGGGAGCAAACAGG	Ambient	Kiloniellales Tistlia	TACGGAGGGGGCAAGCGTTGTTCGGAATTACTGGGCGTAAAGGGCGTGTAGGCGGATTATCAAGTCAGAGGTGAAAGCCCAGGGCTCAACCCTGGAATAGCCTTTGAAACTGATAATCTAGAGTATGGAAGAGGGTGAGGGAATACCCAGTGTAGAGGTGAAATTCGTAGATATTGGGTAGAACACCAGTGGCGAAGGCGCTCACCTGGTCCATTACTGACGCTGAGGCGCGAAAGCGTGGGGAGCAAACAGG	RI
23.8227	-23.3999	2.97501	-7.86549	3.67665e-15	1.70176e-13	Bacteria	Proteobacteria	Gammaproteobacteria	Arenicellales	Arenicellaceae	Arenicella	NA	T42	TACGGAGGGTGCAAGCGTTAATCGGAATTACTGGGCGTAAAGCGCGCGTAGGTGGTTGTTTAAGTCAGATGTGAAAGCCCCGGGCTTAACCTGGGAACTGCATTTGATACTGGGCAACTAGAGTATGGTAGAGGGAAGTGGAATTCCACATGTAGCGGTGAAATGCGTAGAGATGTGGAGGAACACCAGTGGCGAAGGCGACTTCCTGGACCAATACTGACACTGAGGTGCGAAAGCGTGGGGAGCAAACAGG	Ambient	Arenicellales Arenicella	TACGGAGGGTGCAAGCGTTAATCGGAATTACTGGGCGTAAAGCGCGCGTAGGTGGTTGTTTAAGTCAGATGTGAAAGCCCCGGGCTTAACCTGGGAACTGCATTTGATACTGGGCAACTAGAGTATGGTAGAGGGAAGTGGAATTCCACATGTAGCGGTGAAATGCGTAGAGATGTGGAGGAACACCAGTGGCGAAGGCGACTTCCTGGACCAATACTGACACTGAGGTGCGAAAGCGTGGGGAGCAAACAGG	RI
11.4175	21.77	2.97643	7.31413	2.59061e-13	6.99465e-12	Bacteria	Proteobacteria	Gammaproteobacteria	Enterobacterales	Colwelliaceae	Colwellia	beringensis	T42	TACGAGGGGTGCAAGCGTTAATCGGAATTACTGGGCGTAAAGCGTGCGTAGGTGGTTTGTTAAGCAAGATGTGAAAGCCCTGGGCTCAACCTGGGAACTGCATTTTGAACTGGCAAGCTAGAGTTTTGTAGAGGGTAGTGGAATTTCCAGTGTAGCGGTGAAATGCGTAGAGATTGGAAGGAACATCAGTGGCGAAGGCGGCTACCTGGACAAAGACTGACACTGAGGCACGAAAGCGTGGGGAGCAAACAGG	Cold	Enterobacterales Colwellia	TACGAGGGGTGCAAGCGTTAATCGGAATTACTGGGCGTAAAGCGTGCGTAGGTGGTTTGTTAAGCAAGATGTGAAAGCCCTGGGCTCAACCTGGGAACTGCATTTTGAACTGGCAAGCTAGAGTTTTGTAGAGGGTAGTGGAATTTCCAGTGTAGCGGTGAAATGCGTAGAGATTGGAAGGAACATCAGTGGCGAAGGCGGCTACCTGGACAAAGACTGACACTGAGGCACGAAAGCGTGGGGAGCAAACAGG	RI
18.453	-7.52449	1.65753	-4.53958	5.6366e-06	5.07294e-05	Bacteria	Proteobacteria	Gammaproteobacteria	Gammaproteobacteria	Gammaproteobacteria	Gammaproteobacteria	NA	T42	TACGGAAGGTGCAAGCGTTAATCGGAATTACTGGGCGTAAAGCGCGCGTAGGCGGTTTCGTAAGTCGGATGTGAAAGCCCAGGGCTCAACCTTGGAACTGCATTCGATACTGCGGAACTAGAGTATGGTAGAGGAGAGTGGAATTCCAGGTGTAGCGGTGAAATGCGTAGATATCTGGAGGAACACCAGTGGCGAAGGCGACTCTCTGGCCCAATACTGACGCTGAGGTGCGAAAGCGTGGGGAGCAAACAGG	Ambient	Gammaproteobacteria Gammaproteobacteria	TACGGAAGGTGCAAGCGTTAATCGGAATTACTGGGCGTAAAGCGCGCGTAGGCGGTTTCGTAAGTCGGATGTGAAAGCCCAGGGCTCAACCTTGGAACTGCATTCGATACTGCGGAACTAGAGTATGGTAGAGGAGAGTGGAATTCCAGGTGTAGCGGTGAAATGCGTAGATATCTGGAGGAACACCAGTGGCGAAGGCGACTCTCTGGCCCAATACTGACGCTGAGGTGCGAAAGCGTGGGGAGCAAACAGG	RI
27.267	22.9771	2.97511	7.72311	1.13522e-14	4.10324e-13	Bacteria	Proteobacteria	Alphaproteobacteria	Rhodobacterales	Rhodobacteraceae	Lentibacter	NA	T42	TACGGAGGGGGTTAGCGTTGTTCGGAATTACTGGGCGTAAAGCGTACGTAGGCGGACTAGTCAGTCAGAGGTGAAATCCCAGGGCTCAACCCTGGAACTGCCTTTGATACTGCTAGTCTTGAGTTCGAGAGAGGTGAGTGGAATTCCAAGTGTAGAGGTGAAATTCGTAGATATTTGGAGGAACACCAGTGGCGAAGGCGGCTCACTGGCTCGATACTGACGCTGAGGTACGAAAGTGTGGGGAGCAAACAGG	Cold	Rhodobacterales Lentibacter	TACGGAGGGGGTTAGCGTTGTTCGGAATTACTGGGCGTAAAGCGTACGTAGGCGGACTAGTCAGTCAGAGGTGAAATCCCAGGGCTCAACCCTGGAACTGCCTTTGATACTGCTAGTCTTGAGTTCGAGAGAGGTGAGTGGAATTCCAAGTGTAGAGGTGAAATTCGTAGATATTTGGAGGAACACCAGTGGCGAAGGCGGCTCACTGGCTCGATACTGACGCTGAGGTACGAAAGTGTGGGGAGCAAACAGG	RI
6.8634	-21.728	2.97711	-7.29835	2.9131e-13	7.55075e-12	Bacteria	Bacteroidota	Bacteroidia	Flavobacteriales	Cryomorphaceae	Vicingus	NA	T42	TACGGAGGGTCCAAGCGTTATCCGGATTCATTGGGTTTAAAGGGTGCGTAGGCGGGATGCTAAGTCAGTGGTGAAATCTCACAGCTCAACTGTGAAACTGCCATTGATACTGGTAACCTAGAGTACGATTGAAGTGGACGGAATATGGCATGTAGCGGTGAAATGCATAGAGATGCCATAGAACACCGATAGCGAAGGCAGTTCACTAAGCCGTAACTGACGCTGATGCACGAAAGCGTGGGTAGCGAACAGG	Ambient	Flavobacteriales Vicingus	TACGGAGGGTCCAAGCGTTATCCGGATTCATTGGGTTTAAAGGGTGCGTAGGCGGGATGCTAAGTCAGTGGTGAAATCTCACAGCTCAACTGTGAAACTGCCATTGATACTGGTAACCTAGAGTACGATTGAAGTGGACGGAATATGGCATGTAGCGGTGAAATGCATAGAGATGCCATAGAACACCGATAGCGAAGGCAGTTCACTAAGCCGTAACTGACGCTGATGCACGAAAGCGTGGGTAGCGAACAGG	RI
32.4279	-8.33737	1.8547	-4.49526	6.9486e-06	6.08472e-05	Bacteria	Proteobacteria	Alphaproteobacteria	Kordiimonadales	Kordiimonadaceae	Kordiimonas	NA	T42	TACGGAGGGAGCTAGCGTTGTTCGGAATTACTGGGCGTAAAGCGTGCGTAGGCGGCTTAGCAAGTTGGGGGTGAAATCCCGGAGCTTAACTCCGGAACTGCCTCCAAAACTGCTAAGCTAGAATCCTGGAGAGGTGAGTGGAATTCCTAGTGTAGAGGTGAAATTCGTAGATATTAGGAAGAACACCAGTGGCGAAGGCGACTCACTGGACAGGTATTGACGCTGAGGTACGAAAGCGTGGGGAGCGAACAGG	Ambient	Kordiimonadales Kordiimonas	TACGGAGGGAGCTAGCGTTGTTCGGAATTACTGGGCGTAAAGCGTGCGTAGGCGGCTTAGCAAGTTGGGGGTGAAATCCCGGAGCTTAACTCCGGAACTGCCTCCAAAACTGCTAAGCTAGAATCCTGGAGAGGTGAGTGGAATTCCTAGTGTAGAGGTGAAATTCGTAGATATTAGGAAGAACACCAGTGGCGAAGGCGACTCACTGGACAGGTATTGACGCTGAGGTACGAAAGCGTGGGGAGCGAACAGG	RI
6.39434	-21.6339	2.97733	-7.2662	3.69735e-13	9.21494e-12	Bacteria	Proteobacteria	Alphaproteobacteria	Alphaproteobacteria	Alphaproteobacteria	Alphaproteobacteria	NA	T42	TACGGAGGGGGCTAGCGTTGTTCGGAATTACTGGGCGTAAAGCGCGCGTAGGCGGTTTATCAAGTCAGGGGTGAAATCCCGGAGCTCAACTCCGGAACTGCCCTTGAGACTGATAGACTAGAGTTCGAGAGAGGCAAGTGGAATACCTAGTGTAGAGGTGAAATTCGTAGATATTAGGTGGAACACCAGTGGCGAAGGCGACTTGCTGGATCGATACTGACGCTGAGGTGCGAAAGCGTGGGGAGCAAACAGG	Ambient	Alphaproteobacteria Alphaproteobacteria	TACGGAGGGGGCTAGCGTTGTTCGGAATTACTGGGCGTAAAGCGCGCGTAGGCGGTTTATCAAGTCAGGGGTGAAATCCCGGAGCTCAACTCCGGAACTGCCCTTGAGACTGATAGACTAGAGTTCGAGAGAGGCAAGTGGAATACCTAGTGTAGAGGTGAAATTCGTAGATATTAGGTGGAACACCAGTGGCGAAGGCGACTTGCTGGATCGATACTGACGCTGAGGTGCGAAAGCGTGGGGAGCAAACAGG	RI
20.8191	-7.69846	1.63514	-4.70813	2.50002e-06	2.3143e-05	Bacteria	Proteobacteria	Gammaproteobacteria	Pseudomonadales	Halieaceae	Halioglobus	NA	T42	TACGGAGGGTGCAAGCGTTAATCGGAATTACTGGGCGTAAAGCGCGCGTAGGCGGTGATTTAAGTCAGATGTGAAAGCCCTGGGCTCAACCTGGGAACTGCATTTGATACTGGGTCACTAGAGTACGAGAGAGGGGGGTAGAATTCCACGTGTAGCGGTGAAATGCGTAGATATGTGGAGGAATACCAGTGGCGAAGGCGGCCCCCTGGCTTGATACTGACGCTGAGGTGCGAAAGCGTGGGGAGCAAACAGG	Ambient	Pseudomonadales Halioglobus	TACGGAGGGTGCAAGCGTTAATCGGAATTACTGGGCGTAAAGCGCGCGTAGGCGGTGATTTAAGTCAGATGTGAAAGCCCTGGGCTCAACCTGGGAACTGCATTTGATACTGGGTCACTAGAGTACGAGAGAGGGGGGTAGAATTCCACGTGTAGCGGTGAAATGCGTAGATATGTGGAGGAATACCAGTGGCGAAGGCGGCCCCCTGGCTTGATACTGACGCTGAGGTGCGAAAGCGTGGGGAGCAAACAGG	RI
34.163	-8.41317	1.81016	-4.64774	3.35587e-06	3.06282e-05	Bacteria	Proteobacteria	Gammaproteobacteria	Enterobacterales	Colwelliaceae	Thalassotalea	NA	T42	TACGGAGGGTGCGAGCGTTAATCGGAATTACTGGGCGTAAAGCGTGCGTAGGCGGTTACTTAAGCGAGATGTGAAATCCCGGGGCTTAACCTCGGAACTGCATTTCGAACTGGGTGACTAGAGTTTTGTAGAGGGTGGTGGAATTTCCAGTGTAGCGGTGAAATGCGTAGAGATTGGAAGGAACATCAGTGGCGAAGGCGGCCACCTGGACAAAAACTGACGCTGAGGCACGAAAGCGTGGGTAGCAAACAGG	Ambient	Enterobacterales Thalassotalea	TACGGAGGGTGCGAGCGTTAATCGGAATTACTGGGCGTAAAGCGTGCGTAGGCGGTTACTTAAGCGAGATGTGAAATCCCGGGGCTTAACCTCGGAACTGCATTTCGAACTGGGTGACTAGAGTTTTGTAGAGGGTGGTGGAATTTCCAGTGTAGCGGTGAAATGCGTAGAGATTGGAAGGAACATCAGTGGCGAAGGCGGCCACCTGGACAAAAACTGACGCTGAGGCACGAAAGCGTGGGTAGCAAACAGG	RI
10.9532	-22.3616	2.97601	-7.51394	5.7372e-14	1.77034e-12	Bacteria	Bacteroidota	Bacteroidia	Cytophagales	Cytophagales	Cytophagales	NA	T42	TACGGAGGGTGCAAGCGTTGTCCGGATTTATTGGGCTTAAAGGGTGCGCAGGCGGTCTGATCAGTCAGTATTAAAAGTCCAAGGCTTAACTTTGGAATGTGTATTGATACTGTCAGACTTGAGTATCATGGAAGAAGCTGGAATCGGCGGTGTAGCGGTGAAATGCATAGATATCGTCGAGAAGGTCAATAGCGAAGGCAGGTTTCTGTGTGATAACTGACGCTGAGGCACGAAAGTATGGGTAGCGAACGGG	Ambient	Cytophagales Cytophagales	TACGGAGGGTGCAAGCGTTGTCCGGATTTATTGGGCTTAAAGGGTGCGCAGGCGGTCTGATCAGTCAGTATTAAAAGTCCAAGGCTTAACTTTGGAATGTGTATTGATACTGTCAGACTTGAGTATCATGGAAGAAGCTGGAATCGGCGGTGTAGCGGTGAAATGCATAGATATCGTCGAGAAGGTCAATAGCGAAGGCAGGTTTCTGTGTGATAACTGACGCTGAGGCACGAAAGTATGGGTAGCGAACGGG	RI
28.8348	8.4173	1.75083	4.8076	1.52755e-06	1.45566e-05	Bacteria	Proteobacteria	Alphaproteobacteria	Rhodobacterales	Rhodobacteraceae	Rhodobacteraceae	NA	T42	TACGGAGGGGGTTAGCGTTGTTCGGAATTACTGGGCGTAAAGCGCACGTAGGCGGACTATTAAGTTAGAGGTGAAATCCCAGGGCTCAACCCTGGAACTGCCTTTAATACTGGTAGTCTTGAGTTCGAGAGAGGTGAGTGGAATTCCGAGTGTAGAGGTGAAATTCGTAGATATTCGGAGGAACACCAGTGGCGAAGGCGGCTCACTGGCTCGATACTGACGCTGAGGTGCGAAAGCGTGGGGAGCAAACAGG	Cold	Rhodobacterales Rhodobacteraceae	TACGGAGGGGGTTAGCGTTGTTCGGAATTACTGGGCGTAAAGCGCACGTAGGCGGACTATTAAGTTAGAGGTGAAATCCCAGGGCTCAACCCTGGAACTGCCTTTAATACTGGTAGTCTTGAGTTCGAGAGAGGTGAGTGGAATTCCGAGTGTAGAGGTGAAATTCGTAGATATTCGGAGGAACACCAGTGGCGAAGGCGGCTCACTGGCTCGATACTGACGCTGAGGTGCGAAAGCGTGGGGAGCAAACAGG	RI
42.1813	-23.0968	2.97464	-7.76458	8.19186e-15	3.3177e-13	Bacteria	Proteobacteria	Gammaproteobacteria	Pseudomonadales	Cellvibrionaceae	Agarilytica	NA	T42	TACGGAGGGTGCAAGCGTTAATCGGAATTACTGGGCGTAAAGCGCGCGTAGGCGGTTGTCTAAGCTAGATGTGAAAGCCCCGGGCTCAACCTGGGAATTGCATTTAGAACTGGGCAGCTAGAGTACAGCAGAGGAGTGTGGAATTTCAGGTGTAGCGGTGAAATGCGTAGAGATCTGAAGGAACATCAGTGGCGAAGGCGACACTCTGGGCTGATACTGACGCTGAGGTGCGAAAGCGTGGGGAGCAAACAGG	Ambient	Pseudomonadales Agarilytica	TACGGAGGGTGCAAGCGTTAATCGGAATTACTGGGCGTAAAGCGCGCGTAGGCGGTTGTCTAAGCTAGATGTGAAAGCCCCGGGCTCAACCTGGGAATTGCATTTAGAACTGGGCAGCTAGAGTACAGCAGAGGAGTGTGGAATTTCAGGTGTAGCGGTGAAATGCGTAGAGATCTGAAGGAACATCAGTGGCGAAGGCGACACTCTGGGCTGATACTGACGCTGAGGTGCGAAAGCGTGGGGAGCAAACAGG	RI
35.3497	8.71024	1.40145	6.21518	5.12659e-10	8.51802e-09	Bacteria	Proteobacteria	Alphaproteobacteria	Rhizobiales	Stappiaceae	Pseudovibrio	NA	T42	TACGAAGGGGGCAAGCGTTGTTCGGATTTACTGGGCGTAAAGAGCACGTAGGCGGATTGTTAAGTTAGGGGTGAAATCCCAAGGCTCAACCTTGGAACTGCCTCTGATACTGGCAATCTTGAGATCGAGAGAGGAGTGTGGAACTCCGAGTGTAGAGGTGAAATTCGTAGATATTCGGAAGAACACCAGAGGCGAAGGCGGCACTCTGGCTCGATACTGACGCTGAGGTGCGAAAGCGTGGGGAGCAAACAGG	Cold	Rhizobiales Pseudovibrio	TACGAAGGGGGCAAGCGTTGTTCGGATTTACTGGGCGTAAAGAGCACGTAGGCGGATTGTTAAGTTAGGGGTGAAATCCCAAGGCTCAACCTTGGAACTGCCTCTGATACTGGCAATCTTGAGATCGAGAGAGGAGTGTGGAACTCCGAGTGTAGAGGTGAAATTCGTAGATATTCGGAAGAACACCAGAGGCGAAGGCGGCACTCTGGCTCGATACTGACGCTGAGGTGCGAAAGCGTGGGGAGCAAACAGG	RI
7.79136	21.2355	2.97749	7.132	9.89229e-13	2.21042e-11	Bacteria	Proteobacteria	Alphaproteobacteria	Rhodobacterales	Rhodobacteraceae	Rhodobacteraceae	NA	T42	TACGGAGGGGGTTAGCGTTGTTCGGAATTACTGGGCGTAAAGCGTACGTAGGCGGATTAGTCAGTCAGAGGTGAAATCCCAGGGCTCAACCCTGGAACTGCCTTTGATACTGCTAGTCTTGAGTTCGAGAGAGGTGAGTGGAATTCCGAGTGTAGAGGTGAAATTCGTAGATATTCGGAGGAACACCAGTGGCGAAGGCGGCTCACTGGCTCGATACTGACGCTGAGGTACGAAAGTGTGGGGAGCAAACAGG	Cold	Rhodobacterales Rhodobacteraceae	TACGGAGGGGGTTAGCGTTGTTCGGAATTACTGGGCGTAAAGCGTACGTAGGCGGATTAGTCAGTCAGAGGTGAAATCCCAGGGCTCAACCCTGGAACTGCCTTTGATACTGCTAGTCTTGAGTTCGAGAGAGGTGAGTGGAATTCCGAGTGTAGAGGTGAAATTCGTAGATATTCGGAGGAACACCAGTGGCGAAGGCGGCTCACTGGCTCGATACTGACGCTGAGGTACGAAAGTGTGGGGAGCAAACAGG	RI
55.1701	23.2963	2.87861	8.09289	5.82665e-16	2.90436e-14	Bacteria	Proteobacteria	Gammaproteobacteria	Enterobacterales	Alteromonadaceae	Salinimonas	NA	T42	TACGGAGGGTGCAAGCGTTAATCGGAATTACTGGGCGTAAAGCGCACGCAGGCGGTTTGTTAAGCTAGATGTGAAAGCCCCGGGCTCAACCTGGGATGGTCATTTAGAACTGGCAGACTAGAGTTTTGGAGAGGGGAGTGGAATTCCAGGTGTAGCGGTGAAATGCGTAGATATCTGGAGGAACATCAGTGGCGAAGGCGACTCTCTGGCCAAAGACTGACGCTCATGTGCGAAAGTGTGGGTAGCGAACAGG	Cold	Enterobacterales Salinimonas	TACGGAGGGTGCAAGCGTTAATCGGAATTACTGGGCGTAAAGCGCACGCAGGCGGTTTGTTAAGCTAGATGTGAAAGCCCCGGGCTCAACCTGGGATGGTCATTTAGAACTGGCAGACTAGAGTTTTGGAGAGGGGAGTGGAATTCCAGGTGTAGCGGTGAAATGCGTAGATATCTGGAGGAACATCAGTGGCGAAGGCGACTCTCTGGCCAAAGACTGACGCTCATGTGCGAAAGTGTGGGTAGCGAACAGG	RI
16.5762	7.62023	1.69414	4.49799	6.85991e-06	6.08472e-05	Bacteria	Proteobacteria	Alphaproteobacteria	Micavibrionales	Micavibrionaceae	Micavibrionaceae	NA	T42	TACGAATGGGGCAAGCGTTGTTCGGAATCACTGGGCTTAAAGCGTATGTAGGCGGACTGTAAAGTCAGGAGTGAAATCCCAGGGCTCAACCCTGGAACTGCTCTTGAAACTCACAGTCTAGAATTCTGGAGAGGTTGGGGGAATTCCTAGTGTAGAGGTGAAATTCGCAGATATTAGGAGGAACACCAGTGGCGTAGGCGCCCAACTGGACAGATATTGACGCTCAGATACGAAAGCGTGGGGAGCAAACAGG	Cold	Micavibrionales Micavibrionaceae	TACGAATGGGGCAAGCGTTGTTCGGAATCACTGGGCTTAAAGCGTATGTAGGCGGACTGTAAAGTCAGGAGTGAAATCCCAGGGCTCAACCCTGGAACTGCTCTTGAAACTCACAGTCTAGAATTCTGGAGAGGTTGGGGGAATTCCTAGTGTAGAGGTGAAATTCGCAGATATTAGGAGGAACACCAGTGGCGTAGGCGCCCAACTGGACAGATATTGACGCTCAGATACGAAAGCGTGGGGAGCAAACAGG	RI
1482.22	4.52526	0.702781	6.43908	1.20204e-10	2.43412e-09	Bacteria	Proteobacteria	Alphaproteobacteria	Rhodobacterales	Rhodobacteraceae	Sulfitobacter	NA	T44	TACGGAGGGGGTTAGCGTTGTTCGGAATTACTGGGCGTAAAGCGTACGTAGGCGGATCAGAAAGTAGGGGGTGAAATCCCGAGGCTCAACCTCGGAACTGCCTCCTAAACTCCTGGTCTTGAGTTCGAGAGAGGTGAGTGGAATTCCAAGTGTAGAGGTGAAATTCGTAGATATTTGGAGGAACACCAGTGGCGAAGGCGGCTCACTGGCTCGATACTGACGCTGAGGTACGAAAGTGTGGGGAGCAAACAGG	Cold	Rhodobacterales Sulfitobacter	TACGGAGGGGGTTAGCGTTGTTCGGAATTACTGGGCGTAAAGCGTACGTAGGCGGATCAGAAAGTAGGGGGTGAAATCCCGAGGCTCAACCTCGGAACTGCCTCCTAAACTCCTGGTCTTGAGTTCGAGAGAGGTGAGTGGAATTCCAAGTGTAGAGGTGAAATTCGTAGATATTTGGAGGAACACCAGTGGCGAAGGCGGCTCACTGGCTCGATACTGACGCTGAGGTACGAAAGTGTGGGGAGCAAACAGG	RI
240.748	11.3201	1.371	8.25685	1.49573e-16	9.69231e-15	Bacteria	Proteobacteria	Gammaproteobacteria	Pseudomonadales	Oleiphilaceae	Oleiphilus	NA	T44	TACTGAGGGTGCAAGCGTTAATCGGAATTACTGGGCGTAAAGCGCGCGTAGGCGGCTTATTAAGCCAGATGTGAAAGCCCCGGGCTCAACCTGGGAACTGCATTTGGAACTGATTCGCTAGAGTACAGTAGAGGGTGGTGGAATTTCCAGTGTAGCGGTGAAATGCGTAGAGATTGGAAGGAACATCAGTGGCGAAGGCGGCCACCTGGACTGATACTGACGCTGAGGTGCGAAAGCGTGGGGAGCAAACAGG	Cold	Pseudomonadales Oleiphilus	TACTGAGGGTGCAAGCGTTAATCGGAATTACTGGGCGTAAAGCGCGCGTAGGCGGCTTATTAAGCCAGATGTGAAAGCCCCGGGCTCAACCTGGGAACTGCATTTGGAACTGATTCGCTAGAGTACAGTAGAGGGTGGTGGAATTTCCAGTGTAGCGGTGAAATGCGTAGAGATTGGAAGGAACATCAGTGGCGAAGGCGGCCACCTGGACTGATACTGACGCTGAGGTGCGAAAGCGTGGGGAGCAAACAGG	RI
237.604	11.3013	1.32113	8.55426	1.18625e-17	9.60862e-16	Bacteria	Proteobacteria	Gammaproteobacteria	Enterobacterales	Colwelliaceae	Colwellia	NA	T44	TACGAGGGGTGCAAGCGTTAATCGGAATTACTGGGCGTAAAGCGTGCGTAGGTGGTTTGTTAAGCAAGATGTGAAAGCCCCGGGCTCAACCTGGGAACTGCATTTTGAACTGGCAAACTAGAGTATTGTAGAGGGTAGTGGAATTTCCAGTGTAGCGGTGAAATGCGTAGAGATTGGAAGGAACATCAGTGGCGAAGGCGGCTACCTGGACAAATACTGACACTGAGGCACGAAAGCGTGGGGAGCAAACAGG	Cold	Enterobacterales Colwellia	TACGAGGGGTGCAAGCGTTAATCGGAATTACTGGGCGTAAAGCGTGCGTAGGTGGTTTGTTAAGCAAGATGTGAAAGCCCCGGGCTCAACCTGGGAACTGCATTTTGAACTGGCAAACTAGAGTATTGTAGAGGGTAGTGGAATTTCCAGTGTAGCGGTGAAATGCGTAGAGATTGGAAGGAACATCAGTGGCGAAGGCGGCTACCTGGACAAATACTGACACTGAGGCACGAAAGCGTGGGGAGCAAACAGG	RI
332.661	-7.87217	1.30795	-6.01873	1.75789e-09	3.35034e-08	Bacteria	Bacteroidota	Bacteroidia	Cytophagales	Microscillaceae	Microscilla	NA	T44	TACGTAGGGTGCAAGCGTTGTCCGGATTTATTGGGTTTAAAGGGTGCGTAGGCGGAAGCTTAAGTCTTGGGTGAAATCCCACCGCTCAACGGTGGAACTGCCTGAGAAACTGGGTTTCTTGAGTATAGTTGAGGTAGCTGGAATTGGTGGTGTAGCGGTGAAATGCATAGATACCACCAGGAACACCTATTGCGAAGGCAAGTTACTAAGCTATAACTGACGCTGAGGCACGAAAGCGTGGGGAGCGAACAGG	Ambient	Cytophagales Microscilla	TACGTAGGGTGCAAGCGTTGTCCGGATTTATTGGGTTTAAAGGGTGCGTAGGCGGAAGCTTAAGTCTTGGGTGAAATCCCACCGCTCAACGGTGGAACTGCCTGAGAAACTGGGTTTCTTGAGTATAGTTGAGGTAGCTGGAATTGGTGGTGTAGCGGTGAAATGCATAGATACCACCAGGAACACCTATTGCGAAGGCAAGTTACTAAGCTATAACTGACGCTGAGGCACGAAAGCGTGGGGAGCGAACAGG	RI
79.455	-9.78832	1.48022	-6.61275	3.77236e-11	8.1483e-10	Bacteria	Proteobacteria	Alphaproteobacteria	Rhodobacterales	Rhodobacteraceae	Rhodobacteraceae	NA	T44	TACGGAGGGGGTTAGCGTTGTTCGGAATTACTGGGCGTAAAGCGTACGTAGGCGGATTAGTCAGTCAGAGGTGAAATCCCAGGGCTCAACCCTGGAACTGCCTTTGATACTGCTAGTCTTGAGTTCGAGAGAGGTAAGTGGAATTCCGAGTGTAGAGGTGAAATTCGTAGATATTCGGAGGAACACCAGTGGCGAAGGCGGCTTACTGGCTCGATACTGACGCTGAGGTACGAAAGTGTGGGGAGCAAACAGG	Ambient	Rhodobacterales Rhodobacteraceae	TACGGAGGGGGTTAGCGTTGTTCGGAATTACTGGGCGTAAAGCGTACGTAGGCGGATTAGTCAGTCAGAGGTGAAATCCCAGGGCTCAACCCTGGAACTGCCTTTGATACTGCTAGTCTTGAGTTCGAGAGAGGTAAGTGGAATTCCGAGTGTAGAGGTGAAATTCGTAGATATTCGGAGGAACACCAGTGGCGAAGGCGGCTTACTGGCTCGATACTGACGCTGAGGTACGAAAGTGTGGGGAGCAAACAGG	RI
320.538	11.7333	1.09748	10.6911	1.11994e-26	7.25724e-24	Bacteria	Proteobacteria	Gammaproteobacteria	Enterobacterales	Alteromonadaceae	Alteromonas	genovensis	T44	TACGGAGGGTGCGAGCGTTAATCGGAATTACTGGGCGTAAAGCGCACGCAGGCGGTTTGTTAAGCTAGATGTGAAAGCCCCGAGCTCAACTTGGGATGGTCATTTAGAACTGGCAGACTAGAGTCTTGGAGAGGGGAGTGGAATTCCAGGTGTAGCGGTGAAATGCGTAGATATCTGGAGGAACATCAGTGGCGAAGGCGACTCCCTGGCCAAAGACTGACGCTCATGTGCGAAAGTGTGGGTAGCGAACAGG	Cold	Enterobacterales Alteromonas	TACGGAGGGTGCGAGCGTTAATCGGAATTACTGGGCGTAAAGCGCACGCAGGCGGTTTGTTAAGCTAGATGTGAAAGCCCCGAGCTCAACTTGGGATGGTCATTTAGAACTGGCAGACTAGAGTCTTGGAGAGGGGAGTGGAATTCCAGGTGTAGCGGTGAAATGCGTAGATATCTGGAGGAACATCAGTGGCGAAGGCGACTCCCTGGCCAAAGACTGACGCTCATGTGCGAAAGTGTGGGTAGCGAACAGG	RI
322.911	3.08077	0.603088	5.10833	3.25023e-07	4.21229e-06	Bacteria	Proteobacteria	Alphaproteobacteria	Caulobacterales	Hyphomonadaceae	Litorimonas	NA	T44	TACGGAGGGGGCTAGCGTTGTTCGGAATTACTGGGCGTAAAGCGTGCGTAGGCGGATTAATAAGTTAGATGTGAAATCCCAGGGCTCAACCCTGGAACTGCATTTAAAACTGTTAGTCTTGAGTTCTGGAGAGGTAAGTGGAATTCCTAGTGTAGAGGTGAAATTCGTAGATATTAGGAGGAACACCAGAGGCGAAGGCGGCTTACTGGACAGATACTGACGCTGAGGCACGAAAGTGTGGGGAGCAAACAGG	Cold	Caulobacterales Litorimonas	TACGGAGGGGGCTAGCGTTGTTCGGAATTACTGGGCGTAAAGCGTGCGTAGGCGGATTAATAAGTTAGATGTGAAATCCCAGGGCTCAACCCTGGAACTGCATTTAAAACTGTTAGTCTTGAGTTCTGGAGAGGTAAGTGGAATTCCTAGTGTAGAGGTGAAATTCGTAGATATTAGGAGGAACACCAGAGGCGAAGGCGGCTTACTGGACAGATACTGACGCTGAGGCACGAAAGTGTGGGGAGCAAACAGG	RI
222.749	-7.29104	1.48723	-4.90242	9.46627e-07	1.1153e-05	Bacteria	Proteobacteria	Gammaproteobacteria	Enterobacterales	Vibrionaceae	Photobacterium	NA	T44	TACGGAGGGTGCGAGCGTTAATCGGAATTACTGGGCGTAAAGCGCATGCAGGCGGCTTGTTAAGCCAGATGTGAAAGCCCCGGGCTCAACCTGGGAACCGCATTTGGAACTGGCAAGCTAGAGTCTTGTAGAGGGGGGTAGAATTTCAGGTGTAGCGGTGAAATGCGTAGAGATCTGAAGGAATACCGGTGGCGAAGGCGGCCCCCTGGACAAAGACTGACGCTCAGATGCGAAAGCGTGGGGAGCAAACAGG	Ambient	Enterobacterales Photobacterium	TACGGAGGGTGCGAGCGTTAATCGGAATTACTGGGCGTAAAGCGCATGCAGGCGGCTTGTTAAGCCAGATGTGAAAGCCCCGGGCTCAACCTGGGAACCGCATTTGGAACTGGCAAGCTAGAGTCTTGTAGAGGGGGGTAGAATTTCAGGTGTAGCGGTGAAATGCGTAGAGATCTGAAGGAATACCGGTGGCGAAGGCGGCCCCCTGGACAAAGACTGACGCTCAGATGCGAAAGCGTGGGGAGCAAACAGG	RI
83.855	9.79891	1.47159	6.65871	2.76251e-11	6.17278e-10	Bacteria	Proteobacteria	Alphaproteobacteria	Rhodobacterales	Rhodobacteraceae	Rhodobacteraceae	NA	T44	TACGGAGGGGGTTAGCGTTGTTCGGAATTACTGGGCGTAAAGCGTACGTAGGCGGATTGGAAAGTTGGGGGTGAAATCCCAGGGCTCAACCCTGGAACTGCCTCCAAAACTATCAGTCTAGAGTTCGAGAGAGGTGAGTGGAATTCCAAGTGTAGAGGTGAAATTCGTAGATATTTGGAGGAACACCAGTGGCGAAGGCGGCTCACTGGCTCGATACTGACGCTGAGGTACGAAAGTGTGGGGAGCAAACAGG	Cold	Rhodobacterales Rhodobacteraceae	TACGGAGGGGGTTAGCGTTGTTCGGAATTACTGGGCGTAAAGCGTACGTAGGCGGATTGGAAAGTTGGGGGTGAAATCCCAGGGCTCAACCCTGGAACTGCCTCCAAAACTATCAGTCTAGAGTTCGAGAGAGGTGAGTGGAATTCCAAGTGTAGAGGTGAAATTCGTAGATATTTGGAGGAACACCAGTGGCGAAGGCGGCTCACTGGCTCGATACTGACGCTGAGGTACGAAAGTGTGGGGAGCAAACAGG	RI
27.3757	-23.7028	2.97503	-7.96723	1.62269e-15	8.08851e-14	Bacteria	Proteobacteria	Gammaproteobacteria	Enterobacterales	Pseudoalteromonadaceae	Pseudoalteromonas	NA	T44	TACGGAGGGTGCGAGCGTTAATCGGAATTACTGGGCGTAAAGCGTACGCAGGCGGTTTGTTAAGCGAGATGTGAAAGCCCCGGGCTCAACCTGGGAACTGCATTTCGAACTGGCAGACTAGAGTGTGATAGAGGGTGGTAGAATTTCAGGTGTAGCGGTGAAATGCGTAGAGATCTGAAGGAATACCGATGGCGAAGGCAGCCACCTGGGTCAACACTGACGCTCATGTACGAAAGCGTGGGGAGCAAACGGG	Ambient	Enterobacterales Pseudoalteromonas	TACGGAGGGTGCGAGCGTTAATCGGAATTACTGGGCGTAAAGCGTACGCAGGCGGTTTGTTAAGCGAGATGTGAAAGCCCCGGGCTCAACCTGGGAACTGCATTTCGAACTGGCAGACTAGAGTGTGATAGAGGGTGGTAGAATTTCAGGTGTAGCGGTGAAATGCGTAGAGATCTGAAGGAATACCGATGGCGAAGGCAGCCACCTGGGTCAACACTGACGCTCATGTACGAAAGCGTGGGGAGCAAACGGG	RI
270.004	6.09483	1.16171	5.24641	1.55091e-07	2.051e-06	Bacteria	Bdellovibrionota	Bdellovibrionia	Bdellovibrionales	Bdellovibrionaceae	Bdellovibrio	NA	T44	TACGAGGGGTCCTAGCGTTGTTCGGAATCATTGGGCGTAAAGCGGGTGTAGGCGGAAATGTAGGTCAGAAGTGAAAGTCCCAGGCTCAACCTGGGAAGTGCTTTTGAAACCCCATTTCTTGAGTGTAGAAGAGGTGAGTGGAATTCCAGGTGTAGTGGTGAAATACGTAGATATCTGGAGGAACATCGGTGGCGAAGGCGGCTCACTGGTCTATTACTGACGCTCAGACCCGAAAGCGTGGGGAGCAAACGGG	Cold	Bdellovibrionales Bdellovibrio	TACGAGGGGTCCTAGCGTTGTTCGGAATCATTGGGCGTAAAGCGGGTGTAGGCGGAAATGTAGGTCAGAAGTGAAAGTCCCAGGCTCAACCTGGGAAGTGCTTTTGAAACCCCATTTCTTGAGTGTAGAAGAGGTGAGTGGAATTCCAGGTGTAGTGGTGAAATACGTAGATATCTGGAGGAACATCGGTGGCGAAGGCGGCTCACTGGTCTATTACTGACGCTCAGACCCGAAAGCGTGGGGAGCAAACGGG	RI
53.949	9.16256	1.57068	5.83349	5.42802e-09	9.77043e-08	Bacteria	Proteobacteria	Alphaproteobacteria	Rhodospirillales	Terasakiellaceae	Terasakiellaceae	NA	T44	TACGAAGGGGGCTAGCGTTGTTCGGAATTACTGGGCGTAAAGGGCGTGTAGGCGGACTATCCAGTTAGGGGTGAAATCCCGGGGCTCAACCTCGGAACTGCCTTTAATACTGATAGTCTAGAGTCTGTGAGGGGATAGTGGAATACTTAGTGTAGAGGTGAAATTCGTAGATATTAAGTGGAACACCAGTGGCGAAGGCGACTATCTGGCACAGTACTGACGCTGAGGCGCGAAAGCGTGGGGAGCAAACAGG	Cold	Rhodospirillales Terasakiellaceae	TACGAAGGGGGCTAGCGTTGTTCGGAATTACTGGGCGTAAAGGGCGTGTAGGCGGACTATCCAGTTAGGGGTGAAATCCCGGGGCTCAACCTCGGAACTGCCTTTAATACTGATAGTCTAGAGTCTGTGAGGGGATAGTGGAATACTTAGTGTAGAGGTGAAATTCGTAGATATTAAGTGGAACACCAGTGGCGAAGGCGACTATCTGGCACAGTACTGACGCTGAGGCGCGAAAGCGTGGGGAGCAAACAGG	RI
58.8674	9.28882	1.28262	7.24209	4.4183e-13	1.19294e-11	Bacteria	Proteobacteria	Alphaproteobacteria	Rhodobacterales	Rhodobacteraceae	Antarctobacter	NA	T44	TACGGAGGGGGTTAGCGTTGTTCGGAATTACTGGGCGTAAAGCGCACGTAGGCGGATCAGAAAGTATGGGGTGAAATCCCGGGGCTCAACCCCGGAACTGCCTCATAAACTCCTGGTCTTGAGTTCGAGAGAGGTGAGTGGAATTCCGAGTGTAGAGGTGAAATTCGTAGATATTCGGAGGAACACCAGTGGCGAAGGCGGCTCACTGGCTCGATACTGACGCTGAGGTGCGAAAGTGTGGGGAGCAAACAGG	Cold	Rhodobacterales Antarctobacter	TACGGAGGGGGTTAGCGTTGTTCGGAATTACTGGGCGTAAAGCGCACGTAGGCGGATCAGAAAGTATGGGGTGAAATCCCGGGGCTCAACCCCGGAACTGCCTCATAAACTCCTGGTCTTGAGTTCGAGAGAGGTGAGTGGAATTCCGAGTGTAGAGGTGAAATTCGTAGATATTCGGAGGAACACCAGTGGCGAAGGCGGCTCACTGGCTCGATACTGACGCTGAGGTGCGAAAGTGTGGGGAGCAAACAGG	RI
75.4517	9.64665	1.22037	7.90473	2.68525e-15	1.16003e-13	Bacteria	Proteobacteria	Gammaproteobacteria	Milano-WF1B-44	Milano-WF1B-44	Milano-WF1B-44	NA	T44	TACGGAGGGTGCAAGCGTTAATCGGAATTACTGGGCGTAAAGCGCGCGTAGGTGGCCTTTTAAGTCAGATGTGAAAGCCCCGGGCTTAACCTGGGAACTGCATTTGATACTGGGAGGCTAGAGTATAGTAGAGGCAAGTGGAATTTCCTGTGTAGCGGTGAAATGCGTAGATATAGGAAGGAACACCAGTGGCGAAGGCGGCTTGCTGGACTAATACTGACACTGAGGTGCGAAAGCGTGGGGAGCAAACAGG	Cold	Milano-WF1B-44 Milano-WF1B-44	TACGGAGGGTGCAAGCGTTAATCGGAATTACTGGGCGTAAAGCGCGCGTAGGTGGCCTTTTAAGTCAGATGTGAAAGCCCCGGGCTTAACCTGGGAACTGCATTTGATACTGGGAGGCTAGAGTATAGTAGAGGCAAGTGGAATTTCCTGTGTAGCGGTGAAATGCGTAGATATAGGAAGGAACACCAGTGGCGAAGGCGGCTTGCTGGACTAATACTGACACTGAGGTGCGAAAGCGTGGGGAGCAAACAGG	RI
20.9637	7.79777	1.67535	4.65442	3.24898e-06	3.56837e-05	Bacteria	Proteobacteria	Alphaproteobacteria	Alphaproteobacteria	Alphaproteobacteria	Alphaproteobacteria	NA	T44	TACGGAGGGGGCAAGCGTTGTTCGGAATTACTGGGCGTAAAGCGCGCGTAGGCGGCGATGATAGTCAGAGGTGAAATGCCCGGGCTCAACCCGGGAGGTGCCTTTGATACTTCATTGCTAGGATTCAGGAGAGGTGAGCGGAATTCCGAGTGTAGAGGTGAAATTCGTAGATATTCGGAAGAACACCAGTGGCGAAGGCGGCTCACTGGCCTGAGATCGACGCTGAGGTGCGAAAGCGTGGGGAGCAAACAGG	Cold	Alphaproteobacteria Alphaproteobacteria	TACGGAGGGGGCAAGCGTTGTTCGGAATTACTGGGCGTAAAGCGCGCGTAGGCGGCGATGATAGTCAGAGGTGAAATGCCCGGGCTCAACCCGGGAGGTGCCTTTGATACTTCATTGCTAGGATTCAGGAGAGGTGAGCGGAATTCCGAGTGTAGAGGTGAAATTCGTAGATATTCGGAAGAACACCAGTGGCGAAGGCGGCTCACTGGCCTGAGATCGACGCTGAGGTGCGAAAGCGTGGGGAGCAAACAGG	RI
301.526	-11.7127	1.15588	-10.1331	3.93786e-24	1.27587e-21	Bacteria	Proteobacteria	Alphaproteobacteria	Rhodobacterales	Rhodobacteraceae	Ruegeria	lacuscaerulensis	T44	TACGGAGGGGGTTAGCGTTGTTCGGAATTACTGGGCGTAAAGCGCACGTAGGCGGATCGGAAAGTTGGGGGTGAAATCCCGGGGCTCAACCCCGGAACTGCCTCCAAAACTATCGGTCTAGAGTTCGAGAGAGGTGAGTGGAATTCCGAGTGTAGAGGTGAAATTCGTAGATATTCGGAGGAACACCAGTGGCGAAGGCGGCTCACTGGCTCGATACTGACGCTGAGGTGCGAAAGTGTGGGGAGCAAACAGG	Ambient	Rhodobacterales Ruegeria	TACGGAGGGGGTTAGCGTTGTTCGGAATTACTGGGCGTAAAGCGCACGTAGGCGGATCGGAAAGTTGGGGGTGAAATCCCGGGGCTCAACCCCGGAACTGCCTCCAAAACTATCGGTCTAGAGTTCGAGAGAGGTGAGTGGAATTCCGAGTGTAGAGGTGAAATTCGTAGATATTCGGAGGAACACCAGTGGCGAAGGCGGCTCACTGGCTCGATACTGACGCTGAGGTGCGAAAGTGTGGGGAGCAAACAGG	RI
72.4316	-9.65454	1.83273	-5.26783	1.38043e-07	1.86358e-06	Bacteria	Proteobacteria	Gammaproteobacteria	Enterobacterales	Colwelliaceae	Thalassotalea	fusca	T44	TACGGAGGGTGCGAGCGTTAATCGGAATTACTGGGCGTAAAGCGTGCGTAGGCGGTTGATTAAGCGAGATGTGAAATCCCGGGGCTTAACCTCGGAACTGCATTTCGAACTGGTCAACTAGAGTACTGTAGAGGGTGGTGGAATTTCCAGTGTAGCGGTGAAATGCGTAGAGATTGGAAGGAACATCAGTGGCGAAGGCGGCCACCTGGACAGATACTGACGCTGAGGCACGAAAGCGTGGGGAGCAAACAGG	Ambient	Enterobacterales Thalassotalea	TACGGAGGGTGCGAGCGTTAATCGGAATTACTGGGCGTAAAGCGTGCGTAGGCGGTTGATTAAGCGAGATGTGAAATCCCGGGGCTTAACCTCGGAACTGCATTTCGAACTGGTCAACTAGAGTACTGTAGAGGGTGGTGGAATTTCCAGTGTAGCGGTGAAATGCGTAGAGATTGGAAGGAACATCAGTGGCGAAGGCGGCCACCTGGACAGATACTGACGCTGAGGCACGAAAGCGTGGGGAGCAAACAGG	RI
137.025	-10.5752	1.17889	-8.97054	2.95056e-19	3.82393e-17	Bacteria	Proteobacteria	Gammaproteobacteria	Gammaproteobacteria	Gammaproteobacteria	Gammaproteobacteria	NA	T44	TACGGAGGGTCCGAGCGTTAATCGGAATTACTGGGCGTAAAGCGCGCGTAGGCGGCTTAGTCAGTCGGATGTGAAAGCCCTGGGCTTAACCTGGGAACTGCATTCGATACTGCTAAGCTAGAGTATGGTAGAGGTAAGTGGAATTTCTGGTGTAGCGGTGAAATGCGTAGATATCAGAAGGAACATCAGTGGCGAAGGCGGCTTACTGGACCAATACTGACGCTGAGGTGCGAAAGCGTGGGGAGCAAACAGG	Ambient	Gammaproteobacteria Gammaproteobacteria	TACGGAGGGTCCGAGCGTTAATCGGAATTACTGGGCGTAAAGCGCGCGTAGGCGGCTTAGTCAGTCGGATGTGAAAGCCCTGGGCTTAACCTGGGAACTGCATTCGATACTGCTAAGCTAGAGTATGGTAGAGGTAAGTGGAATTTCTGGTGTAGCGGTGAAATGCGTAGATATCAGAAGGAACATCAGTGGCGAAGGCGGCTTACTGGACCAATACTGACGCTGAGGTGCGAAAGCGTGGGGAGCAAACAGG	RI
254.789	-11.4696	1.83286	-6.25775	3.90569e-10	7.66936e-09	Bacteria	Proteobacteria	Gammaproteobacteria	Enterobacterales	Pseudoalteromonadaceae	Pseudoalteromonas	NA	T44	TACGGAGGGTGCGAGCGTTAATCGGAATTACTGGGCGTAAAGCGTACGCAGGCGGTTTGTTAAGCGAGATGTGAAAGCCCCGGGCTCAACCTGGGAACTGCATTTCGAACTGGCAAACTAGAGTGTGATAGAGGGTGGTAGAATTTCAGGTGTAGCGGTGAAATGCGTAGAGATCTGAAGGAATACCGATGGCGAAGGCAGCCACCTGGGTCAACACTGACGCTCATGTACGAAAGCGTGGGGAGCAAACGGG	Ambient	Enterobacterales Pseudoalteromonas	TACGGAGGGTGCGAGCGTTAATCGGAATTACTGGGCGTAAAGCGTACGCAGGCGGTTTGTTAAGCGAGATGTGAAAGCCCCGGGCTCAACCTGGGAACTGCATTTCGAACTGGCAAACTAGAGTGTGATAGAGGGTGGTAGAATTTCAGGTGTAGCGGTGAAATGCGTAGAGATCTGAAGGAATACCGATGGCGAAGGCAGCCACCTGGGTCAACACTGACGCTCATGTACGAAAGCGTGGGGAGCAAACGGG	RI
178.309	-10.9547	1.20624	-9.08164	1.06948e-19	1.73256e-17	Bacteria	Proteobacteria	Alphaproteobacteria	Rhodobacterales	Rhodobacteraceae	Rhodobacteraceae	NA	T44	TACGGAGGGGGTTAGCGTTGTTCGGAATTACTGGGCGTAAAGCGCACGTAGGCGGACCAGAAAGTTGGGGGTGAAATCCCGGGGCTCAACCCCGGAACTGCCTCCAAAACTATTGGTCTAGAGTTCGAGAGAGGTGAGTGGAATTCCAAGTGTAGAGGTGAAATTCGTAGATATTTGGAGGAACACCAGTGGCGAAGGCGGCTCACTGGCTCGATACTGACGCTGAGGTGCGAAAGTGTGGGGAGCAAACAGG	Ambient	Rhodobacterales Rhodobacteraceae	TACGGAGGGGGTTAGCGTTGTTCGGAATTACTGGGCGTAAAGCGCACGTAGGCGGACCAGAAAGTTGGGGGTGAAATCCCGGGGCTCAACCCCGGAACTGCCTCCAAAACTATTGGTCTAGAGTTCGAGAGAGGTGAGTGGAATTCCAAGTGTAGAGGTGAAATTCGTAGATATTTGGAGGAACACCAGTGGCGAAGGCGGCTCACTGGCTCGATACTGACGCTGAGGTGCGAAAGTGTGGGGAGCAAACAGG	RI
93.7241	-10.0271	1.41391	-7.09179	1.3239e-12	3.43156e-11	Bacteria	Proteobacteria	Gammaproteobacteria	Enterobacterales	Alteromonadaceae	Paraglaciecola	psychrophila	T44	TACGGAGGGTCCGAGCGTTAATCGGAATTACTGGGCGTAAAGCGCACGCAGGCGGTTTGTTAAGCTAGATGTGAAAGCCCCGGGCTCAACCTGGGAATAGCATTTAGAACTGGCAGGCTAGAGTCTTGGAGAGGGGAGTGGAATTTCTGGTGTAGCGGTGAAATGCGTAGATATCAGAAGGAACATCAGTGGCGAAGGCGACTCCCTGGCCAAAGACTGACGCTCATGTGCGAAAGTGTGGGTAGCGAACAGG	Ambient	Enterobacterales Paraglaciecola	TACGGAGGGTCCGAGCGTTAATCGGAATTACTGGGCGTAAAGCGCACGCAGGCGGTTTGTTAAGCTAGATGTGAAAGCCCCGGGCTCAACCTGGGAATAGCATTTAGAACTGGCAGGCTAGAGTCTTGGAGAGGGGAGTGGAATTTCTGGTGTAGCGGTGAAATGCGTAGATATCAGAAGGAACATCAGTGGCGAAGGCGACTCCCTGGCCAAAGACTGACGCTCATGTGCGAAAGTGTGGGTAGCGAACAGG	RI
31.9823	-8.47589	1.59187	-5.32448	1.0124e-07	1.42617e-06	Bacteria	Proteobacteria	Gammaproteobacteria	Pseudomonadales	Cellvibrionaceae	Aestuariicella	NA	T44	TACGGAGGGTGCAAGCGTTAATCGGAATTACTGGGCGTAAAGCGCGCGTAGGCGGTTACATAAGTTGGAAGTGAAAGCCCCGGGCTCAACCTGGGAACTGCTTTCAAAACTGTGTGACTAGAGTGCAGCAGAGGATAGTGGAATTTCTAGTGTAGCGGTGAAATGCGTAGATATTAGAAGGAACACCAGTGGCGAAGGCGACTGTCTGGGCTGACACTGACGCTGAGGTGCGAAAGCGTGGGGAGCAAACAGG	Ambient	Pseudomonadales Aestuariicella	TACGGAGGGTGCAAGCGTTAATCGGAATTACTGGGCGTAAAGCGCGCGTAGGCGGTTACATAAGTTGGAAGTGAAAGCCCCGGGCTCAACCTGGGAACTGCTTTCAAAACTGTGTGACTAGAGTGCAGCAGAGGATAGTGGAATTTCTAGTGTAGCGGTGAAATGCGTAGATATTAGAAGGAACACCAGTGGCGAAGGCGACTGTCTGGGCTGACACTGACGCTGAGGTGCGAAAGCGTGGGGAGCAAACAGG	RI
299.317	-11.7021	1.26931	-9.21927	2.9912e-20	6.461e-18	Bacteria	Proteobacteria	Gammaproteobacteria	Pseudomonadales	Nitrincolaceae	Neptuniibacter	NA	T44	TACGGAGGGTGCGAGCGTTAATCGGAATTACTGGGCGTAAAGCGCGCGTAGGTGGATTGGTCAGTCAGATGTGAAAGCCCAGGGCTCAACCTTGGAACTGCACCTGATACTGCCAATCTAGAATACGGTAGAGGGTAGTGGAATTTCCTGTGTAGCGGTGAAATGCGTAGATATAGGAAGGAACACCAGTGGCGAAGGCGACTACCTGGACCGATATTGACACTGAGGTGCGAAAGCGTGGGGAGCAAACAGG	Ambient	Pseudomonadales Neptuniibacter	TACGGAGGGTGCGAGCGTTAATCGGAATTACTGGGCGTAAAGCGCGCGTAGGTGGATTGGTCAGTCAGATGTGAAAGCCCAGGGCTCAACCTTGGAACTGCACCTGATACTGCCAATCTAGAATACGGTAGAGGGTAGTGGAATTTCCTGTGTAGCGGTGAAATGCGTAGATATAGGAAGGAACACCAGTGGCGAAGGCGACTACCTGGACCGATATTGACACTGAGGTGCGAAAGCGTGGGGAGCAAACAGG	RI
34.9421	-8.60361	1.54635	-5.56382	2.63927e-08	4.17133e-07	Bacteria	Proteobacteria	Gammaproteobacteria	Pseudomonadales	Halieaceae	Halioglobus	NA	T44	TACGGAGGGTCCGAGCGTTAATCGGAATTACTGGGCGTAAAGCGCGCGTAGGCGGTTTGTTAAGTCGGATGTGAAATCCCCGGGCTCAACCTGGGAACTGCATACGATACTGGCAAGCTAGAGTACGAGAGAGGGAGGTAGAATTCCACGTGTAGCGGTGAAATGCGTAGATATGTGGAGGAATACCAGTGGCGAAGGCGGCCTCCTGGCTCGATACTGACGCTGAGGTGCGAAAGCGTGGGGAGCAAACAGG	Ambient	Pseudomonadales Halioglobus	TACGGAGGGTCCGAGCGTTAATCGGAATTACTGGGCGTAAAGCGCGCGTAGGCGGTTTGTTAAGTCGGATGTGAAATCCCCGGGCTCAACCTGGGAACTGCATACGATACTGGCAAGCTAGAGTACGAGAGAGGGAGGTAGAATTCCACGTGTAGCGGTGAAATGCGTAGATATGTGGAGGAATACCAGTGGCGAAGGCGGCCTCCTGGCTCGATACTGACGCTGAGGTGCGAAAGCGTGGGGAGCAAACAGG	RI
149.677	25.2828	2.97431	8.50038	1.88967e-17	1.36056e-15	Bacteria	Proteobacteria	Alphaproteobacteria	Alphaproteobacteria	Alphaproteobacteria	Alphaproteobacteria	NA	T44	GACGGAGGGGGCTAGCGTTGTTCGGATTTACTGGGCGTAAAGGGCGCGTAGGCGGCCATGTGTGTCAGGGGTGAAATCCCGAGGCTTAACCTCGGAATTGCTCCTGAAACTGCATGGCTTGAGTATTGGAGAGGCAAGTGGAATTCCGAGTGTAGCAGTGAAATGCGTAGATATTCGGAGGAACATCGGTGGCGAAGGCGACTTGCTGGCCAATAACTGACGCTGAGGCGCGAAAGCGTGGGGAGCAAACAGG	Cold	Alphaproteobacteria Alphaproteobacteria	GACGGAGGGGGCTAGCGTTGTTCGGATTTACTGGGCGTAAAGGGCGCGTAGGCGGCCATGTGTGTCAGGGGTGAAATCCCGAGGCTTAACCTCGGAATTGCTCCTGAAACTGCATGGCTTGAGTATTGGAGAGGCAAGTGGAATTCCGAGTGTAGCAGTGAAATGCGTAGATATTCGGAGGAACATCGGTGGCGAAGGCGACTTGCTGGCCAATAACTGACGCTGAGGCGCGAAAGCGTGGGGAGCAAACAGG	RI
69.7886	-9.60207	1.22617	-7.83093	4.84278e-15	1.7434e-13	Bacteria	Proteobacteria	Alphaproteobacteria	Rhizobiales	Methyloligellaceae	Methyloligellaceae	NA	T44	TACGGAGGGGGCAAGCGTTGTTCGGAATTACTGGGCGTAAAGCGCACGTAGGCGGACTGGTCAGTTGGGGGTGAAATCCCGAGGCTTAACCTCGGAACTGCCTTCAATACTGCCAGTCTTGAGATCGGAAGAGGTGAGTGGAATTCCTAGTGTAGAGGTGAAATTCGTAGATATTAGGAAGAACACCAGTGGCGAAGGCGGCTCACTGGTCCGATACTGACGCTGAGGTGCGAAAGCGTGGGGAGCGAACAGG	Ambient	Rhizobiales Methyloligellaceae	TACGGAGGGGGCAAGCGTTGTTCGGAATTACTGGGCGTAAAGCGCACGTAGGCGGACTGGTCAGTTGGGGGTGAAATCCCGAGGCTTAACCTCGGAACTGCCTTCAATACTGCCAGTCTTGAGATCGGAAGAGGTGAGTGGAATTCCTAGTGTAGAGGTGAAATTCGTAGATATTAGGAAGAACACCAGTGGCGAAGGCGGCTCACTGGTCCGATACTGACGCTGAGGTGCGAAAGCGTGGGGAGCGAACAGG	RI
55.7436	-9.27648	1.26608	-7.32693	2.35492e-13	6.63472e-12	Bacteria	Proteobacteria	Gammaproteobacteria	Pseudomonadales	Oleiphilaceae	Oleiphilus	NA	T44	TACGGAGGGTGCAAGCGTTAATCGGAATTACTGGGCGTAAAGCGCGCGTAGGCGGCTTACTAAGCCAGATGTGAAAGCCCCGGGCTCAACCTGGGAACTGCATTTGGAACTGGTTCGCTAGAGTACAGTAGAGGGTGGTGGAATTTCCAGTGTAGCGGTGAAATGCGTAGAGATTGGAAGGAACATCAGTGGCGAAGGCGGCCACCTGGACTGATACTGACGCTGAGGTGCGAAAGCGTGGGGAGCAAACAGG	Ambient	Pseudomonadales Oleiphilus	TACGGAGGGTGCAAGCGTTAATCGGAATTACTGGGCGTAAAGCGCGCGTAGGCGGCTTACTAAGCCAGATGTGAAAGCCCCGGGCTCAACCTGGGAACTGCATTTGGAACTGGTTCGCTAGAGTACAGTAGAGGGTGGTGGAATTTCCAGTGTAGCGGTGAAATGCGTAGAGATTGGAAGGAACATCAGTGGCGAAGGCGGCCACCTGGACTGATACTGACGCTGAGGTGCGAAAGCGTGGGGAGCAAACAGG	RI
35.5548	8.56061	1.73855	4.92398	8.48018e-07	1.03682e-05	Bacteria	Proteobacteria	Alphaproteobacteria	Rhodobacterales	Rhodobacteraceae	Rhodobacteraceae	NA	T44	TACGGAGGGGGTTAGCGTTGTTCGGAATTACTGGGCGTAAAGCGCACGTAGGCGGACCGAAAAGTTGGGGGTGAAATCCCAGGGCTCAACCCTGGAACTGCCTCCAAAACTGCCGGTCTAGAGTTCGAGAGAGGTGAGTGGAATTCCGAGTGTAGAGGTGAAATTCGTAGATATTCGGAGGAACACCAGTGGCGAAGGCGGCTCACTGGCTCGATACTGACGCTGAGGTGCGAAAGTGTGGGGAGCAAACAGG	Cold	Rhodobacterales Rhodobacteraceae	TACGGAGGGGGTTAGCGTTGTTCGGAATTACTGGGCGTAAAGCGCACGTAGGCGGACCGAAAAGTTGGGGGTGAAATCCCAGGGCTCAACCCTGGAACTGCCTCCAAAACTGCCGGTCTAGAGTTCGAGAGAGGTGAGTGGAATTCCGAGTGTAGAGGTGAAATTCGTAGATATTCGGAGGAACACCAGTGGCGAAGGCGGCTCACTGGCTCGATACTGACGCTGAGGTGCGAAAGTGTGGGGAGCAAACAGG	RI
110.135	10.1926	1.46692	6.94828	3.69762e-12	9.21562e-11	Bacteria	Proteobacteria	Alphaproteobacteria	Rhodobacterales	Rhodobacteraceae	Tateyamaria	NA	T44	TACGGAGGGGGTTAGCGTTGTTCGGAATTACTGGGCGTAAAGCGCACGTAGGCGGATTAGAAAGTATGGGGTGAAATCCCAGGGCTCAACCCTGGAACTGCCTCATAAACTCCTAGTCTAGAGTTCGAGAGAGGTGAGTGGAATTCCGAGTGTAGAGGTGAAATTCGTAGATATTCGGAGGAACACCAGTGGCGAAGGCGGCTCACTGGCTCGATACTGACGCTGAGGTGCGAAAGTGTGGGGAGCAAACAGG	Cold	Rhodobacterales Tateyamaria	TACGGAGGGGGTTAGCGTTGTTCGGAATTACTGGGCGTAAAGCGCACGTAGGCGGATTAGAAAGTATGGGGTGAAATCCCAGGGCTCAACCCTGGAACTGCCTCATAAACTCCTAGTCTAGAGTTCGAGAGAGGTGAGTGGAATTCCGAGTGTAGAGGTGAAATTCGTAGATATTCGGAGGAACACCAGTGGCGAAGGCGGCTCACTGGCTCGATACTGACGCTGAGGTGCGAAAGTGTGGGGAGCAAACAGG	RI
80.6796	-9.81119	1.29999	-7.54711	4.45032e-14	1.4419e-12	Bacteria	Myxococcota	Polyangia	Nannocystales	Nannocystaceae	Nannocystaceae	NA	T44	TACGGAGGGTGTAAACGTTGCTCGGAATCATTGGGCGTAAAGCGCACGTAGGCGGCCTGGTAAGTTGGATGTGAAAGCCCGGGGCTCAACCCCGGAAGTGCACCCAAAACTGCCAGGCTAGAATCTCGGAGGGGGTCGGAGAATTCCCGGTGTAGAGGTGAAATTCGTAGATATCGGGAGGAATACCAGTGGCGAAGGCGCCGACCTGGACGATGATTGACGCTGAGGTGCGAAAGCATGGGGAGCGAACAGG	Ambient	Nannocystales Nannocystaceae	TACGGAGGGTGTAAACGTTGCTCGGAATCATTGGGCGTAAAGCGCACGTAGGCGGCCTGGTAAGTTGGATGTGAAAGCCCGGGGCTCAACCCCGGAAGTGCACCCAAAACTGCCAGGCTAGAATCTCGGAGGGGGTCGGAGAATTCCCGGTGTAGAGGTGAAATTCGTAGATATCGGGAGGAATACCAGTGGCGAAGGCGCCGACCTGGACGATGATTGACGCTGAGGTGCGAAAGCATGGGGAGCGAACAGG	RI
95.544	-10.0552	1.34673	-7.46634	8.24556e-14	2.54434e-12	Bacteria	Planctomycetota	Pla3 lineage	Pla3 lineage	Pla3 lineage	Pla3 lineage	NA	T44	TACGAATGGTGCGAGCGTTGTTCGGAATCACTGGGCATAAAGGGCGCGTAGGCGGCGATGTAAGTCAATTGTGAAATCCCTCGGCTCAACCGAGGAACTGCAGTTGATACTGCATTGCTAGAGTATTGGAGGGGAGAGCGGAATTCCTGGTGGAGCGGTGAAATGCGTAGATATCAGGAGGAACGCCGGAGGCGAAAGCGGCTCTCTGGCCAATTACTGACGCTGAGGCGCGAAAGCTAGGGTAGCAAACAGG	Ambient	Pla3 lineage Pla3 lineage	TACGAATGGTGCGAGCGTTGTTCGGAATCACTGGGCATAAAGGGCGCGTAGGCGGCGATGTAAGTCAATTGTGAAATCCCTCGGCTCAACCGAGGAACTGCAGTTGATACTGCATTGCTAGAGTATTGGAGGGGAGAGCGGAATTCCTGGTGGAGCGGTGAAATGCGTAGATATCAGGAGGAACGCCGGAGGCGAAAGCGGCTCTCTGGCCAATTACTGACGCTGAGGCGCGAAAGCTAGGGTAGCAAACAGG	RI
63.8784	-9.47491	1.41368	-6.70228	2.0519e-11	4.74869e-10	Bacteria	Proteobacteria	Gammaproteobacteria	Pseudomonadales	Nitrincolaceae	Profundimonas	NA	T44	TACGGAGGGTGCAAGCGTTAATCGGAATTACTGGGCGTAAAGCGCGCGTAGGCGGTTATTTAAGTCAGATGTGAAAGCCCTGGGCTCAACCTAGGAACTGCACCTGATACTGGATAACTAGAGTACAGAAGAGGGTGGTGGAATTTCCTGTGTAGCGGTGAAATGCGTAGATATAGGAAGGAACATCAGTGGCGAAGGCGGCCACCTGGTCTGATACTGACGCTGAGGTGCGAAAGCGTGGGGAGCAAACAGG	Ambient	Pseudomonadales Profundimonas	TACGGAGGGTGCAAGCGTTAATCGGAATTACTGGGCGTAAAGCGCGCGTAGGCGGTTATTTAAGTCAGATGTGAAAGCCCTGGGCTCAACCTAGGAACTGCACCTGATACTGGATAACTAGAGTACAGAAGAGGGTGGTGGAATTTCCTGTGTAGCGGTGAAATGCGTAGATATAGGAAGGAACATCAGTGGCGAAGGCGGCCACCTGGTCTGATACTGACGCTGAGGTGCGAAAGCGTGGGGAGCAAACAGG	RI
22.9198	-7.99497	1.60906	-4.96873	6.73945e-07	8.39839e-06	Bacteria	Proteobacteria	Gammaproteobacteria	Gammaproteobacteria Incertae Sedis	Unknown Family	Marinicella	NA	T44	TACGGAGGGTGCGAGCGTTAATCGGAATTACTGGGCGTAAAGGGTACGTAGGCGGCTTAATAAGTCAGATGTGAAATCCCCGGGCTTAACCTGGGAACTGCATTTGAAACTGTTTGGCTAGAGTGAGTGAGAGGTAAGTGGAATTCCAGGTGTAGCGGTGAAATGCGTAGAGATCTGGAGGAACATCAGTGGCGAAGGCGACTTACTGGCACTACACTGACGCTGAGGTACGAAAGCGTGGGGAGCGAACAGG	Ambient	Gammaproteobacteria Incertae Sedis Marinicella	TACGGAGGGTGCGAGCGTTAATCGGAATTACTGGGCGTAAAGGGTACGTAGGCGGCTTAATAAGTCAGATGTGAAATCCCCGGGCTTAACCTGGGAACTGCATTTGAAACTGTTTGGCTAGAGTGAGTGAGAGGTAAGTGGAATTCCAGGTGTAGCGGTGAAATGCGTAGAGATCTGGAGGAACATCAGTGGCGAAGGCGACTTACTGGCACTACACTGACGCTGAGGTACGAAAGCGTGGGGAGCGAACAGG	RI
28.3421	-8.30273	1.79083	-4.63625	3.54794e-06	3.83178e-05	Bacteria	Proteobacteria	Alphaproteobacteria	Rhodobacterales	Rhodobacteraceae	Limibaculum	NA	T44	TACGGAGGGGGCTAGCGTTGTTCGGAATTACTGGGCGTAAAGCGCGCGTAGGCGGGCATTTAAGTCGGGGGTGAAATCCCGGGGCTCAACCCCGGAACTGCCTCCGATACTGGATGCCTAGAGATCGAGAGAGGCGAGTGGAATTGCGAGTGTAGAGGTGAAATTCGTAGATATTCGCAGGAACACCAGTGGCGAAGGCGGCTCGCTGGCTCGATACTGACGCTGAGGTGCGAAAGCGTGGGGAGCAAACAGG	Ambient	Rhodobacterales Limibaculum	TACGGAGGGGGCTAGCGTTGTTCGGAATTACTGGGCGTAAAGCGCGCGTAGGCGGGCATTTAAGTCGGGGGTGAAATCCCGGGGCTCAACCCCGGAACTGCCTCCGATACTGGATGCCTAGAGATCGAGAGAGGCGAGTGGAATTGCGAGTGTAGAGGTGAAATTCGTAGATATTCGCAGGAACACCAGTGGCGAAGGCGGCTCGCTGGCTCGATACTGACGCTGAGGTGCGAAAGCGTGGGGAGCAAACAGG	RI
38.2867	8.66822	1.61631	5.36298	8.18617e-08	1.2056e-06	Bacteria	Proteobacteria	Alphaproteobacteria	Caulobacterales	Hyphomonadaceae	Hellea	NA	T44	TACGGAGGGGGCTAGCGTTGTTCGGAATTACTGGGCGTAAAGCGTGCGTAGGCGGATTATTAAGTTAGGGGTGAAATCCCGGGGCTCAACCTCGGAACTGCCTCTAAAACTGGTAATCTAGAGATATGGAGAGGTAAGTGGAATTCCTAGTGTAGAGGTGAAATTCGTAGATATTAGGAGGAACACCAGAGGCGAAGGCGGCTTACTGGACATATACTGACGCTGAGGCACGAAAGTGTGGGTAGCAAACAGG	Cold	Caulobacterales Hellea	TACGGAGGGGGCTAGCGTTGTTCGGAATTACTGGGCGTAAAGCGTGCGTAGGCGGATTATTAAGTTAGGGGTGAAATCCCGGGGCTCAACCTCGGAACTGCCTCTAAAACTGGTAATCTAGAGATATGGAGAGGTAAGTGGAATTCCTAGTGTAGAGGTGAAATTCGTAGATATTAGGAGGAACACCAGAGGCGAAGGCGGCTTACTGGACATATACTGACGCTGAGGCACGAAAGTGTGGGTAGCAAACAGG	RI
38.3825	-8.73971	1.57392	-5.55284	2.81064e-08	4.33641e-07	Bacteria	Bacteroidota	Bacteroidia	Chitinophagales	Saprospiraceae	Lewinella	NA	T44	TACGGAGGGTGCAAGCGTTATCCGGAATTACTGGGTTTAAAGGGTGCGTAGGCGGTTTAATAAGTCAGAAGTGAAAAGTCCGAGCTTAACTGGGGCCTTGCTTTTGATACTGTTAGACTTGAAAGGGGCTGAGGTCAGCGGAATGTGACATGTAGCGGTGAAATGCATAGATATGTCATAGAACACCAATTGCGAAGGCAGCTGGCTAGACCTACTTTGACGCTGAGGCACGAAAGCGTGGGGAGCGAACAGG	Ambient	Chitinophagales Lewinella	TACGGAGGGTGCAAGCGTTATCCGGAATTACTGGGTTTAAAGGGTGCGTAGGCGGTTTAATAAGTCAGAAGTGAAAAGTCCGAGCTTAACTGGGGCCTTGCTTTTGATACTGTTAGACTTGAAAGGGGCTGAGGTCAGCGGAATGTGACATGTAGCGGTGAAATGCATAGATATGTCATAGAACACCAATTGCGAAGGCAGCTGGCTAGACCTACTTTGACGCTGAGGCACGAAAGCGTGGGGAGCGAACAGG	RI
28.0066	-8.28564	1.45817	-5.68221	1.32962e-08	2.26735e-07	Bacteria	Proteobacteria	Gammaproteobacteria	UBA4486	UBA4486	UBA4486	NA	T44	TACGGAGGGTGCGAGCGTTAATCGGAATTACTGGGCGTAAAGCGTGCGTAGGCGGCACGGTCAGTCGGATGTGAAAGCCCCGGGCTTAACCTGGGAATTGCATTCGATACTGCCGAGCTAGAGTATGTTAGAGGAAAGTGGAATTCCCGGTGTAGCGGTGAAATGCGTAGATATCGGGAGGAACATCAGTGGCGAAGGCGACTTTCTGGATCAATACTGACGCTGAGGTACGAAAGCGTGGGGAGCAAACAGG	Ambient	UBA4486 UBA4486	TACGGAGGGTGCGAGCGTTAATCGGAATTACTGGGCGTAAAGCGTGCGTAGGCGGCACGGTCAGTCGGATGTGAAAGCCCCGGGCTTAACCTGGGAATTGCATTCGATACTGCCGAGCTAGAGTATGTTAGAGGAAAGTGGAATTCCCGGTGTAGCGGTGAAATGCGTAGATATCGGGAGGAACATCAGTGGCGAAGGCGACTTTCTGGATCAATACTGACGCTGAGGTACGAAAGCGTGGGGAGCAAACAGG	RI
40.4564	8.74827	1.34527	6.503	7.87342e-11	1.6458e-09	Bacteria	Proteobacteria	Alphaproteobacteria	Rhodobacterales	Rhodobacteraceae	Litoreibacter	NA	T44	TACGGAGGGGGTTAGCGTTGTTCGGAATTACTGGGCGTAAAGCGTACGTAGGCGGACTAATCAGTCAGAGGTGAAATCCCAGGGCTCAACCCTGGAACTGCCTTTGATACTGTTAGTCTTGAGTTCGAGAGAGGTGAGTGGAATTCCAAGTGTAGAGGTGAAATTCGTAGATATTTGGAGGAACACCAGTGGCGAAGGCGGCTCACTGGCTCGATACTGACGCTGAGGTACGAAAGTGTGGGGAGCAAACAGG	Cold	Rhodobacterales Litoreibacter	TACGGAGGGGGTTAGCGTTGTTCGGAATTACTGGGCGTAAAGCGTACGTAGGCGGACTAATCAGTCAGAGGTGAAATCCCAGGGCTCAACCCTGGAACTGCCTTTGATACTGTTAGTCTTGAGTTCGAGAGAGGTGAGTGGAATTCCAAGTGTAGAGGTGAAATTCGTAGATATTTGGAGGAACACCAGTGGCGAAGGCGGCTCACTGGCTCGATACTGACGCTGAGGTACGAAAGTGTGGGGAGCAAACAGG	RI
24.3072	8.01328	1.42302	5.63119	1.78974e-08	2.97372e-07	Bacteria	Proteobacteria	Alphaproteobacteria	Rhizobiales	Devosiaceae	Devosiaceae	NA	T44	TACGAAGGGGGCTAGCGTTGTTCGGAATTACTGGGCGTAAAGCGCACGTAGGCGGATTGTTAAGTTAGAGGTGAAATCCCGGAGCTCAACTCCGGAACTGCCTTTAATACTGGCAATCTTGAGTCCGAGAGAGGTGAGTGGAACTCCTAGTGTAGAGGTGGAATTCGTAGATATTAGGAAGAACACCAGTGGCGAAGGCGGCTCACTGGCTCGGTACTGACGCTGAGGTGCGAAAGCGTGGGGAGCAAACAGG	Cold	Rhizobiales Devosiaceae	TACGAAGGGGGCTAGCGTTGTTCGGAATTACTGGGCGTAAAGCGCACGTAGGCGGATTGTTAAGTTAGAGGTGAAATCCCGGAGCTCAACTCCGGAACTGCCTTTAATACTGGCAATCTTGAGTCCGAGAGAGGTGAGTGGAACTCCTAGTGTAGAGGTGGAATTCGTAGATATTAGGAAGAACACCAGTGGCGAAGGCGGCTCACTGGCTCGGTACTGACGCTGAGGTGCGAAAGCGTGGGGAGCAAACAGG	RI
75.7554	24.3294	2.97445	8.17944	2.85168e-16	1.6799e-14	Bacteria	Proteobacteria	Alphaproteobacteria	Rhizobiales	Rhizobiaceae	Rhizobiaceae	NA	T44	TACGAAGGGAGCTAGCGTTGTTCGGAATTACTGGGCGTAAAGCGCGCGTAGGCGGACTATTAAGTCAGGGGTGAAATCCCGGGGCTCAACCCCGGAACTGCCCTTGATACTGGTGGTCTAGAGATCGAGAGAGGTGAGTGGAATTCCGAGTGTAGAGGTGAAATTCGTAGATATTCGGAGGAACACCAGTGGCGAAGGCGGCTCACTGGCTCGATACTGACGCTGAGGTGCGAAAGCGTGGGGAGCAAACAGG	Cold	Rhizobiales Rhizobiaceae	TACGAAGGGAGCTAGCGTTGTTCGGAATTACTGGGCGTAAAGCGCGCGTAGGCGGACTATTAAGTCAGGGGTGAAATCCCGGGGCTCAACCCCGGAACTGCCCTTGATACTGGTGGTCTAGAGATCGAGAGAGGTGAGTGGAATTCCGAGTGTAGAGGTGAAATTCGTAGATATTCGGAGGAACACCAGTGGCGAAGGCGGCTCACTGGCTCGATACTGACGCTGAGGTGCGAAAGCGTGGGGAGCAAACAGG	RI
12.4042	7.04161	1.56588	4.4969	6.89519e-06	7.32473e-05	Bacteria	Proteobacteria	Alphaproteobacteria	Parvibaculales	PS1 clade	PS1 clade	NA	T44	TACGGAGGGGGCAAGCGTTGTTCGGAATTACTGGGCGTAAAGCGCACGTAGGCGGACTGATCAGTTGGGGGTGAAATCCCGAGGCTTAACCTCGGAACTGCCTTCAATACTGTCAGTCTTGAGATCGGAAGAGGTGAGTGGAATTCCTAGTGTAGAGGTGAAATTCGTAGATATTAGGAAGAACACCAGTGGCGAAGGCGGCTCACTGGTCCGATACTGACGCTGAGGTGCGAAAGCGTGGGGAGCGAACAGG	Cold	Parvibaculales PS1 clade	TACGGAGGGGGCAAGCGTTGTTCGGAATTACTGGGCGTAAAGCGCACGTAGGCGGACTGATCAGTTGGGGGTGAAATCCCGAGGCTTAACCTCGGAACTGCCTTCAATACTGTCAGTCTTGAGATCGGAAGAGGTGAGTGGAATTCCTAGTGTAGAGGTGAAATTCGTAGATATTAGGAAGAACACCAGTGGCGAAGGCGGCTCACTGGTCCGATACTGACGCTGAGGTGCGAAAGCGTGGGGAGCGAACAGG	RI
66.9383	24.153	2.97341	8.12299	4.54829e-16	2.45608e-14	Bacteria	Proteobacteria	Alphaproteobacteria	Rhodobacterales	Rhodobacteraceae	Yoonia-Loktanella	NA	T44	TACGGAGGGGGTTAGCGTTGTTCGGAATTACTGGGCGTAAAGCGCACGTAGGCGGATCAATAAGTTAGAGGTGAAATCCCAGGGCTCAACCCTGGAACTGCCTTTAATACTGTTGGTCTAGAGTTCGAGAGAGGTAAGTGGAATTCCGAGTGTAGAGGTGAAATTCGTAGATATTCGGAGGAACACCAGTGGCGAAGGCGGCTTACTGGCTCGATACTGACGCTGAGGTGCGAAAGTGTGGGGAGCAAACAGG	Cold	Rhodobacterales Yoonia-Loktanella	TACGGAGGGGGTTAGCGTTGTTCGGAATTACTGGGCGTAAAGCGCACGTAGGCGGATCAATAAGTTAGAGGTGAAATCCCAGGGCTCAACCCTGGAACTGCCTTTAATACTGTTGGTCTAGAGTTCGAGAGAGGTAAGTGGAATTCCGAGTGTAGAGGTGAAATTCGTAGATATTCGGAGGAACACCAGTGGCGAAGGCGGCTTACTGGCTCGATACTGACGCTGAGGTGCGAAAGTGTGGGGAGCAAACAGG	RI
33.9034	8.49235	1.76123	4.82183	1.4225e-06	1.58927e-05	Bacteria	Proteobacteria	Gammaproteobacteria	Pseudomonadales	Marinobacteraceae	Marinobacter	adhaerens	T44	TACGGAGGGTGCAAGCGTTAATCGGAATTACTGGGCGTAAAGCGCGCGTAGGTGGTTTGATAAGCGAGATGTGAAAGCCCCGGGCTTAACCTGGGAACGGCATTTCGAACTGTCAGGCTAGAGTATGGTAGAGGGTAGTGGAATTTCCTGTGTAGCGGTGAAATGCGTAGATATAGGAAGGAACACCAGTGGCGAAGGCGGCTACCTGGACCAATACTGACACTGAGGTGCGAAAGCGTGGGGAGCAAACAGG	Cold	Pseudomonadales Marinobacter	TACGGAGGGTGCAAGCGTTAATCGGAATTACTGGGCGTAAAGCGCGCGTAGGTGGTTTGATAAGCGAGATGTGAAAGCCCCGGGCTTAACCTGGGAACGGCATTTCGAACTGTCAGGCTAGAGTATGGTAGAGGGTAGTGGAATTTCCTGTGTAGCGGTGAAATGCGTAGATATAGGAAGGAACACCAGTGGCGAAGGCGGCTACCTGGACCAATACTGACACTGAGGTGCGAAAGCGTGGGGAGCAAACAGG	RI
10.7021	20.123	2.97625	6.7612	1.36855e-11	3.28453e-10	Bacteria	Bacteroidota	Bacteroidia	Cytophagales	Cyclobacteriaceae	Fabibacter	NA	T44	TACGGAGGGTGCAAGCGTTGTCCGGATTTATTGGGTTTAAAGGGTGCGTAGGCGGGTCTTTAAGTCAGTGGTGAAAGCCTGCAGCTTAACTGTAGAACTGCCATTGATACTGGAGACCTTGAGTATACTAGAGGTAGGCGGAATTTATGGTGTAGCGGTGAAATGCATAGATACCATAAAGAACACCGATAGCGTAGGCAGCTTACTGGAGTATAACTGACGCTGATGCACGAAAGCATGGGTAGCGAACAGG	Cold	Cytophagales Fabibacter	TACGGAGGGTGCAAGCGTTGTCCGGATTTATTGGGTTTAAAGGGTGCGTAGGCGGGTCTTTAAGTCAGTGGTGAAAGCCTGCAGCTTAACTGTAGAACTGCCATTGATACTGGAGACCTTGAGTATACTAGAGGTAGGCGGAATTTATGGTGTAGCGGTGAAATGCATAGATACCATAAAGAACACCGATAGCGTAGGCAGCTTACTGGAGTATAACTGACGCTGATGCACGAAAGCATGGGTAGCGAACAGG	RI
43.6436	8.85584	1.55796	5.68424	1.31397e-08	2.26735e-07	Bacteria	Bdellovibrionota	Bdellovibrionia	Bdellovibrionales	Bdellovibrionaceae	Bdellovibrio	NA	T44	TACGAGGGGTCCAAGCGTTGTTCGGAATTACTGGGCGTAAAGCGGGTGTAGGCGGCCATGCTAGTCGGATGTGAAAGCCCAGGGCTCAACCCTGGAAGTGCATCCGATACTGCATGGCTTGAGTACTGGAGAGGGAAGTGGAATTCCTGGTGTAGCGGTGAAATGCGTAGATATCAGGAGGAACATCGGTGGCGAAGGCGACTTCCTGGACATGTACTGACGCTCAGACCCGAAAGCGTGGGGAGCAAACAGG	Cold	Bdellovibrionales Bdellovibrio	TACGAGGGGTCCAAGCGTTGTTCGGAATTACTGGGCGTAAAGCGGGTGTAGGCGGCCATGCTAGTCGGATGTGAAAGCCCAGGGCTCAACCCTGGAAGTGCATCCGATACTGCATGGCTTGAGTACTGGAGAGGGAAGTGGAATTCCTGGTGTAGCGGTGAAATGCGTAGATATCAGGAGGAACATCGGTGGCGAAGGCGACTTCCTGGACATGTACTGACGCTCAGACCCGAAAGCGTGGGGAGCAAACAGG	RI
143.327	-25.9601	2.97433	-8.72806	2.59089e-18	2.79816e-16	Bacteria	Proteobacteria	Gammaproteobacteria	Pseudomonadales	Cellvibrionaceae	Agarilytica	NA	T44	TACGGAGGGTGCAAGCGTTAATCGGAATTACTGGGCGTAAAGCGCGCGTAGGCGGTTGTCTAAGCTAGATGTGAAAGCCCCGGGCTTAACCTGGGAACTGCATTTAGAACTGGGCAGCTAGAGTACAGCAGAGGAGTGTGGAATTTCAGGTGTAGCGGTGAAATGCGTAGAGATCTGAAGGAACATCAGTGGCGAAGGCGACACTCTGGGCTGATACTGACGCTGAGGTGCGAAAGCGTGGGGAGCAAACAGG	Ambient	Pseudomonadales Agarilytica	TACGGAGGGTGCAAGCGTTAATCGGAATTACTGGGCGTAAAGCGCGCGTAGGCGGTTGTCTAAGCTAGATGTGAAAGCCCCGGGCTTAACCTGGGAACTGCATTTAGAACTGGGCAGCTAGAGTACAGCAGAGGAGTGTGGAATTTCAGGTGTAGCGGTGAAATGCGTAGAGATCTGAAGGAACATCAGTGGCGAAGGCGACACTCTGGGCTGATACTGACGCTGAGGTGCGAAAGCGTGGGGAGCAAACAGG	RI
133.345	-25.8661	2.97434	-8.69643	3.42485e-18	3.17043e-16	Bacteria	Proteobacteria	Gammaproteobacteria	Pseudomonadales	Cellvibrionaceae	Agarilytica	NA	T44	TACGGAGGGTGCAAGCGTTAATCGGAATTACTGGGCGTAAAGCGCGCGTAGGCGGCTGTGTAAGCTAGATGTGAAAGCCCTGGGCTCAACCTGGGAACTGCATTTAGAACTGCACAGCTAGAGTACAGCAGAGGAGTGTGGAATTTCAGGTGTAGCGGTGAAATGCGTAGAGATCTGAAGGAACATCAGTGGCGAAGGCGACACTCTGGGTTGATACTGACGCTGAGGTGCGAAAGCGTGGGGAGCAAACAGG	Ambient	Pseudomonadales Agarilytica	TACGGAGGGTGCAAGCGTTAATCGGAATTACTGGGCGTAAAGCGCGCGTAGGCGGCTGTGTAAGCTAGATGTGAAAGCCCTGGGCTCAACCTGGGAACTGCATTTAGAACTGCACAGCTAGAGTACAGCAGAGGAGTGTGGAATTTCAGGTGTAGCGGTGAAATGCGTAGAGATCTGAAGGAACATCAGTGGCGAAGGCGACACTCTGGGTTGATACTGACGCTGAGGTGCGAAAGCGTGGGGAGCAAACAGG	RI
97.5134	-10.0836	1.8898	-5.33578	9.51345e-08	1.36994e-06	Bacteria	Proteobacteria	Gammaproteobacteria	Pseudomonadales	Saccharospirillaceae	Thalassolituus	NA	T44	TACGGAGGGTGCAAGCGTTAATCGGAATTACTGGGCGTAAAGCGCGCGTAGGTGGTTCGTTAAGTTGGATGTGAAAGCCCAGGGCTCAACCTTGGAACTGCATTCAAAACTGGCGAGCTAGAGTACAGTAGAGGGTAGTGGAATTTCAGGTGTAGCGGTGAAATGCGTAGAGATCTGAAGGAACATCAGTGGCGAAGGCGACTGCCTGGACTGATACTGACACTGAGGTGCGAAAGCGTGGGGAGCAAACAGG	Ambient	Pseudomonadales Thalassolituus	TACGGAGGGTGCAAGCGTTAATCGGAATTACTGGGCGTAAAGCGCGCGTAGGTGGTTCGTTAAGTTGGATGTGAAAGCCCAGGGCTCAACCTTGGAACTGCATTCAAAACTGGCGAGCTAGAGTACAGTAGAGGGTAGTGGAATTTCAGGTGTAGCGGTGAAATGCGTAGAGATCTGAAGGAACATCAGTGGCGAAGGCGACTGCCTGGACTGATACTGACACTGAGGTGCGAAAGCGTGGGGAGCAAACAGG	RI
20.6726	-23.3277	2.97531	-7.84043	4.49005e-15	1.7115e-13	Bacteria	Bacteroidota	Bacteroidia	Cytophagales	Flammeovirgaceae	Flammeovirgaceae	NA	T44	TACGGAGGGTGCAAGCGTTGTCCGGATTTATTGGGTTTAAAGGGTGCGTAGGTGGTTTATTAAGTCAGTGGTGAAAGGCATCGGCTCAACCGGTGAGCTGCCATTGATACTGGTAAACTTGAGTACTGTAGGGGTAGGCGGAATTTGTGGTGTAGCGGTGAAATGCATAGATACCACAAGGAACACCAGCGGCGAAGGCGGCCTACTGGGCAGTTACTGACACTGATGCACGAAAGCGTGGGGAGCGAACAGG	Ambient	Cytophagales Flammeovirgaceae	TACGGAGGGTGCAAGCGTTGTCCGGATTTATTGGGTTTAAAGGGTGCGTAGGTGGTTTATTAAGTCAGTGGTGAAAGGCATCGGCTCAACCGGTGAGCTGCCATTGATACTGGTAAACTTGAGTACTGTAGGGGTAGGCGGAATTTGTGGTGTAGCGGTGAAATGCATAGATACCACAAGGAACACCAGCGGCGAAGGCGGCCTACTGGGCAGTTACTGACACTGATGCACGAAAGCGTGGGGAGCGAACAGG	RI
31.3034	-8.44668	1.50626	-5.60771	2.05018e-08	3.3213e-07	Bacteria	Proteobacteria	Alphaproteobacteria	Rhodospirillales	Terasakiellaceae	Terasakiellaceae	NA	T44	TACGAAGGGTGCTAGCGTTGTTCGGAATTACTGGGCGTAAAGGGCGTGTAGGCGGATATGTAAGTTAGGGGTGAAATCCCGGGGCTCAACCTCGGAACTGCCTTTAATACTGCATATCTAGAATCCATGAGGGGATAGTGGAATATCAAGTGTAGAGGTGAAATTCGTAGATATTTGATGGAACACCAGTGGCGAAGGCGACTATCTGGCATGGCATTGACGCTGAGGCGCGAAAGCGTGGGGAGCAAACAGG	Ambient	Rhodospirillales Terasakiellaceae	TACGAAGGGTGCTAGCGTTGTTCGGAATTACTGGGCGTAAAGGGCGTGTAGGCGGATATGTAAGTTAGGGGTGAAATCCCGGGGCTCAACCTCGGAACTGCCTTTAATACTGCATATCTAGAATCCATGAGGGGATAGTGGAATATCAAGTGTAGAGGTGAAATTCGTAGATATTTGATGGAACACCAGTGGCGAAGGCGACTATCTGGCATGGCATTGACGCTGAGGCGCGAAAGCGTGGGGAGCAAACAGG	RI
31.0176	-8.4315	1.73841	-4.85013	1.23384e-06	1.40268e-05	Bacteria	Proteobacteria	Alphaproteobacteria	Rhodobacterales	Rhodobacteraceae	Marinovum	NA	T44	TACGGAGGGGGTTAGCGTTGTTCGGAATTACTGGGCGTAAAGCGCGCGTAGGCGGATCAGAAAGTTGGGGGTGAAATCCCAGGGCTCAACCCTGGAACTGCCTTCAAAACTCCTGGTCTAGAGTTCGAGAGAGGTGAGTGGAATTCCGAGTGTAGAGGTGAAATTCGTAGATATTCGGAGGAACACCAGTGGCGAAGGCGGCTCACTGGCTCGATACTGACGCTGAGGTGCGAAAGTGTGGGGAGCAAACAGG	Ambient	Rhodobacterales Marinovum	TACGGAGGGGGTTAGCGTTGTTCGGAATTACTGGGCGTAAAGCGCGCGTAGGCGGATCAGAAAGTTGGGGGTGAAATCCCAGGGCTCAACCCTGGAACTGCCTTCAAAACTCCTGGTCTAGAGTTCGAGAGAGGTGAGTGGAATTCCGAGTGTAGAGGTGAAATTCGTAGATATTCGGAGGAACACCAGTGGCGAAGGCGGCTCACTGGCTCGATACTGACGCTGAGGTGCGAAAGTGTGGGGAGCAAACAGG	RI
34.0295	-8.56632	1.54716	-5.53681	3.08024e-08	4.64185e-07	Bacteria	Proteobacteria	Gammaproteobacteria	Pseudomonadales	OM182 clade	OM182 clade	NA	T44	TACGGAGGGTGCGAACGTTAATCGGAATTACTGGGCGTAAAGCGCGCGTAGGTGGTTTATTAAGTGGGATGTGAAAGCCCGGGGCTCAACCTCGGAACTGCATTCCAAACTGACAGACTAGAGTACGATAGAGGGAGGTAGAATTCAGAGTGTAGCGGTGAAATGCGTAGATATTCTGAGGAATACCGGTGGCGAAGGCGGCCTCCTGGATTGATACTGACACTGAGGTGCGAAAGCGTGGGGAGCAAACAGG	Ambient	Pseudomonadales OM182 clade	TACGGAGGGTGCGAACGTTAATCGGAATTACTGGGCGTAAAGCGCGCGTAGGTGGTTTATTAAGTGGGATGTGAAAGCCCGGGGCTCAACCTCGGAACTGCATTCCAAACTGACAGACTAGAGTACGATAGAGGGAGGTAGAATTCAGAGTGTAGCGGTGAAATGCGTAGATATTCTGAGGAATACCGGTGGCGAAGGCGGCCTCCTGGATTGATACTGACACTGAGGTGCGAAAGCGTGGGGAGCAAACAGG	RI
44.158	-8.94118	1.50063	-5.95828	2.54912e-09	4.71951e-08	Bacteria	Proteobacteria	Alphaproteobacteria	Rhodobacterales	Rhodobacteraceae	Sedimentitalea	NA	T44	TACGGAGGGGGTTAGCGTTGTTCGGAATTACTGGGCGTAAAGCGTACGTAGGCGGATCAGAAAGTATGGGGTGAAATCCCAGGGCTCAACCCTGGAACTGCCTCATAAACTCCTGGTCTTGAGTTCGAGAGAGGTGAGTGGAATTCCGAGTGTAGAGGTGAAATTCGTAGATATTCGGAGGAACACCAGTGGCGAAGGCGGCTCACTGGCTCGATACTGACGCTGAGGTACGAAAGTGTGGGGAGCAAACAGG	Ambient	Rhodobacterales Sedimentitalea	TACGGAGGGGGTTAGCGTTGTTCGGAATTACTGGGCGTAAAGCGTACGTAGGCGGATCAGAAAGTATGGGGTGAAATCCCAGGGCTCAACCCTGGAACTGCCTCATAAACTCCTGGTCTTGAGTTCGAGAGAGGTGAGTGGAATTCCGAGTGTAGAGGTGAAATTCGTAGATATTCGGAGGAACACCAGTGGCGAAGGCGGCTCACTGGCTCGATACTGACGCTGAGGTACGAAAGTGTGGGGAGCAAACAGG	RI
19.2862	-7.74757	1.46369	-5.29316	1.2022e-07	1.6575e-06	Bacteria	Proteobacteria	Alphaproteobacteria	Rhizobiales	Methyloligellaceae	Methyloceanibacter	NA	T44	TACGGAGGGGGCTAGCGTTGTTCGGAATTACTGGGCGTAAAGCGCGCGTAGGCGGACTTTCAAGTCAGGGGTGAAATCCCGAGGCTCAACCTCGGAACTGCCTTTGATACTGTAAGTCTTGAGTCCGAGAGAGGTGAGTGGAATTCCTAGTGTAGAGGTGAAATTCGTAGATATTAGGAAGAACACCAGTGGCGAAGGCGGCTCACTGGCTCGGTACTGACGCTGAGGCGCGAAAGCGTGGGGAGCAAACAGG	Ambient	Rhizobiales Methyloceanibacter	TACGGAGGGGGCTAGCGTTGTTCGGAATTACTGGGCGTAAAGCGCGCGTAGGCGGACTTTCAAGTCAGGGGTGAAATCCCGAGGCTCAACCTCGGAACTGCCTTTGATACTGTAAGTCTTGAGTCCGAGAGAGGTGAGTGGAATTCCTAGTGTAGAGGTGAAATTCGTAGATATTAGGAAGAACACCAGTGGCGAAGGCGGCTCACTGGCTCGGTACTGACGCTGAGGCGCGAAAGCGTGGGGAGCAAACAGG	RI
25.6422	-23.6187	2.97509	-7.93883	2.04095e-15	9.44667e-14	Bacteria	Proteobacteria	Gammaproteobacteria	Arenicellales	Arenicellaceae	Arenicella	NA	T44	TACGGAGGGTGCAAGCGTTAATCGGAATTACTGGGCGTAAAGCGCGCGTAGGTGGTTGTTTAAGTCAGATGTGAAAGCCCCGGGCTTAACCTGGGAACTGCATTTGATACTGGGCAACTAGAGTATGGTAGAGGGAAGTGGAATTCCACATGTAGCGGTGAAATGCGTAGAGATGTGGAGGAACACCAGTGGCGAAGGCGACTTCCTGGACCAATACTGACACTGAGGTGCGAAAGCGTGGGGAGCAAACAGG	Ambient	Arenicellales Arenicella	TACGGAGGGTGCAAGCGTTAATCGGAATTACTGGGCGTAAAGCGCGCGTAGGTGGTTGTTTAAGTCAGATGTGAAAGCCCCGGGCTTAACCTGGGAACTGCATTTGATACTGGGCAACTAGAGTATGGTAGAGGGAAGTGGAATTCCACATGTAGCGGTGAAATGCGTAGAGATGTGGAGGAACACCAGTGGCGAAGGCGACTTCCTGGACCAATACTGACACTGAGGTGCGAAAGCGTGGGGAGCAAACAGG	RI
22.9776	-7.99959	1.6454	-4.86178	1.16337e-06	1.34619e-05	Bacteria	Bacteroidota	Bacteroidia	Chitinophagales	Chitinophagales	Chitinophagales	NA	T44	TACGGAGGGTGCAAGCGTTATCCGGATTCACTGGGTTTAAAGGGTACGTAGGCGGGCTTATAAGTCAGTGGTGAAATCCTTCCGCTCAACGGAAGAACTGCCATTGAAACTGTAAGTCTTGAGTATGATTGAGGTAAGCGGAATGTAGCATGTAGCGGTGAAATGCATAGATATGCTACAGAACACCAATAGCGAAGGCAGCTTACCAAGTCATTACTGACGCTGAGGTACGAAAGCGTGGGTAGCGAACAGG	Ambient	Chitinophagales Chitinophagales	TACGGAGGGTGCAAGCGTTATCCGGATTCACTGGGTTTAAAGGGTACGTAGGCGGGCTTATAAGTCAGTGGTGAAATCCTTCCGCTCAACGGAAGAACTGCCATTGAAACTGTAAGTCTTGAGTATGATTGAGGTAAGCGGAATGTAGCATGTAGCGGTGAAATGCATAGATATGCTACAGAACACCAATAGCGAAGGCAGCTTACCAAGTCATTACTGACGCTGAGGTACGAAAGCGTGGGTAGCGAACAGG	RI
24.8319	8.04407	1.59773	5.03468	4.78646e-07	6.08162e-06	Bacteria	Proteobacteria	Alphaproteobacteria	Sphingomonadales	Sphingomonadaceae	Sphingorhabdus	NA	T44	TACGGAGGGAGCTAGCGTTGTTCGGAATTACTGGGCGTAAAGCGCGCGTAGGCGGTTCGATAAGTCAGAGGTGAAATCCCGGAGCTCAACTCCGGAACTGCCTTTGAAACTGACGAACTAGAATCTTGGAGAGGCGAGTGGAATTCCGAGTGTAGAGGTGAAATTCGTAGATATTCGGAAGAACACCAGTGGCGAAGGCGACTCGCTGGACAAGTATTGACGCTGAGGTGCGAAAGCGTGGGGAGCAAACAGG	Cold	Sphingomonadales Sphingorhabdus	TACGGAGGGAGCTAGCGTTGTTCGGAATTACTGGGCGTAAAGCGCGCGTAGGCGGTTCGATAAGTCAGAGGTGAAATCCCGGAGCTCAACTCCGGAACTGCCTTTGAAACTGACGAACTAGAATCTTGGAGAGGCGAGTGGAATTCCGAGTGTAGAGGTGAAATTCGTAGATATTCGGAAGAACACCAGTGGCGAAGGCGACTCGCTGGACAAGTATTGACGCTGAGGTGCGAAAGCGTGGGGAGCAAACAGG	RI
14.9658	21.8068	2.97566	7.32839	2.32928e-13	6.63472e-12	Bacteria	Bacteroidota	Bacteroidia	Flavobacteriales	Flavobacteriaceae	Aquimarina	NA	T44	TACGGAGGATCCAAGCGTTATCCGGAATCATTGGGTTTAAAGGGTCCGTAGGCGGGTTTGTAAGTCAGTGGTGAAAGTTTTCGGCTCAACCGGAAAATTGCCATTGATACTGCAAGTCTTGAATCATTATGAAGTGGTTAGAATAAGTAGTGTAGCGGTGAAATGCATAGATATTACTTAGAATACCGATTGCGAAGGCAGATCACTAATAATGTATTGACGCTAAGGGACGAAAGCGTGGGTAGCGAACAGG	Cold	Flavobacteriales Aquimarina	TACGGAGGATCCAAGCGTTATCCGGAATCATTGGGTTTAAAGGGTCCGTAGGCGGGTTTGTAAGTCAGTGGTGAAAGTTTTCGGCTCAACCGGAAAATTGCCATTGATACTGCAAGTCTTGAATCATTATGAAGTGGTTAGAATAAGTAGTGTAGCGGTGAAATGCATAGATATTACTTAGAATACCGATTGCGAAGGCAGATCACTAATAATGTATTGACGCTAAGGGACGAAAGCGTGGGTAGCGAACAGG	RI
21.7496	-23.3867	2.97525	-7.8604	3.82906e-15	1.55077e-13	Bacteria	Proteobacteria	Gammaproteobacteria	Pseudomonadales	Spongiibacteraceae	BD1-7 clade	NA	T44	TACGGAGGGTGCAAGCGTTAATCGGAATTACTGGGCGTAAAGCGCGCGTAGGCGGCTTGTTAAGTCGGATGTGAAAGCCCAGGGCTCAACCTTGGAACTGCATTCGATACTGGCGAGCTAGAGTACGAGAGAGGGTGGTAGAATTTCTAGTGTAGCGGTGAAATGCGTAGATATTAGAAGGAATACCGGTGGCGAAGGCGGCCACCTGGCTCGATACTGACGCTGAGGTGCGAAAGCGTGGGGAGCAAACAGG	Ambient	Pseudomonadales BD1-7 clade	TACGGAGGGTGCAAGCGTTAATCGGAATTACTGGGCGTAAAGCGCGCGTAGGCGGCTTGTTAAGTCGGATGTGAAAGCCCAGGGCTCAACCTTGGAACTGCATTCGATACTGGCGAGCTAGAGTACGAGAGAGGGTGGTAGAATTTCTAGTGTAGCGGTGAAATGCGTAGATATTAGAAGGAATACCGGTGGCGAAGGCGGCCACCTGGCTCGATACTGACGCTGAGGTGCGAAAGCGTGGGGAGCAAACAGG	RI
23.2041	-8.01408	1.63469	-4.9025	9.46255e-07	1.1153e-05	Bacteria	Proteobacteria	Gammaproteobacteria	Pseudomonadales	Halieaceae	Halioglobus	NA	T44	TACGGAGGGTGCAAGCGTTAATCGGAATTACTGGGCGTAAAGCGCGCGTAGGCGGTGATTTAAGTCAGATGTGAAAGCCCTGGGCTCAACCTGGGAACTGCATTTGATACTGGGTCACTAGAGTACGAGAGAGGGGGGTAGAATTCCACGTGTAGCGGTGAAATGCGTAGATATGTGGAGGAATACCAGTGGCGAAGGCGGCCCCCTGGCTTGATACTGACGCTGAGGTGCGAAAGCGTGGGGAGCAAACAGG	Ambient	Pseudomonadales Halioglobus	TACGGAGGGTGCAAGCGTTAATCGGAATTACTGGGCGTAAAGCGCGCGTAGGCGGTGATTTAAGTCAGATGTGAAAGCCCTGGGCTCAACCTGGGAACTGCATTTGATACTGGGTCACTAGAGTACGAGAGAGGGGGGTAGAATTCCACGTGTAGCGGTGAAATGCGTAGATATGTGGAGGAATACCAGTGGCGAAGGCGGCCCCCTGGCTTGATACTGACGCTGAGGTGCGAAAGCGTGGGGAGCAAACAGG	RI
18.5317	-23.165	2.97544	-7.78539	6.95005e-15	2.37033e-13	Bacteria	Bacteroidota	Bacteroidia	Flavobacteriales	Cryomorphaceae	Owenweeksia	NA	T44	TACGGAGGATCCAAGCGTTATCCGGATTTATTGGGTTTAAAGGGTCCGCAGGCGGGAAATTAAGTCAGTGGTGAAATCCTACAGCTTAACTGTAGAACTGCCATTGATACTGGTTTTCTTGAGTATAGTTGAAGTGGGCGGAATATGTCATGTAGCGGTGAAATGCATAGATATGACATAGAACACCTATTGCGAAGGCAGCTCACTAAGCTACTACTGACGCTGAGGGACGAAAGCGTGGGGAGCGAACAGG	Ambient	Flavobacteriales Owenweeksia	TACGGAGGATCCAAGCGTTATCCGGATTTATTGGGTTTAAAGGGTCCGCAGGCGGGAAATTAAGTCAGTGGTGAAATCCTACAGCTTAACTGTAGAACTGCCATTGATACTGGTTTTCTTGAGTATAGTTGAAGTGGGCGGAATATGTCATGTAGCGGTGAAATGCATAGATATGACATAGAACACCTATTGCGAAGGCAGCTCACTAAGCTACTACTGACGCTGAGGGACGAAAGCGTGGGGAGCGAACAGG	RI
2929.44	7.63665	1.51384	5.04455	4.546e-07	5.07898e-06	Bacteria	Proteobacteria	Gammaproteobacteria	Enterobacterales	Pseudoalteromonadaceae	Pseudoalteromonas	luteoviolacea	T57	TACGGAGGGTGCGAGCGTTAATCGGAATTACTGGGCGTAAAGCGTACGCAGGCGGTTTGTTAAGCGAGATGTGAAAGCCCCGGGCTCAACCTGGGAACTGCATTTCGAACTGGCAAACTAGAGTGTGATAGAGGGTGGTAGAATTTCAGGTGTAGCGGTGAAATGCGTAGAGATCTGAAGGAATACCGATGGCGAAGGCAGCCACCTGGGTCAACACTGACGCTCATGTACGAAAGCGTGGGGAGCAAACAGG	Cold	Enterobacterales Pseudoalteromonas	TACGGAGGGTGCGAGCGTTAATCGGAATTACTGGGCGTAAAGCGTACGCAGGCGGTTTGTTAAGCGAGATGTGAAAGCCCCGGGCTCAACCTGGGAACTGCATTTCGAACTGGCAAACTAGAGTGTGATAGAGGGTGGTAGAATTTCAGGTGTAGCGGTGAAATGCGTAGAGATCTGAAGGAATACCGATGGCGAAGGCAGCCACCTGGGTCAACACTGACGCTCATGTACGAAAGCGTGGGGAGCAAACAGG	RI
59.7482	9.61421	1.30882	7.34569	2.04705e-13	5.76734e-12	Bacteria	Proteobacteria	Gammaproteobacteria	Pseudomonadales	Oleiphilaceae	Oleiphilus	NA	T57	TACTGAGGGTGCAAGCGTTAATCGGAATTACTGGGCGTAAAGCGCGCGTAGGCGGCTTATTAAGCCAGATGTGAAAGCCCCGGGCTCAACCTGGGAACTGCATTTGGAACTGATTCGCTAGAGTACAGTAGAGGGTGGTGGAATTTCCAGTGTAGCGGTGAAATGCGTAGAGATTGGAAGGAACATCAGTGGCGAAGGCGGCCACCTGGACTGATACTGACGCTGAGGTGCGAAAGCGTGGGGAGCAAACAGG	Cold	Pseudomonadales Oleiphilus	TACTGAGGGTGCAAGCGTTAATCGGAATTACTGGGCGTAAAGCGCGCGTAGGCGGCTTATTAAGCCAGATGTGAAAGCCCCGGGCTCAACCTGGGAACTGCATTTGGAACTGATTCGCTAGAGTACAGTAGAGGGTGGTGGAATTTCCAGTGTAGCGGTGAAATGCGTAGAGATTGGAAGGAACATCAGTGGCGAAGGCGGCCACCTGGACTGATACTGACGCTGAGGTGCGAAAGCGTGGGGAGCAAACAGG	RI
189.451	-7.31092	1.25591	-5.82123	5.84175e-09	9.01299e-08	Bacteria	Proteobacteria	Alphaproteobacteria	Rhodobacterales	Rhodobacteraceae	Rhodobacteraceae	NA	T57	TACGGAGGGGGTTAGCGTTGTTCGGAATTACTGGGCGTAAAGCGTACGTAGGCGGATTAGTCAGTCAGAGGTGAAATCCCAGGGCTCAACCCTGGAACTGCCTTTGATACTGCTAGTCTTGAGTTCGAGAGAGGTAAGTGGAATTCCGAGTGTAGAGGTGAAATTCGTAGATATTCGGAGGAACACCAGTGGCGAAGGCGGCTTACTGGCTCGATACTGACGCTGAGGTACGAAAGTGTGGGGAGCAAACAGG	Ambient	Rhodobacterales Rhodobacteraceae	TACGGAGGGGGTTAGCGTTGTTCGGAATTACTGGGCGTAAAGCGTACGTAGGCGGATTAGTCAGTCAGAGGTGAAATCCCAGGGCTCAACCCTGGAACTGCCTTTGATACTGCTAGTCTTGAGTTCGAGAGAGGTAAGTGGAATTCCGAGTGTAGAGGTGAAATTCGTAGATATTCGGAGGAACACCAGTGGCGAAGGCGGCTTACTGGCTCGATACTGACGCTGAGGTACGAAAGTGTGGGGAGCAAACAGG	RI
1281.57	-7.12829	1.60513	-4.44095	8.95616e-06	8.17407e-05	Bacteria	Proteobacteria	Gammaproteobacteria	Enterobacterales	Vibrionaceae	Photobacterium	NA	T57	TACGGAGGGTGCGAGCGTTAATCGGAATTACTGGGCGTAAAGCGCATGCAGGCGGCTTGTTAAGCCAGATGTGAAAGCCCCGGGCTCAACCTGGGAACCGCATTTGGAACTGGCAAGCTAGAGTCTTGTAGAGGGGGGTAGAATTTCAGGTGTAGCGGTGAAATGCGTAGAGATCTGAAGGAATACCGGTGGCGAAGGCGGCCCCCTGGACAAAGACTGACGCTCAGATGCGAAAGCGTGGGGAGCAAACAGG	Ambient	Enterobacterales Photobacterium	TACGGAGGGTGCGAGCGTTAATCGGAATTACTGGGCGTAAAGCGCATGCAGGCGGCTTGTTAAGCCAGATGTGAAAGCCCCGGGCTCAACCTGGGAACCGCATTTGGAACTGGCAAGCTAGAGTCTTGTAGAGGGGGGTAGAATTTCAGGTGTAGCGGTGAAATGCGTAGAGATCTGAAGGAATACCGGTGGCGAAGGCGGCCCCCTGGACAAAGACTGACGCTCAGATGCGAAAGCGTGGGGAGCAAACAGG	RI
94.044	10.2698	1.34804	7.6183	2.57039e-14	7.9315e-13	Bacteria	Proteobacteria	Alphaproteobacteria	Rhodobacterales	Rhodobacteraceae	Antarctobacter	NA	T57	TACGGAGGGGGTTAGCGTTGTTCGGAATTACTGGGCGTAAAGCGCACGTAGGCGGATCAGAAAGTATGGGGTGAAATCCCGGGGCTCAACCCCGGAACTGCCTCATAAACTCCTGGTCTTGAGTTCGAGAGAGGTGAGTGGAATTCCGAGTGTAGAGGTGAAATTCGTAGATATTCGGAGGAACACCAGTGGCGAAGGCGGCTCACTGGCTCGATACTGACGCTGAGGTGCGAAAGTGTGGGGAGCAAACAGG	Cold	Rhodobacterales Antarctobacter	TACGGAGGGGGTTAGCGTTGTTCGGAATTACTGGGCGTAAAGCGCACGTAGGCGGATCAGAAAGTATGGGGTGAAATCCCGGGGCTCAACCCCGGAACTGCCTCATAAACTCCTGGTCTTGAGTTCGAGAGAGGTGAGTGGAATTCCGAGTGTAGAGGTGAAATTCGTAGATATTCGGAGGAACACCAGTGGCGAAGGCGGCTCACTGGCTCGATACTGACGCTGAGGTGCGAAAGTGTGGGGAGCAAACAGG	RI
445.069	6.04054	1.1842	5.10096	3.37933e-07	4.10134e-06	Bacteria	Proteobacteria	Gammaproteobacteria	Milano-WF1B-44	Milano-WF1B-44	Milano-WF1B-44	NA	T57	TACGGAGGGTGCAAGCGTTAATCGGAATTACTGGGCGTAAAGCGCGCGTAGGTGGCCTTTTAAGTCAGATGTGAAAGCCCCGGGCTTAACCTGGGAACTGCATTTGATACTGGGAGGCTAGAGTATAGTAGAGGCAAGTGGAATTTCCTGTGTAGCGGTGAAATGCGTAGATATAGGAAGGAACACCAGTGGCGAAGGCGGCTTGCTGGACTAATACTGACACTGAGGTGCGAAAGCGTGGGGAGCAAACAGG	Cold	Milano-WF1B-44 Milano-WF1B-44	TACGGAGGGTGCAAGCGTTAATCGGAATTACTGGGCGTAAAGCGCGCGTAGGTGGCCTTTTAAGTCAGATGTGAAAGCCCCGGGCTTAACCTGGGAACTGCATTTGATACTGGGAGGCTAGAGTATAGTAGAGGCAAGTGGAATTTCCTGTGTAGCGGTGAAATGCGTAGATATAGGAAGGAACACCAGTGGCGAAGGCGGCTTGCTGGACTAATACTGACACTGAGGTGCGAAAGCGTGGGGAGCAAACAGG	RI
1000.11	-4.81175	1.05047	-4.58057	4.63711e-06	4.5528e-05	Bacteria	Proteobacteria	Alphaproteobacteria	Rhodobacterales	Rhodobacteraceae	Ruegeria	lacuscaerulensis	T57	TACGGAGGGGGTTAGCGTTGTTCGGAATTACTGGGCGTAAAGCGCACGTAGGCGGATCGGAAAGTTGGGGGTGAAATCCCGGGGCTCAACCCCGGAACTGCCTCCAAAACTATCGGTCTAGAGTTCGAGAGAGGTGAGTGGAATTCCGAGTGTAGAGGTGAAATTCGTAGATATTCGGAGGAACACCAGTGGCGAAGGCGGCTCACTGGCTCGATACTGACGCTGAGGTGCGAAAGTGTGGGGAGCAAACAGG	Ambient	Rhodobacterales Ruegeria	TACGGAGGGGGTTAGCGTTGTTCGGAATTACTGGGCGTAAAGCGCACGTAGGCGGATCGGAAAGTTGGGGGTGAAATCCCGGGGCTCAACCCCGGAACTGCCTCCAAAACTATCGGTCTAGAGTTCGAGAGAGGTGAGTGGAATTCCGAGTGTAGAGGTGAAATTCGTAGATATTCGGAGGAACACCAGTGGCGAAGGCGGCTCACTGGCTCGATACTGACGCTGAGGTGCGAAAGTGTGGGGAGCAAACAGG	RI
240.941	-11.0844	1.36957	-8.09336	5.80421e-16	3.8966e-14	Bacteria	Proteobacteria	Gammaproteobacteria	Enterobacterales	Colwelliaceae	Thalassotalea	fusca	T57	TACGGAGGGTGCGAGCGTTAATCGGAATTACTGGGCGTAAAGCGTGCGTAGGCGGTTGATTAAGCGAGATGTGAAATCCCGGGGCTTAACCTCGGAACTGCATTTCGAACTGGTCAACTAGAGTACTGTAGAGGGTGGTGGAATTTCCAGTGTAGCGGTGAAATGCGTAGAGATTGGAAGGAACATCAGTGGCGAAGGCGGCCACCTGGACAGATACTGACGCTGAGGCACGAAAGCGTGGGGAGCAAACAGG	Ambient	Enterobacterales Thalassotalea	TACGGAGGGTGCGAGCGTTAATCGGAATTACTGGGCGTAAAGCGTGCGTAGGCGGTTGATTAAGCGAGATGTGAAATCCCGGGGCTTAACCTCGGAACTGCATTTCGAACTGGTCAACTAGAGTACTGTAGAGGGTGGTGGAATTTCCAGTGTAGCGGTGAAATGCGTAGAGATTGGAAGGAACATCAGTGGCGAAGGCGGCCACCTGGACAGATACTGACGCTGAGGCACGAAAGCGTGGGGAGCAAACAGG	RI
259.162	-11.1894	1.84993	-6.04857	1.46137e-09	2.36742e-08	Bacteria	Proteobacteria	Gammaproteobacteria	Enterobacterales	Pseudoalteromonadaceae	Pseudoalteromonas	NA	T57	TACGGAGGGTGCGAGCGTTAATCGGAATTACTGGGCGTAAAGCGTACGCAGGCGGTTTGTTAAGCGAGATGTGAAAGCCCCGGGCTCAACCTGGGAACTGCATTTCGAACTGGCAAACTAGAGTGTGATAGAGGGTGGTAGAATTTCAGGTGTAGCGGTGAAATGCGTAGAGATCTGAAGGAATACCGATGGCGAAGGCAGCCACCTGGGTCAACACTGACGCTCATGTACGAAAGCGTGGGGAGCAAACGGG	Ambient	Enterobacterales Pseudoalteromonas	TACGGAGGGTGCGAGCGTTAATCGGAATTACTGGGCGTAAAGCGTACGCAGGCGGTTTGTTAAGCGAGATGTGAAAGCCCCGGGCTCAACCTGGGAACTGCATTTCGAACTGGCAAACTAGAGTGTGATAGAGGGTGGTAGAATTTCAGGTGTAGCGGTGAAATGCGTAGAGATCTGAAGGAATACCGATGGCGAAGGCAGCCACCTGGGTCAACACTGACGCTCATGTACGAAAGCGTGGGGAGCAAACGGG	RI
769.362	-12.7593	1.12089	-11.3832	5.07026e-30	3.28553e-27	Bacteria	Proteobacteria	Alphaproteobacteria	Rhodobacterales	Rhodobacteraceae	Rhodobacteraceae	NA	T57	TACGGAGGGGGTTAGCGTTGTTCGGAATTACTGGGCGTAAAGCGCACGTAGGCGGACCAGAAAGTTGGGGGTGAAATCCCGGGGCTCAACCCCGGAACTGCCTCCAAAACTATTGGTCTAGAGTTCGAGAGAGGTGAGTGGAATTCCAAGTGTAGAGGTGAAATTCGTAGATATTTGGAGGAACACCAGTGGCGAAGGCGGCTCACTGGCTCGATACTGACGCTGAGGTGCGAAAGTGTGGGGAGCAAACAGG	Ambient	Rhodobacterales Rhodobacteraceae	TACGGAGGGGGTTAGCGTTGTTCGGAATTACTGGGCGTAAAGCGCACGTAGGCGGACCAGAAAGTTGGGGGTGAAATCCCGGGGCTCAACCCCGGAACTGCCTCCAAAACTATTGGTCTAGAGTTCGAGAGAGGTGAGTGGAATTCCAAGTGTAGAGGTGAAATTCGTAGATATTTGGAGGAACACCAGTGGCGAAGGCGGCTCACTGGCTCGATACTGACGCTGAGGTGCGAAAGTGTGGGGAGCAAACAGG	RI
104.814	-9.88405	1.49339	-6.61853	3.62798e-11	6.71695e-10	Bacteria	Proteobacteria	Gammaproteobacteria	Pseudomonadales	Nitrincolaceae	Neptuniibacter	NA	T57	TACGGAGGGTGCGAGCGTTAATCGGAATTACTGGGCGTAAAGCGCGCGTAGGTGGATTGGTCAGTCAGATGTGAAAGCCCAGGGCTCAACCTTGGAACTGCACCTGATACTGCCAATCTAGAATACGGTAGAGGGTAGTGGAATTTCCTGTGTAGCGGTGAAATGCGTAGATATAGGAAGGAACACCAGTGGCGAAGGCGACTACCTGGACCGATATTGACACTGAGGTGCGAAAGCGTGGGGAGCAAACAGG	Ambient	Pseudomonadales Neptuniibacter	TACGGAGGGTGCGAGCGTTAATCGGAATTACTGGGCGTAAAGCGCGCGTAGGTGGATTGGTCAGTCAGATGTGAAAGCCCAGGGCTCAACCTTGGAACTGCACCTGATACTGCCAATCTAGAATACGGTAGAGGGTAGTGGAATTTCCTGTGTAGCGGTGAAATGCGTAGATATAGGAAGGAACACCAGTGGCGAAGGCGACTACCTGGACCGATATTGACACTGAGGTGCGAAAGCGTGGGGAGCAAACAGG	RI
174.906	-5.27996	1.10028	-4.79873	1.59677e-06	1.64239e-05	Bacteria	Proteobacteria	Gammaproteobacteria	Pseudomonadales	Halieaceae	Halioglobus	NA	T57	TACGGAGGGTCCGAGCGTTAATCGGAATTACTGGGCGTAAAGCGCGCGTAGGCGGTTTGTTAAGTCGGATGTGAAATCCCCGGGCTCAACCTGGGAACTGCATACGATACTGGCAAGCTAGAGTACGAGAGAGGGAGGTAGAATTCCACGTGTAGCGGTGAAATGCGTAGATATGTGGAGGAATACCAGTGGCGAAGGCGGCCTCCTGGCTCGATACTGACGCTGAGGTGCGAAAGCGTGGGGAGCAAACAGG	Ambient	Pseudomonadales Halioglobus	TACGGAGGGTCCGAGCGTTAATCGGAATTACTGGGCGTAAAGCGCGCGTAGGCGGTTTGTTAAGTCGGATGTGAAATCCCCGGGCTCAACCTGGGAACTGCATACGATACTGGCAAGCTAGAGTACGAGAGAGGGAGGTAGAATTCCACGTGTAGCGGTGAAATGCGTAGATATGTGGAGGAATACCAGTGGCGAAGGCGGCCTCCTGGCTCGATACTGACGCTGAGGTGCGAAAGCGTGGGGAGCAAACAGG	RI
20.9661	-23.1544	2.9751	-7.78271	7.09868e-15	2.80273e-13	Bacteria	Proteobacteria	Gammaproteobacteria	Enterobacterales	Kangiellaceae	Aliikangiella	NA	T57	TACGGAGGGTGCAAGCGTTAATCGGAATTACTGGGCGTAAAGCGCGCGTAGGCGGATTGTTAAGTCTCATGTGAAAGCCCTGGGCTCAACCTGGGAACTGCATGGGATACTGATAATCTAGAATACAGTAGAGGGTAGTGGAATTTCAGGTGTAGCGGTGAAATGCGTAGAGATCTGAAGGAACATCAGTGGCGAAGGCGACTACCTGGACTGATATTGACGCTGAGGTGCGAAAGCGTGGGGAGCAAACGGG	Ambient	Enterobacterales Aliikangiella	TACGGAGGGTGCAAGCGTTAATCGGAATTACTGGGCGTAAAGCGCGCGTAGGCGGATTGTTAAGTCTCATGTGAAAGCCCTGGGCTCAACCTGGGAACTGCATGGGATACTGATAATCTAGAATACAGTAGAGGGTAGTGGAATTTCAGGTGTAGCGGTGAAATGCGTAGAGATCTGAAGGAACATCAGTGGCGAAGGCGACTACCTGGACTGATATTGACGCTGAGGTGCGAAAGCGTGGGGAGCAAACGGG	RI
97.3361	-24.0598	2.97436	-8.08905	6.01326e-16	3.8966e-14	Bacteria	Proteobacteria	Gammaproteobacteria	Pseudomonadales	Cellvibrionaceae	Aestuariicella	NA	T57	TACGGAGGGTGCAAGCGTTAATCGGAATTACTGGGCGTAAAGCGCGCGTAGGCGGTTACATAAGTTGGAGGTGAAATCCCCGGGCTCAACCTGGGAACTGCTTTCAAAACTGTGTGACTAGAGTGCAGCAGAGGATAGTGGAATTTCTAGTGTAGCGGTGAAATGCGTAGATATTAGAAGGAACACCAGTGGCGAAGGCGACTGTCTGGGCTGACACTGACGCTGAGGTGCGAAAGCGTGGGGAGCAAACAGG	Ambient	Pseudomonadales Aestuariicella	TACGGAGGGTGCAAGCGTTAATCGGAATTACTGGGCGTAAAGCGCGCGTAGGCGGTTACATAAGTTGGAGGTGAAATCCCCGGGCTCAACCTGGGAACTGCTTTCAAAACTGTGTGACTAGAGTGCAGCAGAGGATAGTGGAATTTCTAGTGTAGCGGTGAAATGCGTAGATATTAGAAGGAACACCAGTGGCGAAGGCGACTGTCTGGGCTGACACTGACGCTGAGGTGCGAAAGCGTGGGGAGCAAACAGG	RI
85.9369	-9.59754	1.38872	-6.91109	4.80934e-12	9.44379e-11	Bacteria	Proteobacteria	Alphaproteobacteria	Rhizobiales	Methyloligellaceae	Methyloligellaceae	NA	T57	TACGGAGGGGGCAAGCGTTGTTCGGAATTACTGGGCGTAAAGCGCACGTAGGCGGACTGGTCAGTTGGGGGTGAAATCCCGAGGCTTAACCTCGGAACTGCCTTCAATACTGCCAGTCTTGAGATCGGAAGAGGTGAGTGGAATTCCTAGTGTAGAGGTGAAATTCGTAGATATTAGGAAGAACACCAGTGGCGAAGGCGGCTCACTGGTCCGATACTGACGCTGAGGTGCGAAAGCGTGGGGAGCGAACAGG	Ambient	Rhizobiales Methyloligellaceae	TACGGAGGGGGCAAGCGTTGTTCGGAATTACTGGGCGTAAAGCGCACGTAGGCGGACTGGTCAGTTGGGGGTGAAATCCCGAGGCTTAACCTCGGAACTGCCTTCAATACTGCCAGTCTTGAGATCGGAAGAGGTGAGTGGAATTCCTAGTGTAGAGGTGAAATTCGTAGATATTAGGAAGAACACCAGTGGCGAAGGCGGCTCACTGGTCCGATACTGACGCTGAGGTGCGAAAGCGTGGGGAGCGAACAGG	RI
96.655	-9.76706	1.40314	-6.96086	3.38209e-12	6.84873e-11	Bacteria	Proteobacteria	Gammaproteobacteria	Pseudomonadales	Oleiphilaceae	Oleiphilus	NA	T57	TACGGAGGGTGCAAGCGTTAATCGGAATTACTGGGCGTAAAGCGCGCGTAGGCGGCTTACTAAGCCAGATGTGAAAGCCCCGGGCTCAACCTGGGAACTGCATTTGGAACTGGTTCGCTAGAGTACAGTAGAGGGTGGTGGAATTTCCAGTGTAGCGGTGAAATGCGTAGAGATTGGAAGGAACATCAGTGGCGAAGGCGGCCACCTGGACTGATACTGACGCTGAGGTGCGAAAGCGTGGGGAGCAAACAGG	Ambient	Pseudomonadales Oleiphilus	TACGGAGGGTGCAAGCGTTAATCGGAATTACTGGGCGTAAAGCGCGCGTAGGCGGCTTACTAAGCCAGATGTGAAAGCCCCGGGCTCAACCTGGGAACTGCATTTGGAACTGGTTCGCTAGAGTACAGTAGAGGGTGGTGGAATTTCCAGTGTAGCGGTGAAATGCGTAGAGATTGGAAGGAACATCAGTGGCGAAGGCGGCCACCTGGACTGATACTGACGCTGAGGTGCGAAAGCGTGGGGAGCAAACAGG	RI
113.811	10.5442	1.20834	8.72622	2.6332e-18	4.26578e-16	Bacteria	Proteobacteria	Alphaproteobacteria	Rhodobacterales	Rhodobacteraceae	Tateyamaria	NA	T57	TACGGAGGGGGTTAGCGTTGTTCGGAATTACTGGGCGTAAAGCGCACGTAGGCGGATTAGAAAGTATGGGGTGAAATCCCAGGGCTCAACCCTGGAACTGCCTCATAAACTCCTAGTCTAGAGTTCGAGAGAGGTGAGTGGAATTCCGAGTGTAGAGGTGAAATTCGTAGATATTCGGAGGAACACCAGTGGCGAAGGCGGCTCACTGGCTCGATACTGACGCTGAGGTGCGAAAGTGTGGGGAGCAAACAGG	Cold	Rhodobacterales Tateyamaria	TACGGAGGGGGTTAGCGTTGTTCGGAATTACTGGGCGTAAAGCGCACGTAGGCGGATTAGAAAGTATGGGGTGAAATCCCAGGGCTCAACCCTGGAACTGCCTCATAAACTCCTAGTCTAGAGTTCGAGAGAGGTGAGTGGAATTCCGAGTGTAGAGGTGAAATTCGTAGATATTCGGAGGAACACCAGTGGCGAAGGCGGCTCACTGGCTCGATACTGACGCTGAGGTGCGAAAGTGTGGGGAGCAAACAGG	RI
233.265	-6.30962	1.39781	-4.51393	6.36368e-06	6.04267e-05	Bacteria	Myxococcota	Polyangia	Nannocystales	Nannocystaceae	Nannocystaceae	NA	T57	TACGGAGGGTGTAAACGTTGCTCGGAATCATTGGGCGTAAAGCGCACGTAGGCGGCCTGGTAAGTTGGATGTGAAAGCCCGGGGCTCAACCCCGGAAGTGCACCCAAAACTGCCAGGCTAGAATCTCGGAGGGGGTCGGAGAATTCCCGGTGTAGAGGTGAAATTCGTAGATATCGGGAGGAATACCAGTGGCGAAGGCGCCGACCTGGACGATGATTGACGCTGAGGTGCGAAAGCATGGGGAGCGAACAGG	Ambient	Nannocystales Nannocystaceae	TACGGAGGGTGTAAACGTTGCTCGGAATCATTGGGCGTAAAGCGCACGTAGGCGGCCTGGTAAGTTGGATGTGAAAGCCCGGGGCTCAACCCCGGAAGTGCACCCAAAACTGCCAGGCTAGAATCTCGGAGGGGGTCGGAGAATTCCCGGTGTAGAGGTGAAATTCGTAGATATCGGGAGGAATACCAGTGGCGAAGGCGCCGACCTGGACGATGATTGACGCTGAGGTGCGAAAGCATGGGGAGCGAACAGG	RI
57.6013	-9.01982	1.64881	-5.47051	4.48731e-08	6.18676e-07	Bacteria	Proteobacteria	Alphaproteobacteria	Rhodobacterales	Rhodobacteraceae	Rhodobacteraceae	NA	T57	TACGGAGGGGGCTAGCGTTGTTCGGAATTACTGGGCGTAAAGCGCGCGTAGGCGGGCTGTTAAGTCGGGGGTGAAATCCCGGGGCTCAACCCCGGAACTGCCTCCGATACTGGCAGCCTAGAGATCGAGAGAGGCGAGTGGAATTGCGAGTGTAGAGGTGAAATTCGTAGATATTCGCAGGAACACCAGTGGCGAAGGCGGCTCGCTGGCTCGATACTGACGCTGAGGTGCGAAAGCGTGGGGAGCAAACAGG	Ambient	Rhodobacterales Rhodobacteraceae	TACGGAGGGGGCTAGCGTTGTTCGGAATTACTGGGCGTAAAGCGCGCGTAGGCGGGCTGTTAAGTCGGGGGTGAAATCCCGGGGCTCAACCCCGGAACTGCCTCCGATACTGGCAGCCTAGAGATCGAGAGAGGCGAGTGGAATTGCGAGTGTAGAGGTGAAATTCGTAGATATTCGCAGGAACACCAGTGGCGAAGGCGGCTCGCTGGCTCGATACTGACGCTGAGGTGCGAAAGCGTGGGGAGCAAACAGG	RI
459.476	-12.0156	1.16379	-10.3245	5.46041e-25	1.76917e-22	Bacteria	Proteobacteria	Alphaproteobacteria	Rhodobacterales	Rhodobacteraceae	Ruegeria	NA	T57	TACGGAGGGGGTTAGCGTTGTTCGGAATTACTGGGCGTAAAGCGCACGTAGGCGGACCAGAAAGTTGGGGGTGAAATCCCGGGGCTCAACCCCGGAACTGCCTCCAAAACTATTGGTCTAGAGTTCGAGAGAGGTGAGTGGAATTCCGAGTGTAGAGGTGAAATTCGTAGATATTCGGAGGAACACCAGTGGCGAAGGCGGCTCACTGGCTCGATACTGACGCTGAGGTGCGAAAGTGTGGGGAGCAAACAGG	Ambient	Rhodobacterales Ruegeria	TACGGAGGGGGTTAGCGTTGTTCGGAATTACTGGGCGTAAAGCGCACGTAGGCGGACCAGAAAGTTGGGGGTGAAATCCCGGGGCTCAACCCCGGAACTGCCTCCAAAACTATTGGTCTAGAGTTCGAGAGAGGTGAGTGGAATTCCGAGTGTAGAGGTGAAATTCGTAGATATTCGGAGGAACACCAGTGGCGAAGGCGGCTCACTGGCTCGATACTGACGCTGAGGTGCGAAAGTGTGGGGAGCAAACAGG	RI
134.715	-10.2447	1.23659	-8.28463	1.18474e-16	1.09673e-14	Bacteria	Planctomycetota	Pla3 lineage	Pla3 lineage	Pla3 lineage	Pla3 lineage	NA	T57	TACGAATGGTGCGAGCGTTGTTCGGAATCACTGGGCATAAAGGGCGCGTAGGCGGCGATGTAAGTCAATTGTGAAATCCCTCGGCTCAACCGAGGAACTGCAGTTGATACTGCATTGCTAGAGTATTGGAGGGGAGAGCGGAATTCCTGGTGGAGCGGTGAAATGCGTAGATATCAGGAGGAACGCCGGAGGCGAAAGCGGCTCTCTGGCCAATTACTGACGCTGAGGCGCGAAAGCTAGGGTAGCAAACAGG	Ambient	Pla3 lineage Pla3 lineage	TACGAATGGTGCGAGCGTTGTTCGGAATCACTGGGCATAAAGGGCGCGTAGGCGGCGATGTAAGTCAATTGTGAAATCCCTCGGCTCAACCGAGGAACTGCAGTTGATACTGCATTGCTAGAGTATTGGAGGGGAGAGCGGAATTCCTGGTGGAGCGGTGAAATGCGTAGATATCAGGAGGAACGCCGGAGGCGAAAGCGGCTCTCTGGCCAATTACTGACGCTGAGGCGCGAAAGCTAGGGTAGCAAACAGG	RI
134.468	-10.2434	1.2174	-8.41416	3.95717e-17	4.52344e-15	Bacteria	Proteobacteria	Gammaproteobacteria	Pseudomonadales	Nitrincolaceae	Profundimonas	NA	T57	TACGGAGGGTGCAAGCGTTAATCGGAATTACTGGGCGTAAAGCGCGCGTAGGCGGTTATTTAAGTCAGATGTGAAAGCCCTGGGCTCAACCTAGGAACTGCACCTGATACTGGATAACTAGAGTACAGAAGAGGGTGGTGGAATTTCCTGTGTAGCGGTGAAATGCGTAGATATAGGAAGGAACATCAGTGGCGAAGGCGGCCACCTGGTCTGATACTGACGCTGAGGTGCGAAAGCGTGGGGAGCAAACAGG	Ambient	Pseudomonadales Profundimonas	TACGGAGGGTGCAAGCGTTAATCGGAATTACTGGGCGTAAAGCGCGCGTAGGCGGTTATTTAAGTCAGATGTGAAAGCCCTGGGCTCAACCTAGGAACTGCACCTGATACTGGATAACTAGAGTACAGAAGAGGGTGGTGGAATTTCCTGTGTAGCGGTGAAATGCGTAGATATAGGAAGGAACATCAGTGGCGAAGGCGGCCACCTGGTCTGATACTGACGCTGAGGTGCGAAAGCGTGGGGAGCAAACAGG	RI
93.8931	-6.36487	1.21834	-5.2242	1.74911e-07	2.2224e-06	Bacteria	Bacteroidota	Bacteroidia	Chitinophagales	Saprospiraceae	Lewinella	NA	T57	TACGGAGGGTGCAAGCGTTATCCGGAATTACTGGGTTTAAAGGGTGCGTAGGCGGTTTAATAAGTCAGAAGTGAAAAGTCCGAGCTTAACTGGGGCCTTGCTTTTGATACTGTTAGACTTGAAAGGGGCTGAGGTCAGCGGAATGTGACATGTAGCGGTGAAATGCATAGATATGTCATAGAACACCAATTGCGAAGGCAGCTGGCTAGACCTACTTTGACGCTGAGGCACGAAAGCGTGGGGAGCGAACAGG	Ambient	Chitinophagales Lewinella	TACGGAGGGTGCAAGCGTTATCCGGAATTACTGGGTTTAAAGGGTGCGTAGGCGGTTTAATAAGTCAGAAGTGAAAAGTCCGAGCTTAACTGGGGCCTTGCTTTTGATACTGTTAGACTTGAAAGGGGCTGAGGTCAGCGGAATGTGACATGTAGCGGTGAAATGCATAGATATGTCATAGAACACCAATTGCGAAGGCAGCTGGCTAGACCTACTTTGACGCTGAGGCACGAAAGCGTGGGGAGCGAACAGG	RI
25.8134	8.40241	1.8624	4.51159	6.43432e-06	6.04267e-05	Bacteria	Proteobacteria	Gammaproteobacteria	Enterobacterales	Alteromonadaceae	Paraglaciecola	NA	T57	TACGGAGGGTCCGAGCGTTAATCGGAATTACTGGGCGTAAAGCGCACGCAGGCGGTTTGTTAAGCTAGATGTGAAAGCCCTGGGCTCAACCTGGGAATTGCATTTAGAACTGGCAGGCTAGAGTTTTGGAGAGGGGAGTGGAATTCCAGGTGTAGCGGTGAAATGCGTAGATATCTGGAGGAACATCAGTGGCGAAGGCGACTCCCTGGTCAGTAACTGACGCTCATGTGCGAAAGTGTGGGTAGCGAACAGG	Cold	Enterobacterales Paraglaciecola	TACGGAGGGTCCGAGCGTTAATCGGAATTACTGGGCGTAAAGCGCACGCAGGCGGTTTGTTAAGCTAGATGTGAAAGCCCTGGGCTCAACCTGGGAATTGCATTTAGAACTGGCAGGCTAGAGTTTTGGAGAGGGGAGTGGAATTCCAGGTGTAGCGGTGAAATGCGTAGATATCTGGAGGAACATCAGTGGCGAAGGCGACTCCCTGGTCAGTAACTGACGCTCATGTGCGAAAGTGTGGGTAGCGAACAGG	RI
59.8051	-9.07464	1.48353	-6.11693	9.53944e-10	1.58501e-08	Bacteria	Proteobacteria	Gammaproteobacteria	UBA4486	UBA4486	UBA4486	NA	T57	TACGGAGGGTGCGAGCGTTAATCGGAATTACTGGGCGTAAAGCGTGCGTAGGCGGCACGGTCAGTCGGATGTGAAAGCCCCGGGCTTAACCTGGGAATTGCATTCGATACTGCCGAGCTAGAGTATGTTAGAGGAAAGTGGAATTCCCGGTGTAGCGGTGAAATGCGTAGATATCGGGAGGAACATCAGTGGCGAAGGCGACTTTCTGGATCAATACTGACGCTGAGGTACGAAAGCGTGGGGAGCAAACAGG	Ambient	UBA4486 UBA4486	TACGGAGGGTGCGAGCGTTAATCGGAATTACTGGGCGTAAAGCGTGCGTAGGCGGCACGGTCAGTCGGATGTGAAAGCCCCGGGCTTAACCTGGGAATTGCATTCGATACTGCCGAGCTAGAGTATGTTAGAGGAAAGTGGAATTCCCGGTGTAGCGGTGAAATGCGTAGATATCGGGAGGAACATCAGTGGCGAAGGCGACTTTCTGGATCAATACTGACGCTGAGGTACGAAAGCGTGGGGAGCAAACAGG	RI
115.562	10.5661	1.10963	9.52218	1.69586e-21	3.66306e-19	Bacteria	Proteobacteria	Alphaproteobacteria	Parvibaculales	PS1 clade	PS1 clade	NA	T57	TACGGAGGGGGCAAGCGTTGTTCGGAATTACTGGGCGTAAAGCGCACGTAGGCGGACTGATCAGTTGGGGGTGAAATCCCGAGGCTTAACCTCGGAACTGCCTTCAATACTGTCAGTCTTGAGATCGGAAGAGGTGAGTGGAATTCCTAGTGTAGAGGTGAAATTCGTAGATATTAGGAAGAACACCAGTGGCGAAGGCGGCTCACTGGTCCGATACTGACGCTGAGGTGCGAAAGCGTGGGGAGCGAACAGG	Cold	Parvibaculales PS1 clade	TACGGAGGGGGCAAGCGTTGTTCGGAATTACTGGGCGTAAAGCGCACGTAGGCGGACTGATCAGTTGGGGGTGAAATCCCGAGGCTTAACCTCGGAACTGCCTTCAATACTGTCAGTCTTGAGATCGGAAGAGGTGAGTGGAATTCCTAGTGTAGAGGTGAAATTCGTAGATATTAGGAAGAACACCAGTGGCGAAGGCGGCTCACTGGTCCGATACTGACGCTGAGGTGCGAAAGCGTGGGGAGCGAACAGG	RI
128.136	-10.1731	1.95612	-5.20067	1.9857e-07	2.47449e-06	Bacteria	Proteobacteria	Gammaproteobacteria	Enterobacterales	Colwelliaceae	Thalassotalea	NA	T57	TACGGAGGGTGCGAGCGTTAATCGGAATTACTGGGCGTAAAGCGTGCGTAGGCGGATAGTTAAGTCAGATGTGAAATCCCGGGGCTCAACCTCGGAACTGCATTTGAAACTGGCAATCTAGAGTATTGTAGAGGGTGGTGGAATTTCCAGTGTAGCGGTGAAATGCGTAGAGATTGGAAGGAACATCAGTGGCGAAGGCGGCCACCTGGACAACTACTGACGCTGAGGCACGAAAGCGTGGGGAGCGAACAGG	Ambient	Enterobacterales Thalassotalea	TACGGAGGGTGCGAGCGTTAATCGGAATTACTGGGCGTAAAGCGTGCGTAGGCGGATAGTTAAGTCAGATGTGAAATCCCGGGGCTCAACCTCGGAACTGCATTTGAAACTGGCAATCTAGAGTATTGTAGAGGGTGGTGGAATTTCCAGTGTAGCGGTGAAATGCGTAGAGATTGGAAGGAACATCAGTGGCGAAGGCGGCCACCTGGACAACTACTGACGCTGAGGCACGAAAGCGTGGGGAGCGAACAGG	RI
65.8375	-9.21375	1.35856	-6.782	1.18522e-11	2.25889e-10	Bacteria	Bacteroidota	Bacteroidia	Chitinophagales	Saprospiraceae	Portibacter	NA	T57	TACGGAGGGTGCAAGCGTTATCCGGAATCACTGGGTTTAAAGGGTGCGTAGGCGGCGCTATAAGTCAGAGGTGAAAGGCCACCGCTTAACGGTGGGACTGCCTTTGATACTGTAGTGCTTGAATCAGGTTGAGGTCGGCGGAATGTGACATGTAGCGGTGAAATGCTTAGATATGTCATAGAACACCAATTGCGAAGGCAGCTGACTAGACCTTGATTGACGCTGAGGCACGAAAGCGTGGGGAGCGAACAGG	Ambient	Chitinophagales Portibacter	TACGGAGGGTGCAAGCGTTATCCGGAATCACTGGGTTTAAAGGGTGCGTAGGCGGCGCTATAAGTCAGAGGTGAAAGGCCACCGCTTAACGGTGGGACTGCCTTTGATACTGTAGTGCTTGAATCAGGTTGAGGTCGGCGGAATGTGACATGTAGCGGTGAAATGCTTAGATATGTCATAGAACACCAATTGCGAAGGCAGCTGACTAGACCTTGATTGACGCTGAGGCACGAAAGCGTGGGGAGCGAACAGG	RI
17.9307	7.87981	1.65274	4.76773	1.86315e-06	1.88644e-05	Bacteria	Proteobacteria	Gammaproteobacteria	Pseudomonadales	Marinobacteraceae	Marinobacter	adhaerens	T57	TACGGAGGGTGCAAGCGTTAATCGGAATTACTGGGCGTAAAGCGCGCGTAGGTGGTTTGATAAGCGAGATGTGAAAGCCCCGGGCTTAACCTGGGAACGGCATTTCGAACTGTCAGGCTAGAGTATGGTAGAGGGTAGTGGAATTTCCTGTGTAGCGGTGAAATGCGTAGATATAGGAAGGAACACCAGTGGCGAAGGCGGCTACCTGGACCAATACTGACACTGAGGTGCGAAAGCGTGGGGAGCAAACAGG	Cold	Pseudomonadales Marinobacter	TACGGAGGGTGCAAGCGTTAATCGGAATTACTGGGCGTAAAGCGCGCGTAGGTGGTTTGATAAGCGAGATGTGAAAGCCCCGGGCTTAACCTGGGAACGGCATTTCGAACTGTCAGGCTAGAGTATGGTAGAGGGTAGTGGAATTTCCTGTGTAGCGGTGAAATGCGTAGATATAGGAAGGAACACCAGTGGCGAAGGCGGCTACCTGGACCAATACTGACACTGAGGTGCGAAAGCGTGGGGAGCAAACAGG	RI
43.7002	-8.62176	1.70481	-5.05732	4.25199e-07	4.92016e-06	Bacteria	Proteobacteria	Alphaproteobacteria	Rhodobacterales	Rhodobacteraceae	Rhodobacteraceae	NA	T57	TACGGAGGGGGCTAGCGTTGTTCGGAATTACTGGGCGTAAAGCGCGCGTAGGCGGGCTGTTAAGTCGGGGGTGAAATCCCGGGGCTCAACCCCGGAACTGCCTCCGATACTGGCAGCCTAGAGATCGAGAGAGGCGAGTGGAATACCGAGTGTAGAGGTGAAATTCGTAGATATTCGGTGGAACACCAGTGGCGAAGGCGGCTCGCTGGCTCGATACTGACGCTGAGGTGCGAAAGCGTGGGGAGCAAACAGG	Ambient	Rhodobacterales Rhodobacteraceae	TACGGAGGGGGCTAGCGTTGTTCGGAATTACTGGGCGTAAAGCGCGCGTAGGCGGGCTGTTAAGTCGGGGGTGAAATCCCGGGGCTCAACCCCGGAACTGCCTCCGATACTGGCAGCCTAGAGATCGAGAGAGGCGAGTGGAATACCGAGTGTAGAGGTGAAATTCGTAGATATTCGGTGGAACACCAGTGGCGAAGGCGGCTCGCTGGCTCGATACTGACGCTGAGGTGCGAAAGCGTGGGGAGCAAACAGG	RI
38.2466	-8.42918	1.73798	-4.84998	1.23474e-06	1.31166e-05	Bacteria	Proteobacteria	Alphaproteobacteria	Rhodobacterales	Rhodobacteraceae	Planktotalea	NA	T57	TACGGAGGGGGTTAGCGTTGTTCGGAATTACTGGGCGTAAAGCGCACGTAGGCGGACTGATCAGTCAGAGGTGAAATCCCAGGGCTCAACCCTGGAACTGCCTTTGATACTGTCAGTCTTGAGTTCGAGAGAGGTGAGTGGAATTCCGAGTGTAGAGGTGAAATTCGTAGATATTCGGAGGAACACCAGTGGCGAAGGCGGCTCACTGGCTCGATACTGACGCTGAGGTGCGAAAGTGTGGGGAGCAAACAGG	Ambient	Rhodobacterales Planktotalea	TACGGAGGGGGTTAGCGTTGTTCGGAATTACTGGGCGTAAAGCGCACGTAGGCGGACTGATCAGTCAGAGGTGAAATCCCAGGGCTCAACCCTGGAACTGCCTTTGATACTGTCAGTCTTGAGTTCGAGAGAGGTGAGTGGAATTCCGAGTGTAGAGGTGAAATTCGTAGATATTCGGAGGAACACCAGTGGCGAAGGCGGCTCACTGGCTCGATACTGACGCTGAGGTGCGAAAGTGTGGGGAGCAAACAGG	RI
20.7679	-23.1412	2.97511	-7.77826	7.35285e-15	2.80273e-13	Bacteria	Bacteroidota	Bacteroidia	Cytophagales	Cyclobacteriaceae	Fabibacter	NA	T57	TACGGAGGGTGCAAGCGTTGTCCGGATTTATTGGGTTTAAAGGGTGCGTAGGCGGATCTTTAAGTCAGTGGTGAAATCCTGCAGCTTAACTGTAGAACTGCCATTGATACTGGAGATCTTGAGTATACTAGAGGTAGGCGGAATTTATGGTGTAGCGGTGAAATGCATAGATACCATAAAGAACACCGATAGCGTAGGCAGCTTACTGGAGTATAACTGACGCTGAGGCACGAAAGCATGGGTAGCGAACAGG	Ambient	Cytophagales Fabibacter	TACGGAGGGTGCAAGCGTTGTCCGGATTTATTGGGTTTAAAGGGTGCGTAGGCGGATCTTTAAGTCAGTGGTGAAATCCTGCAGCTTAACTGTAGAACTGCCATTGATACTGGAGATCTTGAGTATACTAGAGGTAGGCGGAATTTATGGTGTAGCGGTGAAATGCATAGATACCATAAAGAACACCGATAGCGTAGGCAGCTTACTGGAGTATAACTGACGCTGAGGCACGAAAGCATGGGTAGCGAACAGG	RI
44.4978	-24.169	2.9746	-8.12512	4.46902e-16	3.61991e-14	Bacteria	Proteobacteria	Gammaproteobacteria	Pseudomonadales	Saccharospirillaceae	Thalassolituus	NA	T57	TACGGAGGGTGCAAGCGTTAATCGGAATTACTGGGCGTAAAGCGCGCGTAGGTGGTTCGTTAAGTTGGATGTGAAAGCCCAGGGCTCAACCTTGGAACTGCATTCAAAACTGGCGAGCTAGAGTACAGTAGAGGGTAGTGGAATTTCAGGTGTAGCGGTGAAATGCGTAGAGATCTGAAGGAACATCAGTGGCGAAGGCGACTGCCTGGACTGATACTGACACTGAGGTGCGAAAGCGTGGGGAGCAAACAGG	Ambient	Pseudomonadales Thalassolituus	TACGGAGGGTGCAAGCGTTAATCGGAATTACTGGGCGTAAAGCGCGCGTAGGTGGTTCGTTAAGTTGGATGTGAAAGCCCAGGGCTCAACCTTGGAACTGCATTCAAAACTGGCGAGCTAGAGTACAGTAGAGGGTAGTGGAATTTCAGGTGTAGCGGTGAAATGCGTAGAGATCTGAAGGAACATCAGTGGCGAAGGCGACTGCCTGGACTGATACTGACACTGAGGTGCGAAAGCGTGGGGAGCAAACAGG	RI
78.5887	-9.46823	1.19184	-7.94424	1.95383e-15	1.05507e-13	Bacteria	Proteobacteria	Alphaproteobacteria	Rhodobacterales	Rhodobacteraceae	Marinovum	NA	T57	TACGGAGGGGGTTAGCGTTGTTCGGAATTACTGGGCGTAAAGCGCGCGTAGGCGGATCAGAAAGTTGGGGGTGAAATCCCAGGGCTCAACCCTGGAACTGCCTTCAAAACTCCTGGTCTAGAGTTCGAGAGAGGTGAGTGGAATTCCGAGTGTAGAGGTGAAATTCGTAGATATTCGGAGGAACACCAGTGGCGAAGGCGGCTCACTGGCTCGATACTGACGCTGAGGTGCGAAAGTGTGGGGAGCAAACAGG	Ambient	Rhodobacterales Marinovum	TACGGAGGGGGTTAGCGTTGTTCGGAATTACTGGGCGTAAAGCGCGCGTAGGCGGATCAGAAAGTTGGGGGTGAAATCCCAGGGCTCAACCCTGGAACTGCCTTCAAAACTCCTGGTCTAGAGTTCGAGAGAGGTGAGTGGAATTCCGAGTGTAGAGGTGAAATTCGTAGATATTCGGAGGAACACCAGTGGCGAAGGCGGCTCACTGGCTCGATACTGACGCTGAGGTGCGAAAGTGTGGGGAGCAAACAGG	RI
57.9001	-9.02771	1.24567	-7.24729	4.25181e-13	1.05968e-11	Bacteria	Proteobacteria	Gammaproteobacteria	Pseudomonadales	OM182 clade	OM182 clade	NA	T57	TACGGAGGGTGCGAACGTTAATCGGAATTACTGGGCGTAAAGCGCGCGTAGGTGGTTTATTAAGTGGGATGTGAAAGCCCGGGGCTCAACCTCGGAACTGCATTCCAAACTGACAGACTAGAGTACGATAGAGGGAGGTAGAATTCAGAGTGTAGCGGTGAAATGCGTAGATATTCTGAGGAATACCGGTGGCGAAGGCGGCCTCCTGGATTGATACTGACACTGAGGTGCGAAAGCGTGGGGAGCAAACAGG	Ambient	Pseudomonadales OM182 clade	TACGGAGGGTGCGAACGTTAATCGGAATTACTGGGCGTAAAGCGCGCGTAGGTGGTTTATTAAGTGGGATGTGAAAGCCCGGGGCTCAACCTCGGAACTGCATTCCAAACTGACAGACTAGAGTACGATAGAGGGAGGTAGAATTCAGAGTGTAGCGGTGAAATGCGTAGATATTCTGAGGAATACCGGTGGCGAAGGCGGCCTCCTGGATTGATACTGACACTGAGGTGCGAAAGCGTGGGGAGCAAACAGG	RI
34.0539	-8.26095	1.57488	-5.24546	1.55896e-07	2.02041e-06	Bacteria	Proteobacteria	Alphaproteobacteria	Kiloniellales	Kiloniellaceae	Kiloniella	NA	T57	TACGAAGGGTGCGAGCGTTGTTCGGAATTACTGGGCGTAAAGGGCGTGTAGGCGGATTGCAAAGATAGAGGTGAAAGGCCTGGGCTCAACCTGGGAACTGCCTTTATAACTTGCAGTCTAGAGATCGAGAGAGGATAGCGGAATTCCTAGTGTAGAGGTGAAATTCGTAGATATTAGGAAGAACACCAGTGGCGAAGGCGGCTATCTGGCTCGATACTGACGCTGAGGCGCGAAAGCGTGGGGAGCAAACAGG	Ambient	Kiloniellales Kiloniella	TACGAAGGGTGCGAGCGTTGTTCGGAATTACTGGGCGTAAAGGGCGTGTAGGCGGATTGCAAAGATAGAGGTGAAAGGCCTGGGCTCAACCTGGGAACTGCCTTTATAACTTGCAGTCTAGAGATCGAGAGAGGATAGCGGAATTCCTAGTGTAGAGGTGAAATTCGTAGATATTAGGAAGAACACCAGTGGCGAAGGCGGCTATCTGGCTCGATACTGACGCTGAGGCGCGAAAGCGTGGGGAGCAAACAGG	RI
35.9855	-8.34212	1.66472	-5.01113	5.41118e-07	5.94313e-06	Bacteria	Bacteria	Bacteria	Bacteria	Bacteria	Bacteria	NA	T57	TACGGAGGGTGCAAGCGTTGTTCGGAATCATTGGGCGTAAAGCGAGCGTAGGCGGATTTAAAGGTCGGGTGTGAAATCCCAGGGCTCAACCCTGGAACTGCGCCCGAAACCATAAGTCTAGAATCCTGGAGAGGGTAGCGGAATTGTCGGTGTAGAGGTGAAATTCGTAGATATCGGCAAGAACACCAGCGGCGAAGGCGGCTACCTGGACGGAGATTGACGCTGAGGCTCGAAAGCGTGGGGAGCAAACAGG	Ambient	Bacteria Bacteria	TACGGAGGGTGCAAGCGTTGTTCGGAATCATTGGGCGTAAAGCGAGCGTAGGCGGATTTAAAGGTCGGGTGTGAAATCCCAGGGCTCAACCCTGGAACTGCGCCCGAAACCATAAGTCTAGAATCCTGGAGAGGGTAGCGGAATTGTCGGTGTAGAGGTGAAATTCGTAGATATCGGCAAGAACACCAGCGGCGAAGGCGGCTACCTGGACGGAGATTGACGCTGAGGCTCGAAAGCGTGGGGAGCAAACAGG	RI
36.6394	-8.36773	1.466	-5.70785	1.14411e-08	1.68497e-07	Bacteria	Bacteroidota	Rhodothermia	Balneolales	Balneolaceae	B2706-C7	NA	T57	TACGGAGGGTGCAAGCGTTGTCCGGAATCATTGGGTGTAAAGGGTGCGTAGGCGGACCACTAAGTCTGGGGTGAAATCCTGCCGCTTAACGGTAGAATGGCCTTGGATACTGGTGGTCTTGAGTACAGAAGAGGTCGGTGGAATTCGTAGTGTAGCGGTGAAATGCATAGATATTACGAAGAACACCAGTGGCGAAGGCGGCCGGCTGGTCTGTAACTGACGCTGAGGCACGAAAGCGTGGGGAGCGAACAGG	Ambient	Balneolales B2706-C7	TACGGAGGGTGCAAGCGTTGTCCGGAATCATTGGGTGTAAAGGGTGCGTAGGCGGACCACTAAGTCTGGGGTGAAATCCTGCCGCTTAACGGTAGAATGGCCTTGGATACTGGTGGTCTTGAGTACAGAAGAGGTCGGTGGAATTCGTAGTGTAGCGGTGAAATGCATAGATATTACGAAGAACACCAGTGGCGAAGGCGGCCGGCTGGTCTGTAACTGACGCTGAGGCACGAAAGCGTGGGGAGCGAACAGG	RI
96.1822	-9.76017	1.22471	-7.96935	1.59508e-15	9.39644e-14	Bacteria	Proteobacteria	Alphaproteobacteria	Rhodobacterales	Rhodobacteraceae	Sedimentitalea	NA	T57	TACGGAGGGGGTTAGCGTTGTTCGGAATTACTGGGCGTAAAGCGTACGTAGGCGGATCAGAAAGTATGGGGTGAAATCCCAGGGCTCAACCCTGGAACTGCCTCATAAACTCCTGGTCTTGAGTTCGAGAGAGGTGAGTGGAATTCCGAGTGTAGAGGTGAAATTCGTAGATATTCGGAGGAACACCAGTGGCGAAGGCGGCTCACTGGCTCGATACTGACGCTGAGGTACGAAAGTGTGGGGAGCAAACAGG	Ambient	Rhodobacterales Sedimentitalea	TACGGAGGGGGTTAGCGTTGTTCGGAATTACTGGGCGTAAAGCGTACGTAGGCGGATCAGAAAGTATGGGGTGAAATCCCAGGGCTCAACCCTGGAACTGCCTCATAAACTCCTGGTCTTGAGTTCGAGAGAGGTGAGTGGAATTCCGAGTGTAGAGGTGAAATTCGTAGATATTCGGAGGAACACCAGTGGCGAAGGCGGCTCACTGGCTCGATACTGACGCTGAGGTACGAAAGTGTGGGGAGCAAACAGG	RI
31.511	-8.1493	1.81663	-4.48594	7.25926e-06	6.72e-05	Bacteria	Verrucomicrobiota	Lentisphaeria	Lentisphaerales	Lentisphaeraceae	Lentisphaera	NA	T57	TACGTAGGTGGCGAGCGTTATTCGGATTTACTGGGCGTAAAGGGTCCGTAGGGGGATATTTAAGTCAGATGTGAAATTTCAAGGCTCAACCTTGAACCTGCATTTGAAACTGAGTATCTAGAGTTCGGTAGAGGTAAGTGGAATTTGTGGTGTAGCGGTGGAATGCGTAGATATCACAAGGAACATCGAAGGCGAAAGCAGCTTACTGGGCCTGAACTGACCCTGAGGGACGAAAGCTAAGGTAGCGAAAAGG	Ambient	Lentisphaerales Lentisphaera	TACGTAGGTGGCGAGCGTTATTCGGATTTACTGGGCGTAAAGGGTCCGTAGGGGGATATTTAAGTCAGATGTGAAATTTCAAGGCTCAACCTTGAACCTGCATTTGAAACTGAGTATCTAGAGTTCGGTAGAGGTAAGTGGAATTTGTGGTGTAGCGGTGGAATGCGTAGATATCACAAGGAACATCGAAGGCGAAAGCAGCTTACTGGGCCTGAACTGACCCTGAGGGACGAAAGCTAAGGTAGCGAAAAGG	RI
76.2011	-9.42346	1.20589	-7.81452	5.51748e-15	2.38355e-13	Bacteria	Proteobacteria	Alphaproteobacteria	Rhizobiales	Methyloligellaceae	Methyloceanibacter	NA	T57	TACGGAGGGGGCTAGCGTTGTTCGGAATTACTGGGCGTAAAGCGCGCGTAGGCGGACTTTCAAGTCAGGGGTGAAATCCCGAGGCTCAACCTCGGAACTGCCTTTGATACTGTAAGTCTTGAGTCCGAGAGAGGTGAGTGGAATTCCTAGTGTAGAGGTGAAATTCGTAGATATTAGGAAGAACACCAGTGGCGAAGGCGGCTCACTGGCTCGGTACTGACGCTGAGGCGCGAAAGCGTGGGGAGCAAACAGG	Ambient	Rhizobiales Methyloceanibacter	TACGGAGGGGGCTAGCGTTGTTCGGAATTACTGGGCGTAAAGCGCGCGTAGGCGGACTTTCAAGTCAGGGGTGAAATCCCGAGGCTCAACCTCGGAACTGCCTTTGATACTGTAAGTCTTGAGTCCGAGAGAGGTGAGTGGAATTCCTAGTGTAGAGGTGAAATTCGTAGATATTAGGAAGAACACCAGTGGCGAAGGCGGCTCACTGGCTCGGTACTGACGCTGAGGCGCGAAAGCGTGGGGAGCAAACAGG	RI
113.196	-7.43848	1.3573	-5.48036	4.24461e-08	5.97937e-07	Bacteria	Proteobacteria	Alphaproteobacteria	Kiloniellales	Kiloniellaceae	Tistlia	NA	T57	TACGGAGGGGGCAAGCGTTGTTCGGAATTACTGGGCGTAAAGGGCGTGTAGGCGGATTATCAAGTCAGAGGTGAAAGCCCAGGGCTCAACCCTGGAATAGCCTTTGAAACTGATAATCTAGAGTATGGAAGAGGGTGAGGGAATACCCAGTGTAGAGGTGAAATTCGTAGATATTGGGTAGAACACCAGTGGCGAAGGCGCTCACCTGGTCCATTACTGACGCTGAGGCGCGAAAGCGTGGGGAGCAAACAGG	Ambient	Kiloniellales Tistlia	TACGGAGGGGGCAAGCGTTGTTCGGAATTACTGGGCGTAAAGGGCGTGTAGGCGGATTATCAAGTCAGAGGTGAAAGCCCAGGGCTCAACCCTGGAATAGCCTTTGAAACTGATAATCTAGAGTATGGAAGAGGGTGAGGGAATACCCAGTGTAGAGGTGAAATTCGTAGATATTGGGTAGAACACCAGTGGCGAAGGCGCTCACCTGGTCCATTACTGACGCTGAGGCGCGAAAGCGTGGGGAGCAAACAGG	RI
40.1454	-8.49963	1.35637	-6.26643	3.69411e-10	6.46968e-09	Bacteria	Proteobacteria	Alphaproteobacteria	Sphingomonadales	Sphingomonadaceae	Erythrobacter	NA	T57	TACGGAGGGAGCTAGCGTTGTTCGGAATTACTGGGCGTAAAGCGCGCGTAGGCGGCTATCCAAGTCAGGGGTGAAATCCCGGGGCTCAACCCCGGAACTGCCCTTGAAACTAGGTAGCTAGAATACTGGAGAGGTGAGTGGAATTCCGAGTGTAGAGGTGAAATTCGTAGATATTCGGAAGAACACCAGTGGCGAAGGCGACTCACTGGACAGTTATTGACGCTGAGGTGCGAAAGCGTGGGGAGCAAACAGG	Ambient	Sphingomonadales Erythrobacter	TACGGAGGGAGCTAGCGTTGTTCGGAATTACTGGGCGTAAAGCGCGCGTAGGCGGCTATCCAAGTCAGGGGTGAAATCCCGGGGCTCAACCCCGGAACTGCCCTTGAAACTAGGTAGCTAGAATACTGGAGAGGTGAGTGGAATTCCGAGTGTAGAGGTGAAATTCGTAGATATTCGGAAGAACACCAGTGGCGAAGGCGACTCACTGGACAGTTATTGACGCTGAGGTGCGAAAGCGTGGGGAGCAAACAGG	RI
9.92547	21.8115	2.97728	7.32599	2.37148e-13	6.14687e-12	Bacteria	Proteobacteria	Gammaproteobacteria	Pseudomonadales	Cellvibrionaceae	Candidatus Endobugula	NA	T57	TACGGAGGGTGCAAGCGTTAATCGGAATTACTGGGCGTAAAGCGCGCGTAGGCGGTAAGTTAAGCGAGATGTGAAATCCCCGGGCTCAACCTGGGAACTGCATTTCGAACTGGCTTGCTAGAGTACAGAAGAGGGTGGTGGAATTTCCAGTGTAGCGGTGAAATGCGTAGAGATTGGAAGGAACATCAGTGGCGAAGGCGGCCACCTGGTCTGATACTGACGCTGAGGTGCGAAAGCGTGGGGAGCAAACAGG	Cold	Pseudomonadales Candidatus Endobugula	TACGGAGGGTGCAAGCGTTAATCGGAATTACTGGGCGTAAAGCGCGCGTAGGCGGTAAGTTAAGCGAGATGTGAAATCCCCGGGCTCAACCTGGGAACTGCATTTCGAACTGGCTTGCTAGAGTACAGAAGAGGGTGGTGGAATTTCCAGTGTAGCGGTGAAATGCGTAGAGATTGGAAGGAACATCAGTGGCGAAGGCGGCCACCTGGTCTGATACTGACGCTGAGGTGCGAAAGCGTGGGGAGCAAACAGG	RI
63.4023	-9.15929	1.28818	-7.11026	1.15829e-12	2.5019e-11	Bacteria	Proteobacteria	Gammaproteobacteria	Gammaproteobacteria	Gammaproteobacteria	Gammaproteobacteria	NA	T57	TACGGAAGGTGCAAGCGTTAATCGGAATTACTGGGCGTAAAGCGCGCGTAGGCGGTTTCGTAAGTCGGATGTGAAAGCCCAGGGCTCAACCTTGGAACTGCATTCGATACTGCGGAACTAGAGTATGGTAGAGGAGAGTGGAATTCCAGGTGTAGCGGTGAAATGCGTAGATATCTGGAGGAACACCAGTGGCGAAGGCGACTCTCTGGCCCAATACTGACGCTGAGGTGCGAAAGCGTGGGGAGCAAACAGG	Ambient	Gammaproteobacteria Gammaproteobacteria	TACGGAAGGTGCAAGCGTTAATCGGAATTACTGGGCGTAAAGCGCGCGTAGGCGGTTTCGTAAGTCGGATGTGAAAGCCCAGGGCTCAACCTTGGAACTGCATTCGATACTGCGGAACTAGAGTATGGTAGAGGAGAGTGGAATTCCAGGTGTAGCGGTGAAATGCGTAGATATCTGGAGGAACACCAGTGGCGAAGGCGACTCTCTGGCCCAATACTGACGCTGAGGTGCGAAAGCGTGGGGAGCAAACAGG	RI
28.1719	8.53184	1.54948	5.50626	3.66538e-08	5.27815e-07	Bacteria	Proteobacteria	Alphaproteobacteria	Rhodobacterales	Rhodobacteraceae	Rhodobacteraceae	NA	T57	TACGGAGGGGACTAGCGTTGTTCGGAATTACTGGGCGTAAAGCGCACGTAGGCGGACTGATCAGTCAGGGGTGAAATCCCGGGGCTCAACCCCGGAACTGCCTCTGATACTGTCAGTCTTGAGTTCGAGAGAGGTGAGTGGAATTCCGAGTGTAGAGGTGAAATTCGTAGATATTCGGAGGAACACCAGTGGCGAAGGCGGCTCACTGGCTCGATACTGACGCTGAGGTGCGAAAGCGTGGGGAGCAAACAGG	Cold	Rhodobacterales Rhodobacteraceae	TACGGAGGGGACTAGCGTTGTTCGGAATTACTGGGCGTAAAGCGCACGTAGGCGGACTGATCAGTCAGGGGTGAAATCCCGGGGCTCAACCCCGGAACTGCCTCTGATACTGTCAGTCTTGAGTTCGAGAGAGGTGAGTGGAATTCCGAGTGTAGAGGTGAAATTCGTAGATATTCGGAGGAACACCAGTGGCGAAGGCGGCTCACTGGCTCGATACTGACGCTGAGGTGCGAAAGCGTGGGGAGCAAACAGG	RI
5.25309	-21.2809	2.97791	-7.14627	8.9167e-13	1.99242e-11	Bacteria	Proteobacteria	Gammaproteobacteria	Enterobacterales	Colwelliaceae	Colwellia	NA	T57	TACGGAGGGTGCGAGCGTTAATCGGAATTACTGGGCGTAAAGCGTGCGTAGGCGGTTTGTTAAGCAAGATGTGAAAGCCCAGGGCTCAACCTTGGAACTGCATTTTGAACTGGCAGACTAGAGTATTGTAGAGGGTGGTGGAATTTCCAGTGTAGCGGTGAAATGCGTAGAGATTGGAAGGAACATCAGTGGCGAAGGCGGCCACCTGGACAAATACTGACGCTGAGGTACGAAAGCGTGGGGAGCGAACAGG	Ambient	Enterobacterales Colwellia	TACGGAGGGTGCGAGCGTTAATCGGAATTACTGGGCGTAAAGCGTGCGTAGGCGGTTTGTTAAGCAAGATGTGAAAGCCCAGGGCTCAACCTTGGAACTGCATTTTGAACTGGCAGACTAGAGTATTGTAGAGGGTGGTGGAATTTCCAGTGTAGCGGTGAAATGCGTAGAGATTGGAAGGAACATCAGTGGCGAAGGCGGCCACCTGGACAAATACTGACGCTGAGGTACGAAAGCGTGGGGAGCGAACAGG	RI
81.9842	-25.0073	2.9744	-8.4075	4.18837e-17	4.52344e-15	Bacteria	Bacteroidota	Bacteroidia	Cytophagales	Amoebophilaceae	Amoebophilaceae	NA	T57	GACGGAGGGTGCAAGCGTTATCCGGATTTACTGGGTTTAAAGGGTACGTAGGCTGTTTTATAAGTCAGTGGTGAAAACTAGCAGCTTAACTGTTAAAGTGCCATTGATACTGTAAAACTTGAGTATAGTAGAAGTGGGTGGAATTCTACATGTAGCGGTGAAATGCATAGATATGTAGAGGAACACCAATAACGAAGGTAACTCACTAAGCTATTACTGACGCTGAGGTACGAAAGCGTGGGGAGCAAACAGG	Ambient	Cytophagales Amoebophilaceae	GACGGAGGGTGCAAGCGTTATCCGGATTTACTGGGTTTAAAGGGTACGTAGGCTGTTTTATAAGTCAGTGGTGAAAACTAGCAGCTTAACTGTTAAAGTGCCATTGATACTGTAAAACTTGAGTATAGTAGAAGTGGGTGGAATTCTACATGTAGCGGTGAAATGCATAGATATGTAGAGGAACACCAATAACGAAGGTAACTCACTAAGCTATTACTGACGCTGAGGTACGAAAGCGTGGGGAGCAAACAGG	RI
12.323	-22.4342	2.97576	-7.53896	4.73724e-14	1.39533e-12	Bacteria	Bacteroidota	Bacteroidia	Cytophagales	Cyclobacteriaceae	Fabibacter	NA	T57	TACGGAGGGTGCGAGCGTTGTCCGGATTTATTGGGTTTAAAGGGTGCGTAGGCGGGTTTTTAAGTCAGTGGTGAAATCCTGCAGCTTAACTGCAGAACTGCCAATGATACTGGAGACCTTGAGTACACTAGAAGTAGGCGGAATTTATGGTGTAGCGGTGAAATGCATAGATACCATAAAGAACACCGATAGCGTAGGCAGCTTACTGGAGTGTAACTGACGCTGAGGCACGAAAGCATGGGTAGCGAACAGG	Ambient	Cytophagales Fabibacter	TACGGAGGGTGCGAGCGTTGTCCGGATTTATTGGGTTTAAAGGGTGCGTAGGCGGGTTTTTAAGTCAGTGGTGAAATCCTGCAGCTTAACTGCAGAACTGCCAATGATACTGGAGACCTTGAGTACACTAGAAGTAGGCGGAATTTATGGTGTAGCGGTGAAATGCATAGATACCATAAAGAACACCGATAGCGTAGGCAGCTTACTGGAGTGTAACTGACGCTGAGGCACGAAAGCATGGGTAGCGAACAGG	RI
37.9195	-8.41654	1.3376	-6.29225	3.12896e-10	5.63213e-09	Bacteria	Proteobacteria	Alphaproteobacteria	Micavibrionales	Micavibrionaceae	Micavibrionaceae	NA	T57	TACGAATGGGGCGAGCGTTGTTCGGAATCACTGGGCGTAAAGCGTATGTAGGCGGAATTGAAAGTCAGAAGTGAAATCCCGGGGCTTAACCCCGGAACTGCTTTTGAAACTTCAATTCTAGAGTTCTGGAGAGGCAAGGGGAATTCCGAGTGTAGAGGTGAAATTCGCAGATATTCGGAGGAACACCAGTGGCGTAGGCGCCTTGCTGGACAGATACTGACGCTGAGATACGAAAGCGTGGGGAGCAAACAGG	Ambient	Micavibrionales Micavibrionaceae	TACGAATGGGGCGAGCGTTGTTCGGAATCACTGGGCGTAAAGCGTATGTAGGCGGAATTGAAAGTCAGAAGTGAAATCCCGGGGCTTAACCCCGGAACTGCTTTTGAAACTTCAATTCTAGAGTTCTGGAGAGGCAAGGGGAATTCCGAGTGTAGAGGTGAAATTCGCAGATATTCGGAGGAACACCAGTGGCGTAGGCGCCTTGCTGGACAGATACTGACGCTGAGATACGAAAGCGTGGGGAGCAAACAGG	RI
33.337	-8.23126	1.4185	-5.80281	6.52146e-09	9.82769e-08	Bacteria	Proteobacteria	Gammaproteobacteria	Gammaproteobacteria	Gammaproteobacteria	Gammaproteobacteria	NA	T57	TACGGAGGGTACGAGCGTTAATCGGAATGACTGGGCGTAAAGCGAGCGCAGGCGGTTTGATCAGTCGGATGTGAAAGCCCCGGGCTTAACCTGGGAATTGCATTCGATACTGTCAGACTAGAGTATGGGAGAGGGAAGTGGAATTTCTAGTGTAGCGGTGAAATGCGTAGATATTAGAAGGAACACCAGTGGCGAAGGCGGCTTCCTGGCCCAATACTGACGCTCAGGCTCGAAAGCGTGGGGAGCGAACAGG	Ambient	Gammaproteobacteria Gammaproteobacteria	TACGGAGGGTACGAGCGTTAATCGGAATGACTGGGCGTAAAGCGAGCGCAGGCGGTTTGATCAGTCGGATGTGAAAGCCCCGGGCTTAACCTGGGAATTGCATTCGATACTGTCAGACTAGAGTATGGGAGAGGGAAGTGGAATTTCTAGTGTAGCGGTGAAATGCGTAGATATTAGAAGGAACACCAGTGGCGAAGGCGGCTTCCTGGCCCAATACTGACGCTCAGGCTCGAAAGCGTGGGGAGCGAACAGG	RI
44.484	9.19086	1.47758	6.2202	4.96535e-10	8.46723e-09	Bacteria	Bacteroidota	Bacteroidia	Chitinophagales	Saprospiraceae	Saprospiraceae	NA	T57	TACGGAGGGTGCAAGCGTTATCCGGAATCACTGGGTTTAAAGGGTGCGTAGGCGGATAAATAAGTCAGAGGTGAAAGGTGGTCGCTTAACGATCAAATTGCCTTTGATACTGTTTATCTTGAATCAAGTTGAGGTTGGCGGAATGAGTCATGTAGCGGTGAAATGCATAGATATGACTTAGAACACCAATTGCGAAGGCAGCTGGCTAGACTTGTATTGACGCTGAGGCACGAAAGCGTGGGGAGCGAACAGG	Cold	Chitinophagales Saprospiraceae	TACGGAGGGTGCAAGCGTTATCCGGAATCACTGGGTTTAAAGGGTGCGTAGGCGGATAAATAAGTCAGAGGTGAAAGGTGGTCGCTTAACGATCAAATTGCCTTTGATACTGTTTATCTTGAATCAAGTTGAGGTTGGCGGAATGAGTCATGTAGCGGTGAAATGCATAGATATGACTTAGAACACCAATTGCGAAGGCAGCTGGCTAGACTTGTATTGACGCTGAGGCACGAAAGCGTGGGGAGCGAACAGG	RI
34.7623	-8.29166	1.6273	-5.09536	3.48077e-07	4.10134e-06	Bacteria	Bacteroidota	Bacteroidia	Flavobacteriales	Cryomorphaceae	Cryomorphaceae	NA	T57	TACGGAGGGTGCAAGCGTTATCCGGATTCATTGGGTTTAAAGGGTGCGTAGGCGGTCTAATAAGTCAGTGGTGAAAGCCTTCCGCTTAACGGGAGAACTGCCATTGATACTGTTAGACTTGAATCTAGTTGAAGTGGGCGGAATACATCATGTAGCGGTGAAATGCATAGATATGATGTAGAACGCCGATTGCGAAGGCAGCTCACTAAGTTAGTATTGACGCTGAGGCACGAAAGCGTGGGGAGCGAACAGG	Ambient	Flavobacteriales Cryomorphaceae	TACGGAGGGTGCAAGCGTTATCCGGATTCATTGGGTTTAAAGGGTGCGTAGGCGGTCTAATAAGTCAGTGGTGAAAGCCTTCCGCTTAACGGGAGAACTGCCATTGATACTGTTAGACTTGAATCTAGTTGAAGTGGGCGGAATACATCATGTAGCGGTGAAATGCATAGATATGATGTAGAACGCCGATTGCGAAGGCAGCTCACTAAGTTAGTATTGACGCTGAGGCACGAAAGCGTGGGGAGCGAACAGG	RI
21.2921	-22.9037	2.97509	-7.6985	1.37677e-14	4.69552e-13	Bacteria	Proteobacteria	Gammaproteobacteria	Pseudomonadales	Spongiibacteraceae	BD1-7 clade	NA	T57	TACGGAGGGTGCAAGCGTTAATCGGAATTACTGGGCGTAAAGCGCGCGTAGGCGGCTTGTTAAGTCGGATGTGAAAGCCCAGGGCTCAACCTTGGAACTGCATTCGATACTGGCGAGCTAGAGTACGAGAGAGGGTGGTAGAATTTCTAGTGTAGCGGTGAAATGCGTAGATATTAGAAGGAATACCGGTGGCGAAGGCGGCCACCTGGCTCGATACTGACGCTGAGGTGCGAAAGCGTGGGGAGCAAACAGG	Ambient	Pseudomonadales BD1-7 clade	TACGGAGGGTGCAAGCGTTAATCGGAATTACTGGGCGTAAAGCGCGCGTAGGCGGCTTGTTAAGTCGGATGTGAAAGCCCAGGGCTCAACCTTGGAACTGCATTCGATACTGGCGAGCTAGAGTACGAGAGAGGGTGGTAGAATTTCTAGTGTAGCGGTGAAATGCGTAGATATTAGAAGGAATACCGGTGGCGAAGGCGGCCACCTGGCTCGATACTGACGCTGAGGTGCGAAAGCGTGGGGAGCAAACAGG	RI
52.6843	-8.89134	1.48319	-5.99473	2.03824e-09	3.22141e-08	Bacteria	Proteobacteria	Gammaproteobacteria	Pseudomonadales	Halieaceae	Halioglobus	NA	T57	TACGGAGGGTGCAAGCGTTAATCGGAATTACTGGGCGTAAAGCGCGCGTAGGCGGTGATTTAAGTCAGATGTGAAAGCCCTGGGCTCAACCTGGGAACTGCATTTGATACTGGGTCACTAGAGTACGAGAGAGGGGGGTAGAATTCCACGTGTAGCGGTGAAATGCGTAGATATGTGGAGGAATACCAGTGGCGAAGGCGGCCCCCTGGCTTGATACTGACGCTGAGGTGCGAAAGCGTGGGGAGCAAACAGG	Ambient	Pseudomonadales Halioglobus	TACGGAGGGTGCAAGCGTTAATCGGAATTACTGGGCGTAAAGCGCGCGTAGGCGGTGATTTAAGTCAGATGTGAAAGCCCTGGGCTCAACCTGGGAACTGCATTTGATACTGGGTCACTAGAGTACGAGAGAGGGGGGTAGAATTCCACGTGTAGCGGTGAAATGCGTAGATATGTGGAGGAATACCAGTGGCGAAGGCGGCCCCCTGGCTTGATACTGACGCTGAGGTGCGAAAGCGTGGGGAGCAAACAGG	RI
32.7227	-8.20422	1.78507	-4.59601	4.3066e-06	4.29335e-05	Bacteria	Proteobacteria	Alphaproteobacteria	Rickettsiales	Rickettsiaceae	Candidatus Megaira	NA	T57	GACGGAGGGGGCTAGCGTTATTCGGAATTACTGGGCGTAAAGGGCGCGTAGGCGGATTAGTAAGTTGGGAGTGAAAGCCCGGGGCTTAACCTCGGAACTGCTTTCAAAACTGCTAGTCTTGAGTGAAGTAGGGGGTGATGGAATTCCTAGTGTAGAGGTGAAATTCTTAGATATTAGGAGGAACACCGGTGGCGAAGGCGGTCACCTGGACTTCAACTGACGCTGAGGCGCGAAAGCGTGGGGAGCAAACAGG	Ambient	Rickettsiales Candidatus Megaira	GACGGAGGGGGCTAGCGTTATTCGGAATTACTGGGCGTAAAGGGCGCGTAGGCGGATTAGTAAGTTGGGAGTGAAAGCCCGGGGCTTAACCTCGGAACTGCTTTCAAAACTGCTAGTCTTGAGTGAAGTAGGGGGTGATGGAATTCCTAGTGTAGAGGTGAAATTCTTAGATATTAGGAGGAACACCGGTGGCGAAGGCGGTCACCTGGACTTCAACTGACGCTGAGGCGCGAAAGCGTGGGGAGCAAACAGG	RI
46.5057	-8.71169	1.60403	-5.43114	5.59959e-08	7.55945e-07	Bacteria	Bacteroidota	Bacteroidia	Flavobacteriales	Cryomorphaceae	Luteibaculum	NA	T57	TACGGAGGGTCCAAGCGTTATCCGGACTTATTGGGTTTAAAGGGTCCGTAGGCGGGCTAATAAGTCAGTGGTGAAATCCTATGGCTCAACCATAGAACTGCCATTGATACTGTTAGTCTTGAGATTGGTTGCAGTGGGCGGAATGTGACATGTAGCGGTGAAATGCATAGATATGTCACAGAACACCGATTGCGAAGGCAGCTCACTAAGCCATATCTGACGCTGATGGACGAAAGCGTGGGTAGCGAACAGG	Ambient	Flavobacteriales Luteibaculum	TACGGAGGGTCCAAGCGTTATCCGGACTTATTGGGTTTAAAGGGTCCGTAGGCGGGCTAATAAGTCAGTGGTGAAATCCTATGGCTCAACCATAGAACTGCCATTGATACTGTTAGTCTTGAGATTGGTTGCAGTGGGCGGAATGTGACATGTAGCGGTGAAATGCATAGATATGTCACAGAACACCGATTGCGAAGGCAGCTCACTAAGCCATATCTGACGCTGATGGACGAAAGCGTGGGTAGCGAACAGG	RI
22.3752	-7.65682	1.6916	-4.52637	6.00048e-06	5.80345e-05	Bacteria	Desulfobacterota	Desulfuromonadia	PB19	PB19	PB19	NA	T57	TACGGAGGGTGCAAGCGTTGTTCGGAATTATTGGGCGTAAAGGGCGCGCAGGCGGCTCGCTAAGTCTGATGTGAAATCCCTCGGCTCAACCGAGGACGTGCATTGGATACTGGCGAGCTTGAGTCCTGGAGAGGGAAGCGGAATTCCCAGTGTAGAGGTGAAATTCGTAGATATTGGGAGGAACACCAGCGGCGAAGGCGGCTTCCTGGACAGTGACTGACGCTGAGGCGCGAAAGCGTGGGTAGCAAACAGG	Ambient	PB19 PB19	TACGGAGGGTGCAAGCGTTGTTCGGAATTATTGGGCGTAAAGGGCGCGCAGGCGGCTCGCTAAGTCTGATGTGAAATCCCTCGGCTCAACCGAGGACGTGCATTGGATACTGGCGAGCTTGAGTCCTGGAGAGGGAAGCGGAATTCCCAGTGTAGAGGTGAAATTCGTAGATATTGGGAGGAACACCAGCGGCGAAGGCGGCTTCCTGGACAGTGACTGACGCTGAGGCGCGAAAGCGTGGGTAGCAAACAGG	RI
22.7112	22.9571	2.97553	7.71531	1.20687e-14	4.34474e-13	Bacteria	Proteobacteria	Gammaproteobacteria	Pseudomonadales	Cellvibrionaceae	Eionea	NA	T57	TACGGAGGGTGCAAGCGTTAATCGGAATTACTGGGCGTAAAGCGCGCGTAGGCGGTAAGACAAGCGGGATGTGAAATCCCCGGGCTCAACCCGGGAACTGCGTTCCGAACTGTTTTTCTAGAGTACAGAAGAGGGTGGTGGAATTTCCAGTGTAGCGGTGAAATGCGTAGAGATTGGAAGGAACATCAGTGGCGAAGGCGGCCACCTGGTCTGATACTGACGCTGAGGTGCGAAAGCGTGGGGAGCAAACAGG	Cold	Pseudomonadales Eionea	TACGGAGGGTGCAAGCGTTAATCGGAATTACTGGGCGTAAAGCGCGCGTAGGCGGTAAGACAAGCGGGATGTGAAATCCCCGGGCTCAACCCGGGAACTGCGTTCCGAACTGTTTTTCTAGAGTACAGAAGAGGGTGGTGGAATTTCCAGTGTAGCGGTGAAATGCGTAGAGATTGGAAGGAACATCAGTGGCGAAGGCGGCCACCTGGTCTGATACTGACGCTGAGGTGCGAAAGCGTGGGGAGCAAACAGG	RI
47.9776	-5.91541	1.19001	-4.97091	6.66411e-07	7.19724e-06	Bacteria	Proteobacteria	Gammaproteobacteria	Gammaproteobacteria Incertae Sedis	Unknown Family	Unknown Family	NA	T57	TACGGAGGGTGCAAGCGTTAATCGGAATTACTGGGCGTAAAGCGAGTGTAGGCGGCTATGTAAGTCGGATGTGAAAGCCCTGGGCTCAACCTGGGAATTGCATTCGATACTGCATAGCTTGAATCAGACAGAGGGATGTGGAATTCCGGGTGTAGCGGTGAAATGCGTAGATATCCGGAGGAACACCAGTGGCGAAGGCGGCATCCTGGGTCTAGATTGACGCTGAGGCTCGAAAGCGTGGGGAGCAAACAGG	Ambient	Gammaproteobacteria Incertae Sedis Unknown Family	TACGGAGGGTGCAAGCGTTAATCGGAATTACTGGGCGTAAAGCGAGTGTAGGCGGCTATGTAAGTCGGATGTGAAAGCCCTGGGCTCAACCTGGGAATTGCATTCGATACTGCATAGCTTGAATCAGACAGAGGGATGTGGAATTCCGGGTGTAGCGGTGAAATGCGTAGATATCCGGAGGAACACCAGTGGCGAAGGCGGCATCCTGGGTCTAGATTGACGCTGAGGCTCGAAAGCGTGGGGAGCAAACAGG	RI
51.0705	-8.8469	1.73627	-5.09534	3.48108e-07	4.10134e-06	Bacteria	Proteobacteria	Gammaproteobacteria	Pseudomonadales	Pseudomonadales	Pseudomonadales	NA	T57	TACGGAGGGTGCAAGCGTTAATCGGAATTACTGGGCGTAAAGCGCGCGTAGGCGGTTTGGTCAGTTAGATGTGAAAGCCCTGGGCTCAACCTGGGAACTGCATCTAATACTGCCAAGCTAGAGTACGATAGAGGGGGGTAGAATTCCTAGTGTAGCGGTGAAATGCGTAGAGATTAGGAGGAATACCAGTGGCGAAGGCGGCCCCCTGGATCGATACTGACGCTGAGGTGCGAAAGCGTGGGGAGCAAACAGG	Ambient	Pseudomonadales Pseudomonadales	TACGGAGGGTGCAAGCGTTAATCGGAATTACTGGGCGTAAAGCGCGCGTAGGCGGTTTGGTCAGTTAGATGTGAAAGCCCTGGGCTCAACCTGGGAACTGCATCTAATACTGCCAAGCTAGAGTACGATAGAGGGGGGTAGAATTCCTAGTGTAGCGGTGAAATGCGTAGAGATTAGGAGGAATACCAGTGGCGAAGGCGGCCCCCTGGATCGATACTGACGCTGAGGTGCGAAAGCGTGGGGAGCAAACAGG	RI
6.45339	-21.5588	2.97721	-7.24126	4.44546e-13	1.06691e-11	Bacteria	Bacteroidota	Bacteroidia	Flavobacteriales	Flavobacteriaceae	Ulvibacter	NA	T57	TACGGAGGATCCAAGCGTTATCCGGAATCATTGGGTTTAAAGGGTCCGTAGGCGGGCTATTAAGTCAGAGGTGAAAGTTTGCGGCTCAACCGTAAAATTGCCTTTGATACTGGTAGTCTTGAATTATTGTGAAGTGGTTAGAATATGTAGTGTAGCGGTGAAATGCATAGATATTACATAGAATACCAATTGCGAAGGCAGATCACTAACAATATATTGACGCTGATGGACGAAAGCGTGGGGAGCGAACAGG	Ambient	Flavobacteriales Ulvibacter	TACGGAGGATCCAAGCGTTATCCGGAATCATTGGGTTTAAAGGGTCCGTAGGCGGGCTATTAAGTCAGAGGTGAAAGTTTGCGGCTCAACCGTAAAATTGCCTTTGATACTGGTAGTCTTGAATTATTGTGAAGTGGTTAGAATATGTAGTGTAGCGGTGAAATGCATAGATATTACATAGAATACCAATTGCGAAGGCAGATCACTAACAATATATTGACGCTGATGGACGAAAGCGTGGGGAGCGAACAGG	RI
25.892	-23.4408	2.97492	-7.87946	3.28797e-15	1.52186e-13	Bacteria	Bacteroidota	Bacteroidia	Flavobacteriales	Cryomorphaceae	Cryomorphaceae	NA	T57	TACGGAGGGTTCAAGCGTTATCCGGATTCATTGGGTTTAAAGGGTACGTAGGCGGATTAATAAGTCAGTGGTGAAATCCCGAAGCTCAACTTCGGAACTGCCATTGAAACTGTTGATCTTGAATTTGGTTGAAGTGGGCGGAATATGACATGTAGCGGTGAAATGCATAGATATGTCATGGAACACCAATAGTGAAGACAGCTCACTAAACCAACATTGACGCTGAGGTACGAAAGCATGGGTAGCGAACAGG	Ambient	Flavobacteriales Cryomorphaceae	TACGGAGGGTTCAAGCGTTATCCGGATTCATTGGGTTTAAAGGGTACGTAGGCGGATTAATAAGTCAGTGGTGAAATCCCGAAGCTCAACTTCGGAACTGCCATTGAAACTGTTGATCTTGAATTTGGTTGAAGTGGGCGGAATATGACATGTAGCGGTGAAATGCATAGATATGTCATGGAACACCAATAGTGAAGACAGCTCACTAAACCAACATTGACGCTGAGGTACGAAAGCATGGGTAGCGAACAGG	RI
39.5874	-8.47795	1.56294	-5.42437	5.81594e-08	7.69129e-07	Bacteria	Bacteroidota	Bacteroidia	Flavobacteriales	Flavobacteriaceae	Aquibacter	NA	T57	TACGGAGGATCCAAGCGTTATCCGGAATCATTGGGTTTAAAGGGTCCGTAGGTGGATAATTAAGTCAGAGGTGAAATCCTGCAGCTCAACTGTAGAATTGCCTTTGATACTGGTTATCTTGAGTCATTATGAAGTGGTTAGAATATGTAGTGTAGCGGTGAAATGCATAGATATTACATAGAATACCAATTGCGAAGGCAGATCACTAATAATGTACTGACACTGATGGACGAAAGCGTGGGGAGCGAACAGG	Ambient	Flavobacteriales Aquibacter	TACGGAGGATCCAAGCGTTATCCGGAATCATTGGGTTTAAAGGGTCCGTAGGTGGATAATTAAGTCAGAGGTGAAATCCTGCAGCTCAACTGTAGAATTGCCTTTGATACTGGTTATCTTGAGTCATTATGAAGTGGTTAGAATATGTAGTGTAGCGGTGAAATGCATAGATATTACATAGAATACCAATTGCGAAGGCAGATCACTAATAATGTACTGACACTGATGGACGAAAGCGTGGGGAGCGAACAGG	RI
38.497	23.515	2.97497	7.9043	2.69433e-15	1.34302e-13	Bacteria	Bacteroidota	Bacteroidia	Bacteroidia	Bacteroidia	Bacteroidia	NA	T57	TACGGAGGGTGCAAGCGTTGTCCGGATTTATTGGGTTTAAAGGGTGCGCAGGCTGGCTAATAAGTCAGTGGTGAAATCTGGCGGCTTAACCGTCAAACTGCTATTGATACTGTTAGTCTTGAGTAAAGTTGAGGTGGTTGGAATGCGTAGTGTAGCGGTGAAATGCATAGAGATTACGCAGAACACCGATTGCGAAGGCAGATCACTAAACTTTTACTGACGCTGAGGCACGAAAGCGTGGGGAGCGAACAGG	Cold	Bacteroidia Bacteroidia	TACGGAGGGTGCAAGCGTTGTCCGGATTTATTGGGTTTAAAGGGTGCGCAGGCTGGCTAATAAGTCAGTGGTGAAATCTGGCGGCTTAACCGTCAAACTGCTATTGATACTGTTAGTCTTGAGTAAAGTTGAGGTGGTTGGAATGCGTAGTGTAGCGGTGAAATGCATAGAGATTACGCAGAACACCGATTGCGAAGGCAGATCACTAAACTTTTACTGACGCTGAGGCACGAAAGCGTGGGGAGCGAACAGG	RI
7.9757	-21.8368	2.97663	-7.33608	2.19943e-13	5.93845e-12	Bacteria	Bacteroidota	Bacteroidia	Bacteroidia	Bacteroidia	Bacteroidia	NA	T57	TACGGAGGGTGCAAGCGTTGTCCGGATTTATTGGGTTTAAAGGGTGCGTAGGCGGATAAGTAAGTCAGTGGTGAAATCCTGCGGCTTAACCGTAGACTTGCCATTGATACTGCTTGTCTTGAGTATGTTCGAGGTATCTGGAATGCGTAGTGTAGCGGTGAAATGCATAGATATTACGCAGAACACCAATTGCGAAGGCAGGGTACTGGGACATAACTGACGCTGAGGCACGAAAGCGTGGGGAGCGAACAGG	Ambient	Bacteroidia Bacteroidia	TACGGAGGGTGCAAGCGTTGTCCGGATTTATTGGGTTTAAAGGGTGCGTAGGCGGATAAGTAAGTCAGTGGTGAAATCCTGCGGCTTAACCGTAGACTTGCCATTGATACTGCTTGTCTTGAGTATGTTCGAGGTATCTGGAATGCGTAGTGTAGCGGTGAAATGCATAGATATTACGCAGAACACCAATTGCGAAGGCAGGGTACTGGGACATAACTGACGCTGAGGCACGAAAGCGTGGGGAGCGAACAGG	RI
24.5085	-7.78831	1.60996	-4.83759	1.31421e-06	1.37357e-05	Bacteria	Proteobacteria	Alphaproteobacteria	Rhodobacterales	Rhodobacteraceae	Rhodobacteraceae	NA	T57	TACGGAGGGGGTTAGCGTTGTTCGGAATTACTGGGCGTAAAGCGCACGTAGGCGGATCAGAAAGTTGGGGGTGAAATCCCGGGGCTCAACCCCGGAACTGCCTTCAAAACTCCTGGTCTAGAGTTCGAGAGAGGTGAGTGGAATTCCGAGTGTAGAGGTGAAATTCGTAGATATTCGGAGGAACACCAGTGGCGAAGGCGGCTCACTGGCTCGATACTGACGCTGAGGTGCGAAAGTGTGGGGAGCAAACAGG	Ambient	Rhodobacterales Rhodobacteraceae	TACGGAGGGGGTTAGCGTTGTTCGGAATTACTGGGCGTAAAGCGCACGTAGGCGGATCAGAAAGTTGGGGGTGAAATCCCGGGGCTCAACCCCGGAACTGCCTTCAAAACTCCTGGTCTAGAGTTCGAGAGAGGTGAGTGGAATTCCGAGTGTAGAGGTGAAATTCGTAGATATTCGGAGGAACACCAGTGGCGAAGGCGGCTCACTGGCTCGATACTGACGCTGAGGTGCGAAAGTGTGGGGAGCAAACAGG	RI
19.3684	22.7358	2.97576	7.64032	2.16679e-14	7.0204e-13	Bacteria	Bacteroidota	Bacteroidia	Chitinophagales	Saprospiraceae	Lewinella	NA	T57	TACGGAGGGTGCAAGCGTTATCCGGAATCACTGGGTTTAAAGGGTGCGTAGGCGGCAAAATAAGTCAGAGGTGAAAGCCCGGCGCTCAACGTCGGAATTGCCTTTGATACTGTTATGCTTGAATCAGGTTGAGGTCGGCGGAATGTGACATGTAGCGGTGAAATGCATAGATATGTCATAGAACACCAATTGCGAAGGCAGCTGGCTAGATCTGTATTGACGCTGAGGCACGAAAGCGTGGGGAGCGAACAGG	Cold	Chitinophagales Lewinella	TACGGAGGGTGCAAGCGTTATCCGGAATCACTGGGTTTAAAGGGTGCGTAGGCGGCAAAATAAGTCAGAGGTGAAAGCCCGGCGCTCAACGTCGGAATTGCCTTTGATACTGTTATGCTTGAATCAGGTTGAGGTCGGCGGAATGTGACATGTAGCGGTGAAATGCATAGATATGTCATAGAACACCAATTGCGAAGGCAGCTGGCTAGATCTGTATTGACGCTGAGGCACGAAAGCGTGGGGAGCGAACAGG	RI
24.7028	8.34003	1.65103	5.05141	4.38565e-07	4.98579e-06	Bacteria	Proteobacteria	Gammaproteobacteria	Pseudomonadales	Pseudomonadales	Pseudomonadales	NA	T57	TACGGAGGGTGCGAACGTTAATCGGAATTACTGGGCGTAAAGCGCGCGTAGGCGGATCGTTAAGTGGGATGTGAAAGCCCTGGGCTCAACCTAGGAATTGCATTGCAAACTGGCGATCTAGAGTACGGTAGAGGGAGGTGGAATGTCCTGTGTAGCGGTGAAATGCGTAGATATAGGACGGAACACCAGTGGCGAAGGCGGCCTCCTGGACTGATACTGACGCTGAGGTGCGAAAGCGTGGGGAGCAAACAGG	Cold	Pseudomonadales Pseudomonadales	TACGGAGGGTGCGAACGTTAATCGGAATTACTGGGCGTAAAGCGCGCGTAGGCGGATCGTTAAGTGGGATGTGAAAGCCCTGGGCTCAACCTAGGAATTGCATTGCAAACTGGCGATCTAGAGTACGGTAGAGGGAGGTGGAATGTCCTGTGTAGCGGTGAAATGCGTAGATATAGGACGGAACACCAGTGGCGAAGGCGGCCTCCTGGACTGATACTGACGCTGAGGTGCGAAAGCGTGGGGAGCAAACAGG	RI
5.50845	-21.3446	2.97774	-7.16805	7.60733e-13	1.76055e-11	Bacteria	Proteobacteria	Gammaproteobacteria	Gammaproteobacteria	Gammaproteobacteria	Gammaproteobacteria	NA	T57	TACGGAGGGTGCGAGCGTTAATCGGAATTACTGGGCGTAAAGCGCGCGTAGGCGGTTTGATAAGTCGGATGTGAAAGCCCCGTGCTCAACATGGGAACTGCATTCGATACTGTCAGACTAGAGTATGTTAGAGGAAAGTAGAATTTCGGGTGTAGCGGTGAAATGCGTAGATATCCGAAGGAATACCAATGGCGAAGGCAACTTTCTGGAACAATACTGACGCTGAGGTGCGAAAGCGTGGGTAGCAAACGGG	Ambient	Gammaproteobacteria Gammaproteobacteria	TACGGAGGGTGCGAGCGTTAATCGGAATTACTGGGCGTAAAGCGCGCGTAGGCGGTTTGATAAGTCGGATGTGAAAGCCCCGTGCTCAACATGGGAACTGCATTCGATACTGTCAGACTAGAGTATGTTAGAGGAAAGTAGAATTTCGGGTGTAGCGGTGAAATGCGTAGATATCCGAAGGAATACCAATGGCGAAGGCAACTTTCTGGAACAATACTGACGCTGAGGTGCGAAAGCGTGGGTAGCAAACGGG	RI
4.35887	-21.0112	2.97867	-7.05389	1.73987e-12	3.6369e-11	Bacteria	Bacteroidota	Bacteroidia	Flavobacteriales	Cryomorphaceae	Cryomorphaceae	NA	T57	TACGGAGGGTGCAAGCGTTATCCGGATTCATTGGGTTTAAAGGGTCCGTAGGCGGGTCTTTAAGTCAGTGGTGAAAGCCTGCAGCTCAACTGCAGAACTGCCATTGATACTGGAGATCTTGAGTATGGTTGAAGTGGGCGGAATGTGTCATGTAGCGGTGAAATGCATAGATATGACACAGAACACCGATTGCGAAGGCAGCTCACTAAGTCATAACTGACGCTGAGGGACGAAAGCGTGGGGAGCGAACAGG	Ambient	Flavobacteriales Cryomorphaceae	TACGGAGGGTGCAAGCGTTATCCGGATTCATTGGGTTTAAAGGGTCCGTAGGCGGGTCTTTAAGTCAGTGGTGAAAGCCTGCAGCTCAACTGCAGAACTGCCATTGATACTGGAGATCTTGAGTATGGTTGAAGTGGGCGGAATGTGTCATGTAGCGGTGAAATGCATAGATATGACACAGAACACCGATTGCGAAGGCAGCTCACTAAGTCATAACTGACGCTGAGGGACGAAAGCGTGGGGAGCGAACAGG	RI
3987.08	8.42144	1.5953	5.27892	1.29949e-07	3.8049e-06	Bacteria	Proteobacteria	Gammaproteobacteria	Pseudomonadales	Oleiphilaceae	Oleiphilus	NA	T0	TACTGAGGGTGCAAGCGTTAATCGGAATTACTGGGCGTAAAGCGCGCGTAGGCGGCTTATTAAGCCAGATGTGAAAGCCCCGGGCTCAACCTGGGAACTGCATTTGGAACTGATTCGCTAGAGTACAGTAGAGGGTGGTGGAATTTCCAGTGTAGCGGTGAAATGCGTAGAGATTGGAAGGAACATCAGTGGCGAAGGCGGCCACCTGGACTGATACTGACGCTGAGGTGCGAAAGCGTGGGGAGCAAACAGG	Cold	Pseudomonadales Oleiphilus	TACTGAGGGTGCAAGCGTTAATCGGAATTACTGGGCGTAAAGCGCGCGTAGGCGGCTTATTAAGCCAGATGTGAAAGCCCCGGGCTCAACCTGGGAACTGCATTTGGAACTGATTCGCTAGAGTACAGTAGAGGGTGGTGGAATTTCCAGTGTAGCGGTGAAATGCGTAGAGATTGGAAGGAACATCAGTGGCGAAGGCGGCCACCTGGACTGATACTGACGCTGAGGTGCGAAAGCGTGGGGAGCAAACAGG	WH
4319.49	6.17368	0.854938	7.22121	5.15264e-13	1.98512e-11	Bacteria	Proteobacteria	Gammaproteobacteria	Pseudomonadales	Saccharospirillaceae	Oceaniserpentilla	NA	T0	TACGGAGGGTGCAAGCGTTAATCGGAATTACTGGGCGTAAAGCGCACGTAGGTGGTTCGTTAAGTTGGATGTGAAAGCCCCGGGCTCAACCTGGGAACTGCATTCAAAACTGATGAGCTAGAGTATGGTAGAGGTGAGTGGAATTTCCTGTGTAGCGGTGAAATGCGTAGAGATGGGAAGGAACATCAGTGGCGAAGGCGACTCACTGGACCAATACTGACACTGAGGTGCGAAAGCGTGGGTAGCAAACAGG	Cold	Pseudomonadales Oceaniserpentilla	TACGGAGGGTGCAAGCGTTAATCGGAATTACTGGGCGTAAAGCGCACGTAGGTGGTTCGTTAAGTTGGATGTGAAAGCCCCGGGCTCAACCTGGGAACTGCATTCAAAACTGATGAGCTAGAGTATGGTAGAGGTGAGTGGAATTTCCTGTGTAGCGGTGAAATGCGTAGAGATGGGAAGGAACATCAGTGGCGAAGGCGACTCACTGGACCAATACTGACACTGAGGTGCGAAAGCGTGGGTAGCAAACAGG	WH
11757.3	-5.19775	0.653633	-7.95209	1.83397e-15	4.47489e-13	Bacteria	Proteobacteria	Gammaproteobacteria	Pseudomonadales	Moraxellaceae	Paraperlucidibaca	NA	T0	TACAGAGGGTGCAAGCGTTAATCGGAATTACTGGGCGTAAAGCGCGCGTAGGCGGTTACGTAAGTTGGAGGTGAAATCCCCGAGCTCAACTTGGGAATTGCCTTCAAAACTGCGTGGCTAGAGTGTGGGAGAGGAAGGTAGAATTCCAGGTGTAGCGGTGAAATGCGTAGATATCTGGAGGAATACCGATGGCGAAGGCAGCCTTCTGGCCTAACACTGACGCTGAGGTGCGAAAGCATGGGGAGCAAACAGG	Ambient	Pseudomonadales Paraperlucidibaca	TACAGAGGGTGCAAGCGTTAATCGGAATTACTGGGCGTAAAGCGCGCGTAGGCGGTTACGTAAGTTGGAGGTGAAATCCCCGAGCTCAACTTGGGAATTGCCTTCAAAACTGCGTGGCTAGAGTGTGGGAGAGGAAGGTAGAATTCCAGGTGTAGCGGTGAAATGCGTAGATATCTGGAGGAATACCGATGGCGAAGGCAGCCTTCTGGCCTAACACTGACGCTGAGGTGCGAAAGCATGGGGAGCAAACAGG	WH
898.265	7.90084	1.62989	4.84747	1.25046e-06	3.05112e-05	Bacteria	Proteobacteria	Gammaproteobacteria	Enterobacterales	Alteromonadaceae	Alteromonas	mediterranea	T0	TACGGAGGGTGCGAGCGTTAATCGGAATTACTGGGCGTAAAGCGCACGCAGGCGGTTTGTTAAGCTAGATGTGAAAGCCCCGGGCTCAACCTGGGATGGTCATTTAGAACTGGCAGACTAGAGTCTTGGAGAGGGGAGTGGAATTCCAGGTGTAGCGGTGAAATGCGTAGATATCTGGAGGAACATCAGTGGCGAAGGCGACTCCCTGGCCAAAGACTGACGCTCATGTGCGAAAGTGTGGGTAGCGAACAGG	Cold	Enterobacterales Alteromonas	TACGGAGGGTGCGAGCGTTAATCGGAATTACTGGGCGTAAAGCGCACGCAGGCGGTTTGTTAAGCTAGATGTGAAAGCCCCGGGCTCAACCTGGGATGGTCATTTAGAACTGGCAGACTAGAGTCTTGGAGAGGGGAGTGGAATTCCAGGTGTAGCGGTGAAATGCGTAGATATCTGGAGGAACATCAGTGGCGAAGGCGACTCCCTGGCCAAAGACTGACGCTCATGTGCGAAAGTGTGGGTAGCGAACAGG	WH
2539.47	6.23083	1.27211	4.89801	9.68103e-07	2.44363e-05	Bacteria	Proteobacteria	Gammaproteobacteria	Pseudomonadales	Saccharospirillaceae	Oleibacter	NA	T0	TACGGAGGGTGCAAGCGTTAATCGGAATTACTGGGCGTAAAGCGCGCGTAGGTTGTTTGTTAAGCGAGATGTGAAAGCCCCGGGCTTAACCTGGGAACTGCATTTCGAACTGGCAAGCTAGAGTACAGTAGAGGGTGGCGGAATTTCCTGTGTAGCGGTGAAATGCGTAGAGATGGGAAGGAACATCAGTGGCGAAGGCGGCCACCTGGACTGATACTGACACTGAGGTGCGAAAGCGTGGGGAGCAAACAGG	Cold	Pseudomonadales Oleibacter	TACGGAGGGTGCAAGCGTTAATCGGAATTACTGGGCGTAAAGCGCGCGTAGGTTGTTTGTTAAGCGAGATGTGAAAGCCCCGGGCTTAACCTGGGAACTGCATTTCGAACTGGCAAGCTAGAGTACAGTAGAGGGTGGCGGAATTTCCTGTGTAGCGGTGAAATGCGTAGAGATGGGAAGGAACATCAGTGGCGAAGGCGGCCACCTGGACTGATACTGACACTGAGGTGCGAAAGCGTGGGGAGCAAACAGG	WH
191.863	10.8988	1.6663	6.54073	6.12208e-11	2.13398e-09	Archaea	Nanoarchaeota	Nanoarchaeia	Woesearchaeales	SCGC AAA286-E23	SCGC AAA286-E23	NA	T0	TACCGGCGCCACAAGTGGAGATCATGTTTACTGGGTCTAAAGTGTTCGTAGCCGGTTTTTTAAGTCTCTTGTGAAAGTTCAGTAGCTTAACTCTGAATTTGCAAGAGATACTGGGAAACTCGAGGCCGGGAGAGGTATGAGGTATTGTTTGGGTAGCGGTAAAATGTTATAATCCTTACAAGACCAACTAAGGCGAAGGCATCATACTTGAACGGACCTGACGGTGAGGAACGAGAGCTGGGGGAGCGAACCGG	Cold	Woesearchaeales SCGC AAA286-E23	TACCGGCGCCACAAGTGGAGATCATGTTTACTGGGTCTAAAGTGTTCGTAGCCGGTTTTTTAAGTCTCTTGTGAAAGTTCAGTAGCTTAACTCTGAATTTGCAAGAGATACTGGGAAACTCGAGGCCGGGAGAGGTATGAGGTATTGTTTGGGTAGCGGTAAAATGTTATAATCCTTACAAGACCAACTAAGGCGAAGGCATCATACTTGAACGGACCTGACGGTGAGGAACGAGAGCTGGGGGAGCGAACCGG	WH
118.544	10.2042	1.94405	5.24892	1.52994e-07	4.30736e-06	Bacteria	Proteobacteria	Alphaproteobacteria	Rhodobacterales	Rhodobacteraceae	Rhodobacteraceae	NA	T0	TACGGAGGGGGTTAGCGTTGTTCGGAATTACTGGGCGTAAAGCGCACGTAGGCGGACTATTAAGTCAGGGGTGAAATCCCGGGGCTCAACCCCGGAACTGCCTTTGATACTGGTAGTCTAGAGTTCGAGAGAGGTGAGTGGAATTCCGAGTGTAGAGGTGAAATTCGTAGATATTCGGAGGAACACCAGTGGCGAAGGCGGCTCACTGGCTCGATACTGACGCTGAGGTGCGAAAGCGTGGGGAGCAAACAGG	Cold	Rhodobacterales Rhodobacteraceae	TACGGAGGGGGTTAGCGTTGTTCGGAATTACTGGGCGTAAAGCGCACGTAGGCGGACTATTAAGTCAGGGGTGAAATCCCGGGGCTCAACCCCGGAACTGCCTTTGATACTGGTAGTCTAGAGTTCGAGAGAGGTGAGTGGAATTCCGAGTGTAGAGGTGAAATTCGTAGATATTCGGAGGAACACCAGTGGCGAAGGCGGCTCACTGGCTCGATACTGACGCTGAGGTGCGAAAGCGTGGGGAGCAAACAGG	WH
102.014	9.98766	1.7522	5.70007	1.1976e-08	3.81148e-07	Bacteria	Proteobacteria	Alphaproteobacteria	Micavibrionales	Micavibrionaceae	Micavibrionaceae	NA	T0	TACGAATGGAGCAAGCGTTGTTCGGAATCACTGGGCTTAAAGCGTATGTAGGCGGACTTGAAAGTCAGGAGTGAAATCCCAGGGCTCAACCCTGGAACTGCTCTTGAAACTCCAAGTCTAGAATACTGGAGAGGTTGGGAGAATTCCGAGTGTAGAGGTGAAATTCGCAGATATTCGGAGGAATACCAGTGGCGTAGGCGCCCAACTGGACAGTTATTGACGCTCAGATACGAAAGCGTGGGGAGCAAACAGG	Cold	Micavibrionales Micavibrionaceae	TACGAATGGAGCAAGCGTTGTTCGGAATCACTGGGCTTAAAGCGTATGTAGGCGGACTTGAAAGTCAGGAGTGAAATCCCAGGGCTCAACCCTGGAACTGCTCTTGAAACTCCAAGTCTAGAATACTGGAGAGGTTGGGAGAATTCCGAGTGTAGAGGTGAAATTCGCAGATATTCGGAGGAATACCAGTGGCGTAGGCGCCCAACTGGACAGTTATTGACGCTCAGATACGAAAGCGTGGGGAGCAAACAGG	WH
15.0561	-23.0736	2.97585	-7.75361	8.93181e-15	9.34012e-13	Bacteria	Bacteroidota	Bacteroidia	Cytophagales	Cyclobacteriaceae	Fabibacter	NA	T0	TACGGAGGGTGCAAGCGTTGTCCGGATTTATTGGGTTTAAAGGGTGCGTAGGCGGATCTTTAAGTCAGTGGTGAAATCCTGCAGCTTAACTGTAGAACTGCCATTGATACTGGAGATCTTGAGTATACTAGAAGTAGGCGGAATTTATGGTGTAGCGGTGAAATGCATAGATACCATAAAGAACACCGATAGCGTAGGCAGCTTACTGGAGTATAACTGACGCTGAGGCACGAAAGCATGGGTAGCGAACAGG	Ambient	Cytophagales Fabibacter	TACGGAGGGTGCAAGCGTTGTCCGGATTTATTGGGTTTAAAGGGTGCGTAGGCGGATCTTTAAGTCAGTGGTGAAATCCTGCAGCTTAACTGTAGAACTGCCATTGATACTGGAGATCTTGAGTATACTAGAAGTAGGCGGAATTTATGGTGTAGCGGTGAAATGCATAGATACCATAAAGAACACCGATAGCGTAGGCAGCTTACTGGAGTATAACTGACGCTGAGGCACGAAAGCATGGGTAGCGAACAGG	WH
223.73	11.1205	1.66523	6.67803	2.42177e-11	8.86368e-10	Bacteria	Proteobacteria	Gammaproteobacteria	Pseudomonadales	Oleiphilaceae	Oleiphilus	NA	T0	TACGGAGGGTGCGAGCGTTAATCGGAATTACTGGGCGTAAAGCGCGCGTAGGCGGCTTGTTAAGCCAGATGTGAAAGCCCCGGGCTCAACCTGGGAACTGCATTTGGAACTGGCAGGCTAGAGTACAGTAGAGGGTGGTGGAATTTCCAGTGTAGCGGTGAAATGCGTAGAGATTGGAAGGAACATCAGTGGCGAAGGCGGCCACCTGGACTGATACTGACGCTGAGGTGCGAAAGCGTGGGGAGCAAACAGG	Cold	Pseudomonadales Oleiphilus	TACGGAGGGTGCGAGCGTTAATCGGAATTACTGGGCGTAAAGCGCGCGTAGGCGGCTTGTTAAGCCAGATGTGAAAGCCCCGGGCTCAACCTGGGAACTGCATTTGGAACTGGCAGGCTAGAGTACAGTAGAGGGTGGTGGAATTTCCAGTGTAGCGGTGAAATGCGTAGAGATTGGAAGGAACATCAGTGGCGAAGGCGGCCACCTGGACTGATACTGACGCTGAGGTGCGAAAGCGTGGGGAGCAAACAGG	WH
9.82898	-22.2033	2.97675	-7.45892	8.72353e-14	3.99101e-12	Bacteria	Bacteroidota	Bacteroidia	Chitinophagales	Chitinophagales	Chitinophagales	NA	T0	TACGGAGGGTGCAAGCGTTGTCCGGATTTATTGGGTTTAAAGGGTGCGCAGGCGGATATATAAGTCAGTGGTGAAATCCTTCGGCTCAACCGGAGAATTGCCATTGATACTGTATGTCTTGAGTATGTTCGAGGTTTCTGGAATATGTAGTGTAGCGGTGAAATGCATAGATATTACATAGAACACCAATTGCGAAGGCAGGAAACTGGGACATAACTGACGCTGAGGCACGAAAGCGTGGGGAGCGAACAGG	Ambient	Chitinophagales Chitinophagales	TACGGAGGGTGCAAGCGTTGTCCGGATTTATTGGGTTTAAAGGGTGCGCAGGCGGATATATAAGTCAGTGGTGAAATCCTTCGGCTCAACCGGAGAATTGCCATTGATACTGTATGTCTTGAGTATGTTCGAGGTTTCTGGAATATGTAGTGTAGCGGTGAAATGCATAGATATTACATAGAACACCAATTGCGAAGGCAGGAAACTGGGACATAACTGACGCTGAGGCACGAAAGCGTGGGGAGCGAACAGG	WH
116.462	10.1786	1.7689	5.75421	8.70466e-09	2.89628e-07	Bacteria	Proteobacteria	Gammaproteobacteria	Pseudomonadales	Cellvibrionaceae	Marinagarivorans	NA	T0	TACGGAGGGTGCAAGCGTTAATCGGAATTACTGGGCGTAAAGCGCGCGTAGGTGGCTGTTCAAGCCAGATGTGAAATCCCCGGGCTTAACCTGGGAACTGCATTTGGAACTGGGCAGCTAGAGTACAGCAGAGGAGTGTGGAATTTCAGGTGTAGCGGTGAAATGCGTAGAGATCTGAAGGAACATCAGTGGCGAAGGCGACACTCTGGGCTGATACTGACACTGAGGTGCGAAAGCGTGGGTAGCAAACAGG	Cold	Pseudomonadales Marinagarivorans	TACGGAGGGTGCAAGCGTTAATCGGAATTACTGGGCGTAAAGCGCGCGTAGGTGGCTGTTCAAGCCAGATGTGAAATCCCCGGGCTTAACCTGGGAACTGCATTTGGAACTGGGCAGCTAGAGTACAGCAGAGGAGTGTGGAATTTCAGGTGTAGCGGTGAAATGCGTAGAGATCTGAAGGAACATCAGTGGCGAAGGCGACACTCTGGGCTGATACTGACACTGAGGTGCGAAAGCGTGGGTAGCAAACAGG	WH
176.852	10.7812	1.91906	5.61794	1.93251e-08	5.89416e-07	Bacteria	Proteobacteria	Gammaproteobacteria	Pseudomonadales	Cellvibrionaceae	Marinagarivorans	NA	T0	TACGAGGGGTGCAAGCGTTAATCGGAATTACTGGGCGTAAAGCGCGCGTAGGCGGCTGCTCAAGCCAGATGTGAAATCCCCGGGCTTAACCTGGGAACTGCATTTGGAACTGGGCAGCTAGAATACAGCAGAGGAGTGTGGAATTTCAGGTGTAGCGGTGAAATGCGTAGAGATCTGAAGGAACATCAGTGGCGAAGGCGACACTCTGGGCTGATATTGACGCTGAGGTGCGAAAGCGTGGGTAGCAAACAGG	Cold	Pseudomonadales Marinagarivorans	TACGAGGGGTGCAAGCGTTAATCGGAATTACTGGGCGTAAAGCGCGCGTAGGCGGCTGCTCAAGCCAGATGTGAAATCCCCGGGCTTAACCTGGGAACTGCATTTGGAACTGGGCAGCTAGAATACAGCAGAGGAGTGTGGAATTTCAGGTGTAGCGGTGAAATGCGTAGAGATCTGAAGGAACATCAGTGGCGAAGGCGACACTCTGGGCTGATATTGACGCTGAGGTGCGAAAGCGTGGGTAGCAAACAGG	WH
254.592	-11.5627	2.35466	-4.91057	9.08138e-07	2.37413e-05	Bacteria	Proteobacteria	Gammaproteobacteria	Pseudomonadales	Moraxellaceae	Paraperlucidibaca	NA	T0	TACAGAGGGTGCAAGCGTTAATCGGAATTACTGGGCGTAAAGCGCGCGTAGGCGGTTACGTAAGTTGGAGGTGAAATCCCCGAGCTCAACTTGGGAATTGCTTTCAAAACTGCGTGGCTAGAGTGTGGGAGAGGAAGGTAGAATTCCAGGTGTAGCGGTGAAATGCGTAGATATCTGGAGGAATACCGATGGCGAAGGCAGCCTTCTGGCCTAACACTGACGCTGAGGTGCGAAAGCATGGGGAGCAAACAGG	Ambient	Pseudomonadales Paraperlucidibaca	TACAGAGGGTGCAAGCGTTAATCGGAATTACTGGGCGTAAAGCGCGCGTAGGCGGTTACGTAAGTTGGAGGTGAAATCCCCGAGCTCAACTTGGGAATTGCTTTCAAAACTGCGTGGCTAGAGTGTGGGAGAGGAAGGTAGAATTCCAGGTGTAGCGGTGAAATGCGTAGATATCTGGAGGAATACCGATGGCGAAGGCAGCCTTCTGGCCTAACACTGACGCTGAGGTGCGAAAGCATGGGGAGCAAACAGG	WH
9.03037	-22.3834	2.97698	-7.51884	5.52639e-14	2.88951e-12	Bacteria	Myxococcota	Polyangia	Polyangiales	Sandaracinaceae	Sandaracinaceae	NA	T0	GACAGAGGGTGCAAACGTTGCTCGGAATCACTGGGCGTAAAGCGCGTGTAGGCTGATTTCCAAGTCAGATGTGAAAGCCCTGGGCTCAACCCAGGAACTGCATTTGAAACTGGGAGTCTTGAGTACTGGAGAGGAAAGCGGAATTCCTGGTGTAGAGGTGAAATTCGTAGATATCAGGAGGAACACCGGTGGCGAAGGCGGCTTTCTGGACAGTAACTGACGCTGAGACGCGAAAGCGTGGGGAGCAAACAGG	Ambient	Polyangiales Sandaracinaceae	GACAGAGGGTGCAAACGTTGCTCGGAATCACTGGGCGTAAAGCGCGTGTAGGCTGATTTCCAAGTCAGATGTGAAAGCCCTGGGCTCAACCCAGGAACTGCATTTGAAACTGGGAGTCTTGAGTACTGGAGAGGAAAGCGGAATTCCTGGTGTAGAGGTGAAATTCGTAGATATCAGGAGGAACACCGGTGGCGAAGGCGGCTTTCTGGACAGTAACTGACGCTGAGACGCGAAAGCGTGGGGAGCAAACAGG	WH
18.3785	22.2658	2.97541	7.48325	7.25072e-14	3.53835e-12	Bacteria	Proteobacteria	Gammaproteobacteria	Enterobacterales	Alteromonadaceae	Alteromonadaceae	NA	T0	TACGGAGGGTGCGAGCGTTAATCGGAATTACTGGGCGTAAAGCGCACGCAGGCGGTCTGTTAAGCGAGATGTGAAAGCCCCGGGCTCAACCTGGGAGGGTCATTTCGAACTGGCAGACTAGAGTTTTGAAGAGGGGAGTGGAATTCCAGGTGTAGCGGTGAAATGCGTAGATATCTGGAGGAACATCAGTGGCGAAGGCGACTCCCTGGTCAATAACTGACGCTCATGTGCGAAAGTGTGGGTAGCGAACAGG	Cold	Enterobacterales Alteromonadaceae	TACGGAGGGTGCGAGCGTTAATCGGAATTACTGGGCGTAAAGCGCACGCAGGCGGTCTGTTAAGCGAGATGTGAAAGCCCCGGGCTCAACCTGGGAGGGTCATTTCGAACTGGCAGACTAGAGTTTTGAAGAGGGGAGTGGAATTCCAGGTGTAGCGGTGAAATGCGTAGATATCTGGAGGAACATCAGTGGCGAAGGCGACTCCCTGGTCAATAACTGACGCTCATGTGCGAAAGTGTGGGTAGCGAACAGG	WH
16.556	-23.2051	2.9757	-7.79821	6.27899e-15	7.66037e-13	Bacteria	Actinobacteriota	Acidimicrobiia	Microtrichales	Microtrichaceae	Sva0996 marine group	NA	T0	CACGTAGGGACCAAGCGTTGTCCGGATTTATTGGGCGTAAAGAGCTCGTAGGCGGTTTTGTAAGTCGGATGTGAAAACTCAGGGCTCAACCCTGAGACGCCATCCGATACTGCAATGACTAGAGTCCGGTAGAGGAAGATGGAATTCCTGGTGTAGCGGTGGAATGCGCAGATATCAGGAGGAACACCAATGGCGAAGGCAGTCTTCTGGGCCGGTACTGACGCTGAGGAGCGAAAGCATGGGGAGCAAACAGG	Ambient	Microtrichales Sva0996 marine group	CACGTAGGGACCAAGCGTTGTCCGGATTTATTGGGCGTAAAGAGCTCGTAGGCGGTTTTGTAAGTCGGATGTGAAAACTCAGGGCTCAACCCTGAGACGCCATCCGATACTGCAATGACTAGAGTCCGGTAGAGGAAGATGGAATTCCTGGTGTAGCGGTGGAATGCGCAGATATCAGGAGGAACACCAATGGCGAAGGCAGTCTTCTGGGCCGGTACTGACGCTGAGGAGCGAAAGCATGGGGAGCAAACAGG	WH
20.2805	22.3884	2.9753	7.52478	5.28104e-14	2.88951e-12	Bacteria	Nitrospinota	Nitrospinia	Nitrospinales	Nitrospinaceae	Nitrospina	NA	T0	TACGGAGGGGGCAAGCGTTGTTCGGAATTATTGGGCGTAAAGAGTATGTAGGCGGTTAGGTAAGTCAGGCGTGTAAGCCCTCGGCTCAACCGAGGAATTGCGTTTGAAACTACCTAACTTGAGTACGAAAGAGGAAAGCGGAATTCCCAGTGTAGCGGTGAAATGCATTGATATTGGGAAGAACATCGGTGGCGAAGGCGGCTTTCTGGTTCGATACTGACGCTGAGATACGAAAGCCAGGGGAGCAAACGGG	Cold	Nitrospinales Nitrospina	TACGGAGGGGGCAAGCGTTGTTCGGAATTATTGGGCGTAAAGAGTATGTAGGCGGTTAGGTAAGTCAGGCGTGTAAGCCCTCGGCTCAACCGAGGAATTGCGTTTGAAACTACCTAACTTGAGTACGAAAGAGGAAAGCGGAATTCCCAGTGTAGCGGTGAAATGCATTGATATTGGGAAGAACATCGGTGGCGAAGGCGGCTTTCTGGTTCGATACTGACGCTGAGATACGAAAGCCAGGGGAGCAAACGGG	WH
16.6181	-23.2064	2.97569	-7.79865	6.25726e-15	7.66037e-13	Bacteria	Proteobacteria	Alphaproteobacteria	Rhodospirillales	Terasakiellaceae	Terasakiellaceae	NA	T0	TACGAAGGGGGCTAGCGTTGTTCGGAATTACTGGGCGTAAAGGGCGTGTAGGCGGACTATCCAGTTAGGGGTGAAATCCCGGGGCTCAACCTCGGAACTGCTTTTAATACTGATAGTCTAGAGTCTGTGAGGGGATAGTGGAATACTTAGTGTAGAGGTGAAATTCGTAGATATTAAGTGGAACACCAGTGGCGAAGGCGACTATCTGGCACAGTACTGACGCTGAGGCGCGAAAGCGTGGGGAGCAAACAGG	Ambient	Rhodospirillales Terasakiellaceae	TACGAAGGGGGCTAGCGTTGTTCGGAATTACTGGGCGTAAAGGGCGTGTAGGCGGACTATCCAGTTAGGGGTGAAATCCCGGGGCTCAACCTCGGAACTGCTTTTAATACTGATAGTCTAGAGTCTGTGAGGGGATAGTGGAATACTTAGTGTAGAGGTGAAATTCGTAGATATTAAGTGGAACACCAGTGGCGAAGGCGACTATCTGGCACAGTACTGACGCTGAGGCGCGAAAGCGTGGGGAGCAAACAGG	WH
19.2866	-23.4129	2.97548	-7.86861	3.58589e-15	6.56218e-13	Bacteria	Bacteroidota	Bacteroidia	Flavobacteriales	Flavobacteriaceae	Winogradskyella	NA	T0	TACGGAGGATGCAAGCGTTATCCGGAATCATTGGGTTTAAAGGGTCCGTAGGTGGATTAATAAGTCAGAGGTGAAAGCCTGCAGCTTAACTGTAGAACTGCCTTTGATACTGTTAATCTTGAATTATTGTGAAGTAGTTAGAATATGTAGTGTAGCGGTGAAATGCATAGATATTACATAGAATACCGATTGCGAAGGCAGATTACTAACAATATATTGACACTGATGGACGAAAGCGTGGGGAGCGAACAGG	Ambient	Flavobacteriales Winogradskyella	TACGGAGGATGCAAGCGTTATCCGGAATCATTGGGTTTAAAGGGTCCGTAGGTGGATTAATAAGTCAGAGGTGAAAGCCTGCAGCTTAACTGTAGAACTGCCTTTGATACTGTTAATCTTGAATTATTGTGAAGTAGTTAGAATATGTAGTGTAGCGGTGAAATGCATAGATATTACATAGAATACCGATTGCGAAGGCAGATTACTAACAATATATTGACACTGATGGACGAAAGCGTGGGGAGCGAACAGG	WH
20.5645	22.4201	2.97528	7.53547	4.86598e-14	2.88951e-12	Archaea	Nanoarchaeota	Nanoarchaeia	Woesearchaeales	Woesearchaeales	Woesearchaeales	NA	T0	CACCTGCGCCACAAGTGGCAATCACGATTATTGGGCCTAAAGCGTTCGTAGCCGGATCAGTCAGTCTTAAGTGAAATCGTTGCGCTTAACAAAACGACGTGCTTTAAGATACTACTGATCTAGGAACCGGGAGGCGTCAAGAGTATTCTTGAGGGAGCGGTAAAATGCTATAATCTCAAGAGGACTACCTGTGGCGAAGGCGCTTGACGAGAACGGGTTCGACGGTGAGGGACGAAAGCTAGGGGAGCAAAACGG	Cold	Woesearchaeales Woesearchaeales	CACCTGCGCCACAAGTGGCAATCACGATTATTGGGCCTAAAGCGTTCGTAGCCGGATCAGTCAGTCTTAAGTGAAATCGTTGCGCTTAACAAAACGACGTGCTTTAAGATACTACTGATCTAGGAACCGGGAGGCGTCAAGAGTATTCTTGAGGGAGCGGTAAAATGCTATAATCTCAAGAGGACTACCTGTGGCGAAGGCGCTTGACGAGAACGGGTTCGACGGTGAGGGACGAAAGCTAGGGGAGCAAAACGG	WH
19.8987	22.3746	2.97532	7.52008	5.47437e-14	2.88951e-12	Bacteria	Proteobacteria	Gammaproteobacteria	Pseudomonadales	Spongiibacteraceae	Spongiibacter	NA	T0	TACGGAGGGTGCGAGCGTTAATCGGAATTACTGGGCGTAAAGCGCGCGTAGGCGGCTTCGTCAGTCAGATGTGAAAGCCCCGGGCTCAACCTGGGAACTGCATTTGATACTGCGGAGCTAGAGTATGGTAGAGGATAGTGGAATTCCAGGTGTAGCGGTGAAATGCGTAGATATCTGGAGGAACATCAGTGGCGAAGGCGACTGTCTGGACCAATACTGACGCTGAGGTGCGAAAGCGTGGGGAGCAAACAGG	Cold	Pseudomonadales Spongiibacter	TACGGAGGGTGCGAGCGTTAATCGGAATTACTGGGCGTAAAGCGCGCGTAGGCGGCTTCGTCAGTCAGATGTGAAAGCCCCGGGCTCAACCTGGGAACTGCATTTGATACTGCGGAGCTAGAGTATGGTAGAGGATAGTGGAATTCCAGGTGTAGCGGTGAAATGCGTAGATATCTGGAGGAACATCAGTGGCGAAGGCGACTGTCTGGACCAATACTGACGCTGAGGTGCGAAAGCGTGGGGAGCAAACAGG	WH
78.5524	-8.77449	1.78669	-4.91103	9.06013e-07	2.37413e-05	Bacteria	Proteobacteria	Gammaproteobacteria	Gammaproteobacteria	Gammaproteobacteria	Gammaproteobacteria	NA	T0	TACGGAGGGTGCAAGCGTTAATCGGATTTACTGGGCGTAAAGCGTCCGTAGGTGGCTTGTCAAGTTGGATGTGAAAGCCCAGGGCTCAACCTTGGAATTGCATCCAAAACTGGCTCGCTAGAGTATGTGAGAGGGGGGTAGAATTTCTGGTGTAGCGGTGAAATGCGTAGAGATCAGAAAGAATACCGATGGCGAAGGCAACCCCCTGGCGCAATACTGACACTGAGGGACGAAAGCGTGGGGAGCAAACAGG	Ambient	Gammaproteobacteria Gammaproteobacteria	TACGGAGGGTGCAAGCGTTAATCGGATTTACTGGGCGTAAAGCGTCCGTAGGTGGCTTGTCAAGTTGGATGTGAAAGCCCAGGGCTCAACCTTGGAATTGCATCCAAAACTGGCTCGCTAGAGTATGTGAGAGGGGGGTAGAATTTCTGGTGTAGCGGTGAAATGCGTAGAGATCAGAAAGAATACCGATGGCGAAGGCAACCCCCTGGCGCAATACTGACACTGAGGGACGAAAGCGTGGGGAGCAAACAGG	WH
24.6998	22.6763	2.97509	7.62203	2.49709e-14	2.05412e-12	Bacteria	Proteobacteria	Alphaproteobacteria	Micavibrionales	Micavibrionaceae	Micavibrionaceae	NA	T0	TACGAATGGAGCGAGCGTTGTTCGGAATCACTGGGCTTAAAGCGTATGTAGGCGGACTGAAAAGTCAGGAGTGAAATCCCGGGGCTCAACCCCGGAACTGCTCTTGAAACTCTCAGTCTAGAATCCTGGAGAGGTTAGGAGAATTCCGAGTGTAGAGGTGAAATTCGCAGATATTCGGAGGAATACCAGTGGCGTAGGCGCCTAACTGGACAGGTATTGACGCTCAGATACGAAAGCGTGGGGAGCAAACAGG	Cold	Micavibrionales Micavibrionaceae	TACGAATGGAGCGAGCGTTGTTCGGAATCACTGGGCTTAAAGCGTATGTAGGCGGACTGAAAAGTCAGGAGTGAAATCCCGGGGCTCAACCCCGGAACTGCTCTTGAAACTCTCAGTCTAGAATCCTGGAGAGGTTAGGAGAATTCCGAGTGTAGAGGTGAAATTCGCAGATATTCGGAGGAATACCAGTGGCGTAGGCGCCTAACTGGACAGGTATTGACGCTCAGATACGAAAGCGTGGGGAGCAAACAGG	WH
95.0718	-25.5806	2.97443	-8.60017	7.95996e-18	5.82669e-15	Bacteria	Proteobacteria	Gammaproteobacteria	Burkholderiales	Hydrogenophilaceae	Tepidiphilus	NA	T0	TACGTAGGGTGCGAGCGTTAATCGGAATTACTGGGCGTAAAGGGTGCGCAGGCGGCCCTGTAAGACCGGTGTGAAATCCCCGGGCTCAACCTGGGAATTGCGCTGGTGACTGCAGGGCTAGAGTACGGTAGAGGGGGGTGGAATTCCTGGTGTAGCAGTGAAATGCGTAGAGATCAGGAGGAACACCGATGGCGAAGGCAGCCCCCTGGGCCTGTACTGACGCTCATGCACGAAAGCGTGGGGAGCAAACAGG	Ambient	Burkholderiales Tepidiphilus	TACGTAGGGTGCGAGCGTTAATCGGAATTACTGGGCGTAAAGGGTGCGCAGGCGGCCCTGTAAGACCGGTGTGAAATCCCCGGGCTCAACCTGGGAATTGCGCTGGTGACTGCAGGGCTAGAGTACGGTAGAGGGGGGTGGAATTCCTGGTGTAGCAGTGAAATGCGTAGAGATCAGGAGGAACACCGATGGCGAAGGCAGCCCCCTGGGCCTGTACTGACGCTCATGCACGAAAGCGTGGGGAGCAAACAGG	WH
6.65156	-21.9671	2.97798	-7.37652	1.62479e-13	6.99616e-12	Bacteria	Proteobacteria	Alphaproteobacteria	Micavibrionales	Micavibrionaceae	Micavibrionaceae	NA	T0	TACGAATGGGGCAAGCGTTGTTCGGAATCACTGGGCTTAAAGCGTGCGTAGGCGGACTAGCAAGTCAGGAGTGAAATCCCAGGGCTCAACCCTGGAACTGCTCTTGAAACTGCAAGTCTAGAATCCAGGAGAGGTTAGTGGAATTCCGAGTGTAGAGGTGAAATTCGCAGATATTCGGAGGAACACCAGTGGCGAAGGCGACTAACTGGACTGGTATTGACGCTGAGGTACGAAAGCGTGGGGAGCAAACAGG	Ambient	Micavibrionales Micavibrionaceae	TACGAATGGGGCAAGCGTTGTTCGGAATCACTGGGCTTAAAGCGTGCGTAGGCGGACTAGCAAGTCAGGAGTGAAATCCCAGGGCTCAACCCTGGAACTGCTCTTGAAACTGCAAGTCTAGAATCCAGGAGAGGTTAGTGGAATTCCGAGTGTAGAGGTGAAATTCGCAGATATTCGGAGGAACACCAGTGGCGAAGGCGACTAACTGGACTGGTATTGACGCTGAGGTACGAAAGCGTGGGGAGCAAACAGG	WH
20.637	22.426	2.97528	7.53745	4.79252e-14	2.88951e-12	Bacteria	Proteobacteria	Gammaproteobacteria	Pseudomonadales	KI89A clade	KI89A clade	NA	T0	TACGGAGGGATCGAACGTTAATCGGAATTACTGGGCGTAAAGCGCGCGTAGGCGGTTTCTTAAGTGGGATGTGAAAGCCCCGGGCTCAACCTGGGAATTGCATTCCATACTGGGGAACTAGAGTGTGATAGAGGGAGGTAGAATTTCCTGTGTAGCGGTGAAATGCGTAGATATAGGAAGGAATACCAGTGGCGAAGGCGGCCTCCTGGATCAACACTGACGCTGAGGTGCGAAAGCGTGGGGAGCAAACAGG	Cold	Pseudomonadales KI89A clade	TACGGAGGGATCGAACGTTAATCGGAATTACTGGGCGTAAAGCGCGCGTAGGCGGTTTCTTAAGTGGGATGTGAAAGCCCCGGGCTCAACCTGGGAATTGCATTCCATACTGGGGAACTAGAGTGTGATAGAGGGAGGTAGAATTTCCTGTGTAGCGGTGAAATGCGTAGATATAGGAAGGAATACCAGTGGCGAAGGCGGCCTCCTGGATCAACACTGACGCTGAGGTGCGAAAGCGTGGGGAGCAAACAGG	WH
24.7097	22.6719	2.97509	7.62057	2.52555e-14	2.05412e-12	Bacteria	Actinobacteriota	Actinobacteria	Micrococcales	Brevibacteriaceae	Brevibacterium	ravenspurgense	T0	TACGTAGGGTACAAGCGTTGTCCGGAATTATTGGGCGTAAAGAGCTCGTAGGTGGTTTGTCGCGTCTGCTGTGGAATCGTGCCGCTTAACGGTGCGCGTGCAGTGGGTACGGGCAGACTGGAGTGCAGTAGGGGAGTCTGGAATTCCTGGTGTAGCGGTGAAATGCGCAGATATCAGGAGGAACACCGGTGGCGAAGGCGGGACTCTGGGCTGTTACTGACGCTGAGGAGCGAAAGCATGGGGAGCGAACAGG	Cold	Micrococcales Brevibacterium	TACGTAGGGTACAAGCGTTGTCCGGAATTATTGGGCGTAAAGAGCTCGTAGGTGGTTTGTCGCGTCTGCTGTGGAATCGTGCCGCTTAACGGTGCGCGTGCAGTGGGTACGGGCAGACTGGAGTGCAGTAGGGGAGTCTGGAATTCCTGGTGTAGCGGTGAAATGCGCAGATATCAGGAGGAACACCGGTGGCGAAGGCGGGACTCTGGGCTGTTACTGACGCTGAGGAGCGAAAGCATGGGGAGCGAACAGG	WH
6.22672	-21.8816	2.97824	-7.34717	2.02441e-13	8.2326e-12	Bacteria	Bacteroidota	Bacteroidia	Cytophagales	Cytophagales	Cytophagales	NA	T0	TACGGAGGGTGCAAGCGTTGTCCGGATTCACTGGGTTTAAAGGGTACGTAGGCGGCGAATTAAGTCAGTGGTGAAATATGTCGGCTCAACCGGCAAAGTGCCATTGATACTGGTTTGCTAGAGTGTTGTATAGGTGGGCGGAATTGATGGTGTAGCGGTGAAATGCATAGATACCATCAAGAACACCAATTGCGAAGGCAGCTCACTGGGCAACAACTGACGCTGAGGTACGAAAGCGTGGGGAGCGAACAGG	Ambient	Cytophagales Cytophagales	TACGGAGGGTGCAAGCGTTGTCCGGATTCACTGGGTTTAAAGGGTACGTAGGCGGCGAATTAAGTCAGTGGTGAAATATGTCGGCTCAACCGGCAAAGTGCCATTGATACTGGTTTGCTAGAGTGTTGTATAGGTGGGCGGAATTGATGGTGTAGCGGTGAAATGCATAGATACCATCAAGAACACCAATTGCGAAGGCAGCTCACTGGGCAACAACTGACGCTGAGGTACGAAAGCGTGGGGAGCGAACAGG	WH
23.4833	-23.6624	2.97525	-7.95308	1.81937e-15	4.47489e-13	Bacteria	Proteobacteria	Gammaproteobacteria	Gammaproteobacteria	Gammaproteobacteria	Gammaproteobacteria	NA	T0	TACGGAGGGTGCAAGCGTTAATCGGATTTACTGGGCGTAAAGCGTGCGTAGGCGGTTTGTTAAGTCAGATGTGAAAGCCCAGGGCTCAACCTTGGAATTGCATTTGATACTGGCAAACTAGAGTTTTGGAGAGGGTAGTGGAATTCCTGGTGTAGCGGTGAAATGCGTAGATATCAGGAGGAACATCGGTGGCGAAGGCGGCTACCTGGCCAAAAACTGACGCTGAGGTACGAAAGCGTGGGGAGCAAACAGG	Ambient	Gammaproteobacteria Gammaproteobacteria	TACGGAGGGTGCAAGCGTTAATCGGATTTACTGGGCGTAAAGCGTGCGTAGGCGGTTTGTTAAGTCAGATGTGAAAGCCCAGGGCTCAACCTTGGAATTGCATTTGATACTGGCAAACTAGAGTTTTGGAGAGGGTAGTGGAATTCCTGGTGTAGCGGTGAAATGCGTAGATATCAGGAGGAACATCGGTGGCGAAGGCGGCTACCTGGCCAAAAACTGACGCTGAGGTACGAAAGCGTGGGGAGCAAACAGG	WH
3160.3	3.65909	0.778425	4.70063	2.59362e-06	6.42018e-05	Bacteria	Proteobacteria	Alphaproteobacteria	Rhodobacterales	Rhodobacteraceae	Sulfitobacter	NA	T22	TACGGAGGGGGTTAGCGTTGTTCGGAATTACTGGGCGTAAAGCGTACGTAGGCGGATCAGAAAGTAGGGGGTGAAATCCCGAGGCTCAACCTCGGAACTGCCTCCTAAACTCCTGGTCTTGAGTTCGAGAGAGGTGAGTGGAATTCCAAGTGTAGAGGTGAAATTCGTAGATATTTGGAGGAACACCAGTGGCGAAGGCGGCTCACTGGCTCGATACTGACGCTGAGGTACGAAAGTGTGGGGAGCAAACAGG	Cold	Rhodobacterales Sulfitobacter	TACGGAGGGGGTTAGCGTTGTTCGGAATTACTGGGCGTAAAGCGTACGTAGGCGGATCAGAAAGTAGGGGGTGAAATCCCGAGGCTCAACCTCGGAACTGCCTCCTAAACTCCTGGTCTTGAGTTCGAGAGAGGTGAGTGGAATTCCAAGTGTAGAGGTGAAATTCGTAGATATTTGGAGGAACACCAGTGGCGAAGGCGGCTCACTGGCTCGATACTGACGCTGAGGTACGAAAGTGTGGGGAGCAAACAGG	WH
33450.3	8.50309	1.29889	6.54644	5.8926e-11	2.31061e-09	Bacteria	Proteobacteria	Gammaproteobacteria	Enterobacterales	Pseudoalteromonadaceae	Pseudoalteromonas	luteoviolacea	T22	TACGGAGGGTGCGAGCGTTAATCGGAATTACTGGGCGTAAAGCGTACGCAGGCGGTTTGTTAAGCGAGATGTGAAAGCCCCGGGCTCAACCTGGGAACTGCATTTCGAACTGGCAAACTAGAGTGTGATAGAGGGTGGTAGAATTTCAGGTGTAGCGGTGAAATGCGTAGAGATCTGAAGGAATACCGATGGCGAAGGCAGCCACCTGGGTCAACACTGACGCTCATGTACGAAAGCGTGGGGAGCAAACAGG	Cold	Enterobacterales Pseudoalteromonas	TACGGAGGGTGCGAGCGTTAATCGGAATTACTGGGCGTAAAGCGTACGCAGGCGGTTTGTTAAGCGAGATGTGAAAGCCCCGGGCTCAACCTGGGAACTGCATTTCGAACTGGCAAACTAGAGTGTGATAGAGGGTGGTAGAATTTCAGGTGTAGCGGTGAAATGCGTAGAGATCTGAAGGAATACCGATGGCGAAGGCAGCCACCTGGGTCAACACTGACGCTCATGTACGAAAGCGTGGGGAGCAAACAGG	WH
69.3835	9.82844	2.00095	4.91189	9.02026e-07	2.48345e-05	Bacteria	Proteobacteria	Gammaproteobacteria	Pseudomonadales	Saccharospirillaceae	Oceaniserpentilla	NA	T22	TACGGAGGGTGCAAGCGTTAATCGGAATTACTGGGCGTAAAGCGCACGTAGGTGGTTCGTTAAGTTGGATGTGAAAGCCCCGGGCTCAACCTGGGAACTGCATTCAAAACTGATGAGCTAGAGTATGGTAGAGGTGAGTGGAATTTCCTGTGTAGCGGTGAAATGCGTAGAGATGGGAAGGAACATCAGTGGCGAAGGCGACTCACTGGACCAATACTGACACTGAGGTGCGAAAGCGTGGGTAGCAAACAGG	Cold	Pseudomonadales Oceaniserpentilla	TACGGAGGGTGCAAGCGTTAATCGGAATTACTGGGCGTAAAGCGCACGTAGGTGGTTCGTTAAGTTGGATGTGAAAGCCCCGGGCTCAACCTGGGAACTGCATTCAAAACTGATGAGCTAGAGTATGGTAGAGGTGAGTGGAATTTCCTGTGTAGCGGTGAAATGCGTAGAGATGGGAAGGAACATCAGTGGCGAAGGCGACTCACTGGACCAATACTGACACTGAGGTGCGAAAGCGTGGGTAGCAAACAGG	WH
7291.32	12.0532	1.35218	8.91391	4.92646e-19	3.18742e-16	Bacteria	Proteobacteria	Gammaproteobacteria	Enterobacterales	Colwelliaceae	Colwellia	NA	T22	TACGAGGGGTGCAAGCGTTAATCGGAATTACTGGGCGTAAAGCGTGCGTAGGTGGTTTGTTAAGCAAGATGTGAAAGCCCCGGGCTCAACCTGGGAACTGCATTTTGAACTGGCAAACTAGAGTATTGTAGAGGGTAGTGGAATTTCCAGTGTAGCGGTGAAATGCGTAGAGATTGGAAGGAACATCAGTGGCGAAGGCGGCTACCTGGACAAATACTGACACTGAGGCACGAAAGCGTGGGGAGCAAACAGG	Cold	Enterobacterales Colwellia	TACGAGGGGTGCAAGCGTTAATCGGAATTACTGGGCGTAAAGCGTGCGTAGGTGGTTTGTTAAGCAAGATGTGAAAGCCCCGGGCTCAACCTGGGAACTGCATTTTGAACTGGCAAACTAGAGTATTGTAGAGGGTAGTGGAATTTCCAGTGTAGCGGTGAAATGCGTAGAGATTGGAAGGAACATCAGTGGCGAAGGCGGCTACCTGGACAAATACTGACACTGAGGCACGAAAGCGTGGGGAGCAAACAGG	WH
355.672	-8.26563	1.52404	-5.42348	5.84481e-08	1.84468e-06	Bacteria	Bacteroidota	Bacteroidia	Cytophagales	Microscillaceae	Microscilla	NA	T22	TACGTAGGGTGCAAGCGTTGTCCGGATTTATTGGGTTTAAAGGGTGCGTAGGCGGAAGCTTAAGTCTTGGGTGAAATCCCACCGCTCAACGGTGGAACTGCCTGAGAAACTGGGTTTCTTGAGTATAGTTGAGGTAGCTGGAATTGGTGGTGTAGCGGTGAAATGCATAGATACCACCAGGAACACCTATTGCGAAGGCAAGTTACTAAGCTATAACTGACGCTGAGGCACGAAAGCGTGGGGAGCGAACAGG	Ambient	Cytophagales Microscilla	TACGTAGGGTGCAAGCGTTGTCCGGATTTATTGGGTTTAAAGGGTGCGTAGGCGGAAGCTTAAGTCTTGGGTGAAATCCCACCGCTCAACGGTGGAACTGCCTGAGAAACTGGGTTTCTTGAGTATAGTTGAGGTAGCTGGAATTGGTGGTGTAGCGGTGAAATGCATAGATACCACCAGGAACACCTATTGCGAAGGCAAGTTACTAAGCTATAACTGACGCTGAGGCACGAAAGCGTGGGGAGCGAACAGG	WH
414.429	-11.8492	1.51351	-7.8289	4.92162e-15	4.90333e-13	Bacteria	Proteobacteria	Alphaproteobacteria	Rhodobacterales	Rhodobacteraceae	Rhodobacteraceae	NA	T22	TACGGAGGGGGTTAGCGTTGTTCGGAATTACTGGGCGTAAAGCGTACGTAGGCGGATTAGTCAGTCAGAGGTGAAATCCCAGGGCTCAACCCTGGAACTGCCTTTGATACTGCTAGTCTTGAGTTCGAGAGAGGTAAGTGGAATTCCGAGTGTAGAGGTGAAATTCGTAGATATTCGGAGGAACACCAGTGGCGAAGGCGGCTTACTGGCTCGATACTGACGCTGAGGTACGAAAGTGTGGGGAGCAAACAGG	Ambient	Rhodobacterales Rhodobacteraceae	TACGGAGGGGGTTAGCGTTGTTCGGAATTACTGGGCGTAAAGCGTACGTAGGCGGATTAGTCAGTCAGAGGTGAAATCCCAGGGCTCAACCCTGGAACTGCCTTTGATACTGCTAGTCTTGAGTTCGAGAGAGGTAAGTGGAATTCCGAGTGTAGAGGTGAAATTCGTAGATATTCGGAGGAACACCAGTGGCGAAGGCGGCTTACTGGCTCGATACTGACGCTGAGGTACGAAAGTGTGGGGAGCAAACAGG	WH
531.206	-10.1343	1.51631	-6.68353	2.33248e-11	9.73621e-10	Bacteria	Proteobacteria	Gammaproteobacteria	Burkholderiales	Burkholderiaceae	Limnobacter	NA	T22	TACGTAGGGTGCGAGCGTTAATCGGAATTACTGGGCGTAAAGCGTGCGCAGGCGGCTATATAAGACAGATGTGAAATCCCCGGGCTCAACCTGGGAATTGCATTTGTGACTGTATGGCTAGAGTGTGTCAGAGGGAGGTGGAATTCCACGTGTAGCAGTGAAATGCGTAGATATGTGGAGGAACACCAATGGCGAAGGCAGCCTCCTGGGATAACACTGACGCTCATGCACGAAAGCGTGGGGAGCAAACAGG	Ambient	Burkholderiales Limnobacter	TACGTAGGGTGCGAGCGTTAATCGGAATTACTGGGCGTAAAGCGTGCGCAGGCGGCTATATAAGACAGATGTGAAATCCCCGGGCTCAACCTGGGAATTGCATTTGTGACTGTATGGCTAGAGTGTGTCAGAGGGAGGTGGAATTCCACGTGTAGCAGTGAAATGCGTAGATATGTGGAGGAACACCAATGGCGAAGGCAGCCTCCTGGGATAACACTGACGCTCATGCACGAAAGCGTGGGGAGCAAACAGG	WH
634.149	7.80877	1.5272	5.11312	3.16875e-07	9.11193e-06	Bacteria	Proteobacteria	Gammaproteobacteria	Enterobacterales	Alteromonadaceae	Alteromonas	genovensis	T22	TACGGAGGGTGCGAGCGTTAATCGGAATTACTGGGCGTAAAGCGCACGCAGGCGGTTTGTTAAGCTAGATGTGAAAGCCCCGAGCTCAACTTGGGATGGTCATTTAGAACTGGCAGACTAGAGTCTTGGAGAGGGGAGTGGAATTCCAGGTGTAGCGGTGAAATGCGTAGATATCTGGAGGAACATCAGTGGCGAAGGCGACTCCCTGGCCAAAGACTGACGCTCATGTGCGAAAGTGTGGGTAGCGAACAGG	Cold	Enterobacterales Alteromonas	TACGGAGGGTGCGAGCGTTAATCGGAATTACTGGGCGTAAAGCGCACGCAGGCGGTTTGTTAAGCTAGATGTGAAAGCCCCGAGCTCAACTTGGGATGGTCATTTAGAACTGGCAGACTAGAGTCTTGGAGAGGGGAGTGGAATTCCAGGTGTAGCGGTGAAATGCGTAGATATCTGGAGGAACATCAGTGGCGAAGGCGACTCCCTGGCCAAAGACTGACGCTCATGTGCGAAAGTGTGGGTAGCGAACAGG	WH
131.434	-25.2447	2.97434	-8.48748	2.11166e-17	9.10831e-15	Bacteria	Proteobacteria	Gammaproteobacteria	Enterobacterales	Pseudoalteromonadaceae	Pseudoalteromonas	NA	T22	TACGGAGGGTGCGAGCGTTAATCGGAATTACTGGGCGTAAAGCGTACGCAGGCGGTTTGTTAAGCGAGATGTGAAAGCCCCGGGCTCAACCTGGGAACTGCATTTCGAACTGGCAGACTAGAGTGTGATAGAGGGTGGTAGAATTTCAGGTGTAGCGGTGAAATGCGTAGAGATCTGAAGGAATACCGATGGCGAAGGCAGCCACCTGGGTCAACACTGACGCTCATGTACGAAAGCGTGGGGAGCAAACGGG	Ambient	Enterobacterales Pseudoalteromonas	TACGGAGGGTGCGAGCGTTAATCGGAATTACTGGGCGTAAAGCGTACGCAGGCGGTTTGTTAAGCGAGATGTGAAAGCCCCGGGCTCAACCTGGGAACTGCATTTCGAACTGGCAGACTAGAGTGTGATAGAGGGTGGTAGAATTTCAGGTGTAGCGGTGAAATGCGTAGAGATCTGAAGGAATACCGATGGCGAAGGCAGCCACCTGGGTCAACACTGACGCTCATGTACGAAAGCGTGGGGAGCAAACGGG	WH
672.689	-6.18492	1.15233	-5.36733	7.99099e-08	2.46199e-06	Bacteria	Proteobacteria	Gammaproteobacteria	Gammaproteobacteria	Gammaproteobacteria	Gammaproteobacteria	NA	T22	TACGGAGGGTCCGAGCGTTAATCGGAATTACTGGGCGTAAAGCGCGCGTAGGCGGCTTAGTCAGTCGGATGTGAAAGCCCTGGGCTTAACCTGGGAACTGCATTCGATACTGCTAAGCTAGAGTATGGTAGAGGTAAGTGGAATTTCTGGTGTAGCGGTGAAATGCGTAGATATCAGAAGGAACATCAGTGGCGAAGGCGGCTTACTGGACCAATACTGACGCTGAGGTGCGAAAGCGTGGGGAGCAAACAGG	Ambient	Gammaproteobacteria Gammaproteobacteria	TACGGAGGGTCCGAGCGTTAATCGGAATTACTGGGCGTAAAGCGCGCGTAGGCGGCTTAGTCAGTCGGATGTGAAAGCCCTGGGCTTAACCTGGGAACTGCATTCGATACTGCTAAGCTAGAGTATGGTAGAGGTAAGTGGAATTTCTGGTGTAGCGGTGAAATGCGTAGATATCAGAAGGAACATCAGTGGCGAAGGCGGCTTACTGGACCAATACTGACGCTGAGGTGCGAAAGCGTGGGGAGCAAACAGG	WH
12.0807	-22.5515	2.97611	-7.5775	3.5228e-14	2.39922e-12	Bacteria	Proteobacteria	Gammaproteobacteria	Enterobacterales	Pseudoalteromonadaceae	Pseudoalteromonas	NA	T22	TACGGAGGGTGCGAGCGTTAATCGGAATTACTGGGCGTAAAGCGTACGCAGGCGGTTTGTTAAGCGAGATGTGAAAGCCCCGGGCTCAACCTGGGAACTGCATTTCGAACTGGCAAACTAGAGTGTGATAGAGGGTGGTAGAATTTCAGGTGTAGCGGTGAAATGCGTAGAGATCTGAAGGAATACCGATGGCGAAGGCAGCCACCTGGGTCAACACTGACGCTCATGTACGAAAGCGTGGGGAGCAAACGGG	Ambient	Enterobacterales Pseudoalteromonas	TACGGAGGGTGCGAGCGTTAATCGGAATTACTGGGCGTAAAGCGTACGCAGGCGGTTTGTTAAGCGAGATGTGAAAGCCCCGGGCTCAACCTGGGAACTGCATTTCGAACTGGCAAACTAGAGTGTGATAGAGGGTGGTAGAATTTCAGGTGTAGCGGTGAAATGCGTAGAGATCTGAAGGAATACCGATGGCGAAGGCAGCCACCTGGGTCAACACTGACGCTCATGTACGAAAGCGTGGGGAGCAAACGGG	WH
515.02	-4.13262	0.879689	-4.69781	2.6296e-06	6.42018e-05	Bacteria	Proteobacteria	Gammaproteobacteria	Pseudomonadales	Porticoccaceae	Porticoccus	NA	T22	TACGGAGGGTGCGAGCGTTAATCGGAATTACTGGGCGTAAAGCGCGCGTAGGCGGTTTGATAAGCTGGATGTGAAAGCCCTGGGCTCAACCTGGGAATTGCATCCAGAACTGTCTGACTAGAGTACAGTAGAGGTGAGTGGAATTTCCTGTGTAGCGGTGAAATGCGTAGATATAGGAAGGAACATCAGTGGCGAAGGCGACTCACTGGACTGATACTGACGCTGAGGTGCGAAAGCGTGGGGAGCAAACAGG	Ambient	Pseudomonadales Porticoccus	TACGGAGGGTGCGAGCGTTAATCGGAATTACTGGGCGTAAAGCGCGCGTAGGCGGTTTGATAAGCTGGATGTGAAAGCCCTGGGCTCAACCTGGGAATTGCATCCAGAACTGTCTGACTAGAGTACAGTAGAGGTGAGTGGAATTTCCTGTGTAGCGGTGAAATGCGTAGATATAGGAAGGAACATCAGTGGCGAAGGCGACTCACTGGACTGATACTGACGCTGAGGTGCGAAAGCGTGGGGAGCAAACAGG	WH
75.3771	24.7709	2.9746	8.32749	8.25752e-17	2.67131e-14	Bacteria	Proteobacteria	Gammaproteobacteria	Thiotrichales	Thiotrichaceae	Leucothrix	NA	T22	TACGGAGGGTGCAAGCGTTAATCGAAATTACTGGGCGTAAAGCGCGCGTAGGCGGTTATTTAAGTCAGATGTGAAAGCCCCGGGCTCAACCTGGGAATTGCCTCTGATACTGGGTAACTAGAGTTTGGAAGAGGGGAGTAGAATTTCAGGTGTAGCGGTGAAATGCATAGAGATCTGAAGGAATACCAGTGGCGAAGGCGGCTCCCTGGTCCAGAACTGACGCTGAGGTGCGAAAGCGTGGGTAGCAAACGGG	Cold	Thiotrichales Leucothrix	TACGGAGGGTGCAAGCGTTAATCGAAATTACTGGGCGTAAAGCGCGCGTAGGCGGTTATTTAAGTCAGATGTGAAAGCCCCGGGCTCAACCTGGGAATTGCCTCTGATACTGGGTAACTAGAGTTTGGAAGAGGGGAGTAGAATTTCAGGTGTAGCGGTGAAATGCATAGAGATCTGAAGGAATACCAGTGGCGAAGGCGGCTCCCTGGTCCAGAACTGACGCTGAGGTGCGAAAGCGTGGGTAGCAAACGGG	WH
20.031	22.9274	2.97581	7.70457	1.31288e-14	9.43812e-13	Bacteria	Proteobacteria	Gammaproteobacteria	Enterobacterales	Alteromonadaceae	Alteromonas	australica	T22	TACGGAGGGTGCGAGCGTTAATCGGAATTACTGGGCGTAAAGCGCACGCAGGCGGTTTGTTAAGCTAGATGTGAAAGCCCCGGGCTCAACCTGGGATAGTCATTTAGAACTGGCAGACTAGAGTCTTGGAGAGGGGAGTGGAATTCCAGGTGTAGCGGTGAAATGCGTAGATATCTGGAGGAACATCAGTGGCGAAGGCGACTCCCTGGCCAAAGACTGACGCTCATGTGCGAAAGTGTGGGTAGCGAACAGG	Cold	Enterobacterales Alteromonas	TACGGAGGGTGCGAGCGTTAATCGGAATTACTGGGCGTAAAGCGCACGCAGGCGGTTTGTTAAGCTAGATGTGAAAGCCCCGGGCTCAACCTGGGATAGTCATTTAGAACTGGCAGACTAGAGTCTTGGAGAGGGGAGTGGAATTCCAGGTGTAGCGGTGAAATGCGTAGATATCTGGAGGAACATCAGTGGCGAAGGCGACTCCCTGGCCAAAGACTGACGCTCATGTGCGAAAGTGTGGGTAGCGAACAGG	WH
216.246	-10.9071	1.91892	-5.68397	1.31606e-08	4.60264e-07	Bacteria	Proteobacteria	Gammaproteobacteria	Pseudomonadales	Nitrincolaceae	Neptuniibacter	NA	T22	TACGGAGGGTGCGAGCGTTAATCGGAATTACTGGGCGTAAAGCGCGCGTAGGTGGATTGGTCAGTCAGATGTGAAAGCCCAGGGCTCAACCTTGGAACTGCACCTGATACTGCCAATCTAGAATACGGTAGAGGGTAGTGGAATTTCCTGTGTAGCGGTGAAATGCGTAGATATAGGAAGGAACACCAGTGGCGAAGGCGACTACCTGGACCGATATTGACACTGAGGTGCGAAAGCGTGGGGAGCAAACAGG	Ambient	Pseudomonadales Neptuniibacter	TACGGAGGGTGCGAGCGTTAATCGGAATTACTGGGCGTAAAGCGCGCGTAGGTGGATTGGTCAGTCAGATGTGAAAGCCCAGGGCTCAACCTTGGAACTGCACCTGATACTGCCAATCTAGAATACGGTAGAGGGTAGTGGAATTTCCTGTGTAGCGGTGAAATGCGTAGATATAGGAAGGAACACCAGTGGCGAAGGCGACTACCTGGACCGATATTGACACTGAGGTGCGAAAGCGTGGGGAGCAAACAGG	WH
282.538	-11.2946	1.7016	-6.63761	3.18804e-11	1.28916e-09	Bacteria	Proteobacteria	Gammaproteobacteria	Enterobacterales	Kangiellaceae	Aliikangiella	NA	T22	TACGGAGGGTGCAAGCGTTAATCGGAATTACTGGGCGTAAAGCGCGCGTAGGCGGATTGTTAAGTCTCATGTGAAAGCCCTGGGCTCAACCTGGGAACTGCATGGGATACTGATAATCTAGAATACAGTAGAGGGTAGTGGAATTTCAGGTGTAGCGGTGAAATGCGTAGAGATCTGAAGGAACATCAGTGGCGAAGGCGACTACCTGGACTGATATTGACGCTGAGGTGCGAAAGCGTGGGGAGCAAACGGG	Ambient	Enterobacterales Aliikangiella	TACGGAGGGTGCAAGCGTTAATCGGAATTACTGGGCGTAAAGCGCGCGTAGGCGGATTGTTAAGTCTCATGTGAAAGCCCTGGGCTCAACCTGGGAACTGCATGGGATACTGATAATCTAGAATACAGTAGAGGGTAGTGGAATTTCAGGTGTAGCGGTGAAATGCGTAGAGATCTGAAGGAACATCAGTGGCGAAGGCGACTACCTGGACTGATATTGACGCTGAGGTGCGAAAGCGTGGGGAGCAAACGGG	WH
186.292	-10.6919	1.91965	-5.56972	2.55151e-08	8.46577e-07	Bacteria	Proteobacteria	Gammaproteobacteria	Pseudomonadales	Oleiphilaceae	Oleiphilus	NA	T22	TACGGAGGGTGCAAGCGTTAATCGGAATTACTGGGCGTAAAGCGCGCGTAGGCGGCTTACTAAGCCAGATGTGAAAGCCCCGGGCTCAACCTGGGAACTGCATTTGGAACTGGTTCGCTAGAGTACAGTAGAGGGTGGTGGAATTTCCAGTGTAGCGGTGAAATGCGTAGAGATTGGAAGGAACATCAGTGGCGAAGGCGGCCACCTGGACTGATACTGACGCTGAGGTGCGAAAGCGTGGGGAGCAAACAGG	Ambient	Pseudomonadales Oleiphilus	TACGGAGGGTGCAAGCGTTAATCGGAATTACTGGGCGTAAAGCGCGCGTAGGCGGCTTACTAAGCCAGATGTGAAAGCCCCGGGCTCAACCTGGGAACTGCATTTGGAACTGGTTCGCTAGAGTACAGTAGAGGGTGGTGGAATTTCCAGTGTAGCGGTGAAATGCGTAGAGATTGGAAGGAACATCAGTGGCGAAGGCGGCCACCTGGACTGATACTGACGCTGAGGTGCGAAAGCGTGGGGAGCAAACAGG	WH
6.89671	21.4449	2.97894	7.19885	6.07239e-13	2.91025e-11	Bacteria	Proteobacteria	Alphaproteobacteria	Rhodobacterales	Rhodobacteraceae	Tateyamaria	NA	T22	TACGGAGGGGGTTAGCGTTGTTCGGAATTACTGGGCGTAAAGCGCACGTAGGCGGATTAGAAAGTATGGGGTGAAATCCCAGGGCTCAACCCTGGAACTGCCTCATAAACTCCTAGTCTAGAGTTCGAGAGAGGTGAGTGGAATTCCGAGTGTAGAGGTGAAATTCGTAGATATTCGGAGGAACACCAGTGGCGAAGGCGGCTCACTGGCTCGATACTGACGCTGAGGTGCGAAAGTGTGGGGAGCAAACAGG	Cold	Rhodobacterales Tateyamaria	TACGGAGGGGGTTAGCGTTGTTCGGAATTACTGGGCGTAAAGCGCACGTAGGCGGATTAGAAAGTATGGGGTGAAATCCCAGGGCTCAACCCTGGAACTGCCTCATAAACTCCTAGTCTAGAGTTCGAGAGAGGTGAGTGGAATTCCGAGTGTAGAGGTGAAATTCGTAGATATTCGGAGGAACACCAGTGGCGAAGGCGGCTCACTGGCTCGATACTGACGCTGAGGTGCGAAAGTGTGGGGAGCAAACAGG	WH
181.615	-25.7906	2.51713	-10.2461	1.23277e-24	1.5952e-21	Bacteria	Myxococcota	Polyangia	Nannocystales	Nannocystaceae	Nannocystaceae	NA	T22	TACGGAGGGTGTAAACGTTGCTCGGAATCATTGGGCGTAAAGCGCACGTAGGCGGCCTGGTAAGTTGGATGTGAAAGCCCGGGGCTCAACCCCGGAAGTGCACCCAAAACTGCCAGGCTAGAATCTCGGAGGGGGTCGGAGAATTCCCGGTGTAGAGGTGAAATTCGTAGATATCGGGAGGAATACCAGTGGCGAAGGCGCCGACCTGGACGATGATTGACGCTGAGGTGCGAAAGCATGGGGAGCGAACAGG	Ambient	Nannocystales Nannocystaceae	TACGGAGGGTGTAAACGTTGCTCGGAATCATTGGGCGTAAAGCGCACGTAGGCGGCCTGGTAAGTTGGATGTGAAAGCCCGGGGCTCAACCCCGGAAGTGCACCCAAAACTGCCAGGCTAGAATCTCGGAGGGGGTCGGAGAATTCCCGGTGTAGAGGTGAAATTCGTAGATATCGGGAGGAATACCAGTGGCGAAGGCGCCGACCTGGACGATGATTGACGCTGAGGTGCGAAAGCATGGGGAGCGAACAGG	WH
280.353	-11.2822	1.84238	-6.12371	9.14193e-10	3.3799e-08	Bacteria	Proteobacteria	Alphaproteobacteria	Rhodobacterales	Rhodobacteraceae	Rhodobacteraceae	NA	T22	TACGGAGGGGGCTAGCGTTGTTCGGAATTACTGGGCGTAAAGCGCGCGTAGGCGGGCTGTTAAGTCGGGGGTGAAATCCCGGGGCTCAACCCCGGAACTGCCTCCGATACTGGCAGCCTAGAGATCGAGAGAGGCGAGTGGAATTGCGAGTGTAGAGGTGAAATTCGTAGATATTCGCAGGAACACCAGTGGCGAAGGCGGCTCGCTGGCTCGATACTGACGCTGAGGTGCGAAAGCGTGGGGAGCAAACAGG	Ambient	Rhodobacterales Rhodobacteraceae	TACGGAGGGGGCTAGCGTTGTTCGGAATTACTGGGCGTAAAGCGCGCGTAGGCGGGCTGTTAAGTCGGGGGTGAAATCCCGGGGCTCAACCCCGGAACTGCCTCCGATACTGGCAGCCTAGAGATCGAGAGAGGCGAGTGGAATTGCGAGTGTAGAGGTGAAATTCGTAGATATTCGCAGGAACACCAGTGGCGAAGGCGGCTCGCTGGCTCGATACTGACGCTGAGGTGCGAAAGCGTGGGGAGCAAACAGG	WH
109.56	-9.92992	1.56989	-6.32525	2.52824e-10	9.62219e-09	Bacteria	Planctomycetota	Pla3 lineage	Pla3 lineage	Pla3 lineage	Pla3 lineage	NA	T22	TACGAATGGTGCGAGCGTTGTTCGGAATCACTGGGCATAAAGGGCGCGTAGGCGGCGATGTAAGTCAATTGTGAAATCCCTCGGCTCAACCGAGGAACTGCAGTTGATACTGCATTGCTAGAGTATTGGAGGGGAGAGCGGAATTCCTGGTGGAGCGGTGAAATGCGTAGATATCAGGAGGAACGCCGGAGGCGAAAGCGGCTCTCTGGCCAATTACTGACGCTGAGGCGCGAAAGCTAGGGTAGCAAACAGG	Ambient	Pla3 lineage Pla3 lineage	TACGAATGGTGCGAGCGTTGTTCGGAATCACTGGGCATAAAGGGCGCGTAGGCGGCGATGTAAGTCAATTGTGAAATCCCTCGGCTCAACCGAGGAACTGCAGTTGATACTGCATTGCTAGAGTATTGGAGGGGAGAGCGGAATTCCTGGTGGAGCGGTGAAATGCGTAGATATCAGGAGGAACGCCGGAGGCGAAAGCGGCTCTCTGGCCAATTACTGACGCTGAGGCGCGAAAGCTAGGGTAGCAAACAGG	WH
790.313	-12.7789	1.64553	-7.76583	8.11125e-15	6.99731e-13	Bacteria	Proteobacteria	Gammaproteobacteria	Pseudomonadales	Cellvibrionaceae	Pseudoteredinibacter	NA	T22	TACGGAGGGTGCAAGCGTTAATCGGAATTACTGGGCGTAAAGCGCGCGTAGGCGGTTTGTTAAGCTAGCTGTGAAAGCCCAGGGCTCAACCTTGGAATTGCAGTTAGAACTGGCAAGCTAGAGTGCAGCAGAGGATAGTGGAATTTCTAGTGTAGCGGTGAAATGCGTAGATATTAGAAGGAACACCAGTGGCGAAGGCGACTGTCTGGGCTGACACTGACGCTGAGGTGCGAAAGCGTGGGGAGCAAACAGG	Ambient	Pseudomonadales Pseudoteredinibacter	TACGGAGGGTGCAAGCGTTAATCGGAATTACTGGGCGTAAAGCGCGCGTAGGCGGTTTGTTAAGCTAGCTGTGAAAGCCCAGGGCTCAACCTTGGAATTGCAGTTAGAACTGGCAAGCTAGAGTGCAGCAGAGGATAGTGGAATTTCTAGTGTAGCGGTGAAATGCGTAGATATTAGAAGGAACACCAGTGGCGAAGGCGACTGTCTGGGCTGACACTGACGCTGAGGTGCGAAAGCGTGGGGAGCAAACAGG	WH
297.018	-11.3691	1.5031	-7.56377	3.91561e-14	2.5334e-12	Bacteria	Proteobacteria	Alphaproteobacteria	Rhodobacterales	Rhodobacteraceae	Limibaculum	NA	T22	TACGGAGGGGGCTAGCGTTGTTCGGAATTACTGGGCGTAAAGCGCGCGTAGGCGGGCATTTAAGTCGGGGGTGAAATCCCGGGGCTCAACCCCGGAACTGCCTCCGATACTGGATGCCTAGAGATCGAGAGAGGCGAGTGGAATTGCGAGTGTAGAGGTGAAATTCGTAGATATTCGCAGGAACACCAGTGGCGAAGGCGGCTCGCTGGCTCGATACTGACGCTGAGGTGCGAAAGCGTGGGGAGCAAACAGG	Ambient	Rhodobacterales Limibaculum	TACGGAGGGGGCTAGCGTTGTTCGGAATTACTGGGCGTAAAGCGCGCGTAGGCGGGCATTTAAGTCGGGGGTGAAATCCCGGGGCTCAACCCCGGAACTGCCTCCGATACTGGATGCCTAGAGATCGAGAGAGGCGAGTGGAATTGCGAGTGTAGAGGTGAAATTCGTAGATATTCGCAGGAACACCAGTGGCGAAGGCGGCTCGCTGGCTCGATACTGACGCTGAGGTGCGAAAGCGTGGGGAGCAAACAGG	WH
129.798	-10.1726	1.72393	-5.90082	3.61698e-09	1.3001e-07	Bacteria	Proteobacteria	Gammaproteobacteria	UBA4486	UBA4486	UBA4486	NA	T22	TACGGAGGGTGCGAGCGTTAATCGGAATTACTGGGCGTAAAGCGTGCGTAGGCGGCACGGTCAGTCGGATGTGAAAGCCCCGGGCTTAACCTGGGAATTGCATTCGATACTGCCGAGCTAGAGTATGTTAGAGGAAAGTGGAATTCCCGGTGTAGCGGTGAAATGCGTAGATATCGGGAGGAACATCAGTGGCGAAGGCGACTTTCTGGATCAATACTGACGCTGAGGTACGAAAGCGTGGGGAGCAAACAGG	Ambient	UBA4486 UBA4486	TACGGAGGGTGCGAGCGTTAATCGGAATTACTGGGCGTAAAGCGTGCGTAGGCGGCACGGTCAGTCGGATGTGAAAGCCCCGGGCTTAACCTGGGAATTGCATTCGATACTGCCGAGCTAGAGTATGTTAGAGGAAAGTGGAATTCCCGGTGTAGCGGTGAAATGCGTAGATATCGGGAGGAACATCAGTGGCGAAGGCGACTTTCTGGATCAATACTGACGCTGAGGTACGAAAGCGTGGGGAGCAAACAGG	WH
26.5503	-23.6572	2.97505	-7.95185	1.83746e-15	2.97209e-13	Bacteria	Bacteroidota	Bacteroidia	Flavobacteriales	Crocinitomicaceae	Fluviicola	NA	T22	TACGGAGGGTGCAAGCGTTATCCGGAATCATTGGGTTTAAAGGGTCCGCAGGCGGACATATAAGTCAGTGGTGAAAGCCTACAGCTTAACTGTAGAACTGCCATTGATACTGTATGTCTTGAATTCGGTCGAAGTGGGCGGAATGTGTCATGTAGCGGTGAAATGCATAGATATGACACAGAACACCGATAGCGAAGGCAGCTCACTAGGCCTGAATTGACGCTCAGGGACGAAAGCGTGGGGAGCGAACAGG	Ambient	Flavobacteriales Fluviicola	TACGGAGGGTGCAAGCGTTATCCGGAATCATTGGGTTTAAAGGGTCCGCAGGCGGACATATAAGTCAGTGGTGAAAGCCTACAGCTTAACTGTAGAACTGCCATTGATACTGTATGTCTTGAATTCGGTCGAAGTGGGCGGAATGTGTCATGTAGCGGTGAAATGCATAGATATGACACAGAACACCGATAGCGAAGGCAGCTCACTAGGCCTGAATTGACGCTCAGGGACGAAAGCGTGGGGAGCGAACAGG	WH
53.1655	9.44397	1.98381	4.76052	1.93098e-06	5.09937e-05	Bacteria	Proteobacteria	Alphaproteobacteria	Rhizobiales	Devosiaceae	Devosiaceae	NA	T22	TACGAAGGGGGCTAGCGTTGTTCGGAATTACTGGGCGTAAAGCGCACGTAGGCGGATTGTTAAGTTAGAGGTGAAATCCCGGAGCTCAACTCCGGAACTGCCTTTAATACTGGCAATCTTGAGTCCGAGAGAGGTGAGTGGAACTCCTAGTGTAGAGGTGGAATTCGTAGATATTAGGAAGAACACCAGTGGCGAAGGCGGCTCACTGGCTCGGTACTGACGCTGAGGTGCGAAAGCGTGGGGAGCAAACAGG	Cold	Rhizobiales Devosiaceae	TACGAAGGGGGCTAGCGTTGTTCGGAATTACTGGGCGTAAAGCGCACGTAGGCGGATTGTTAAGTTAGAGGTGAAATCCCGGAGCTCAACTCCGGAACTGCCTTTAATACTGGCAATCTTGAGTCCGAGAGAGGTGAGTGGAACTCCTAGTGTAGAGGTGGAATTCGTAGATATTAGGAAGAACACCAGTGGCGAAGGCGGCTCACTGGCTCGGTACTGACGCTGAGGTGCGAAAGCGTGGGGAGCAAACAGG	WH
6.40259	-21.7376	2.97784	-7.29979	2.8822e-13	1.69526e-11	Bacteria	Proteobacteria	Gammaproteobacteria	Pseudomonadales	Cellvibrionaceae	Marinagarivorans	NA	T22	TACGGAGGGTGCAAGCGTTAATCGGAATTACTGGGCGTAAAGCGCGCGTAGGTGGCTGTTCAAGCCAGATGTGAAATCCCCGGGCTTAACCTGGGAACTGCATTTGGAACTGGGCAGCTAGAGTACAGCAGAGGAGTGTGGAATTTCAGGTGTAGCGGTGAAATGCGTAGAGATCTGAAGGAACATCAGTGGCGAAGGCGACACTCTGGGCTGATACTGACACTGAGGTGCGAAAGCGTGGGTAGCAAACAGG	Ambient	Pseudomonadales Marinagarivorans	TACGGAGGGTGCAAGCGTTAATCGGAATTACTGGGCGTAAAGCGCGCGTAGGTGGCTGTTCAAGCCAGATGTGAAATCCCCGGGCTTAACCTGGGAACTGCATTTGGAACTGGGCAGCTAGAGTACAGCAGAGGAGTGTGGAATTTCAGGTGTAGCGGTGAAATGCGTAGAGATCTGAAGGAACATCAGTGGCGAAGGCGACACTCTGGGCTGATACTGACACTGAGGTGCGAAAGCGTGGGTAGCAAACAGG	WH
67.293	-9.22205	1.98759	-4.63981	3.48723e-06	8.35645e-05	Bacteria	Proteobacteria	Gammaproteobacteria	Gammaproteobacteria	Gammaproteobacteria	Gammaproteobacteria	NA	T22	TACGGAGGGTGCGAGCGTTAATCGGAATTACTGGGCGTAAAGCGCGCGTAGGCGGTTTATTAAGTTGGATGTGAAATCCCCGGGCTCAACCTGGGTAGGTCATTCAAAACTGGTAGGCTAGAGTGCGATAGAGGGGGGTAGAATTTCCGGTGTAGCGGTGAAATGCGTAGAGATCGGAAGGAATACCAGTGGCGAAGGCGGCCCCCTGGATTGACACTGACGCTGAGGTGCGAAAGCGTGGGGAGCAAACAGG	Ambient	Gammaproteobacteria Gammaproteobacteria	TACGGAGGGTGCGAGCGTTAATCGGAATTACTGGGCGTAAAGCGCGCGTAGGCGGTTTATTAAGTTGGATGTGAAATCCCCGGGCTCAACCTGGGTAGGTCATTCAAAACTGGTAGGCTAGAGTGCGATAGAGGGGGGTAGAATTTCCGGTGTAGCGGTGAAATGCGTAGAGATCGGAAGGAATACCAGTGGCGAAGGCGGCCCCCTGGATTGACACTGACGCTGAGGTGCGAAAGCGTGGGGAGCAAACAGG	WH
58.2753	9.5769	1.79565	5.33338	9.63986e-08	2.90093e-06	Bacteria	Proteobacteria	Gammaproteobacteria	Pseudomonadales	Marinobacteraceae	Marinobacter	adhaerens	T22	TACGGAGGGTGCAAGCGTTAATCGGAATTACTGGGCGTAAAGCGCGCGTAGGTGGTTTGATAAGCGAGATGTGAAAGCCCCGGGCTTAACCTGGGAACGGCATTTCGAACTGTCAGGCTAGAGTATGGTAGAGGGTAGTGGAATTTCCTGTGTAGCGGTGAAATGCGTAGATATAGGAAGGAACACCAGTGGCGAAGGCGGCTACCTGGACCAATACTGACACTGAGGTGCGAAAGCGTGGGGAGCAAACAGG	Cold	Pseudomonadales Marinobacter	TACGGAGGGTGCAAGCGTTAATCGGAATTACTGGGCGTAAAGCGCGCGTAGGTGGTTTGATAAGCGAGATGTGAAAGCCCCGGGCTTAACCTGGGAACGGCATTTCGAACTGTCAGGCTAGAGTATGGTAGAGGGTAGTGGAATTTCCTGTGTAGCGGTGAAATGCGTAGATATAGGAAGGAACACCAGTGGCGAAGGCGGCTACCTGGACCAATACTGACACTGAGGTGCGAAAGCGTGGGGAGCAAACAGG	WH
98.9989	-9.7797	1.90868	-5.12381	2.99426e-07	8.80586e-06	Bacteria	Proteobacteria	Alphaproteobacteria	Rhodobacterales	Rhodobacteraceae	Cognatishimia	NA	T22	TACGGAGGGGGTTAGCGTTGTTCGGAATTACTGGGCGTAAAGCGCGCGTAGGCGGATTAGTCAGTCAGAGGTGAAATCCCAGGGCTCAACCCTGGAACTGCCTTTGATACTGCTAGTCTTGAGTTCGAGAGAGGTAAGTGGAATTCCGAGTGTAGAGGTGAAATTCGTAGATATTCGGAGGAACACCAGTGGCGAAGGCGGCTTACTGGCTCGATACTGACGCTGAGGTGCGAAAGTGTGGGGAGCAAACAGG	Ambient	Rhodobacterales Cognatishimia	TACGGAGGGGGTTAGCGTTGTTCGGAATTACTGGGCGTAAAGCGCGCGTAGGCGGATTAGTCAGTCAGAGGTGAAATCCCAGGGCTCAACCCTGGAACTGCCTTTGATACTGCTAGTCTTGAGTTCGAGAGAGGTAAGTGGAATTCCGAGTGTAGAGGTGAAATTCGTAGATATTCGGAGGAACACCAGTGGCGAAGGCGGCTTACTGGCTCGATACTGACGCTGAGGTGCGAAAGTGTGGGGAGCAAACAGG	WH
57.8739	-9.00768	1.76348	-5.1079	3.25755e-07	9.16363e-06	Bacteria	Bacteroidota	Bacteroidia	Chitinophagales	Saprospiraceae	Saprospiraceae	NA	T22	TACGGAAGGTGCAAGCGTTATCCGGAATCACTGGGTTTAAAGGGTGCGTAGGCGGTCTAATAAGTCAGAGGTGAAAGGTATGGGCTCAACCGATGCACTGCCTTTGATACTGTTAGACTAGAATCGAGTTAAGGTAGGCGGAATGTGACATGTAGCGGTGAAATGCATAGATATGTCATAGAACACCAATTGCGAAGGCAGCTTACTGTGCTTGTATTGACGCTGAGGCACGAAAGCGTGGGGAGCGAACAGG	Ambient	Chitinophagales Saprospiraceae	TACGGAAGGTGCAAGCGTTATCCGGAATCACTGGGTTTAAAGGGTGCGTAGGCGGTCTAATAAGTCAGAGGTGAAAGGTATGGGCTCAACCGATGCACTGCCTTTGATACTGTTAGACTAGAATCGAGTTAAGGTAGGCGGAATGTGACATGTAGCGGTGAAATGCATAGATATGTCATAGAACACCAATTGCGAAGGCAGCTTACTGTGCTTGTATTGACGCTGAGGCACGAAAGCGTGGGGAGCGAACAGG	WH
32.1268	-23.9202	2.9749	-8.04069	8.93345e-16	1.65141e-13	Bacteria	Proteobacteria	Gammaproteobacteria	Enterobacterales	Colwelliaceae	Thalassotalea	ganghwensis	T22	TACGGAGGGTGCGAGCGTTAATCGGAATTACTGGGCGTAAAGCGTGCGTAGGCGGTTTCTTAAGCGAGATGTGAAATCCCGGGGCTCAACCTCGGAACTGCATTTCGAACTGGGTGACTAGAGTACTGTAGAGGGTGGTGGAATTTCCAGTGTAGCGGTGAAATGCGTAGAGATTGGAAGGAACATCAGTGGCGAAGGCGGCCACCTGGACAGATACTGACGCTGAGGCACGAAAGCGTGGGGAGCAAACAGG	Ambient	Enterobacterales Thalassotalea	TACGGAGGGTGCGAGCGTTAATCGGAATTACTGGGCGTAAAGCGTGCGTAGGCGGTTTCTTAAGCGAGATGTGAAATCCCGGGGCTCAACCTCGGAACTGCATTTCGAACTGGGTGACTAGAGTACTGTAGAGGGTGGTGGAATTTCCAGTGTAGCGGTGAAATGCGTAGAGATTGGAAGGAACATCAGTGGCGAAGGCGGCCACCTGGACAGATACTGACGCTGAGGCACGAAAGCGTGGGGAGCAAACAGG	WH
8.70568	21.6643	2.97795	7.27491	3.46653e-13	1.9503e-11	Bacteria	Proteobacteria	Alphaproteobacteria	Rhodobacterales	Rhodobacteraceae	Lentibacter	NA	T22	TACGGAGGGGGTTAGCGTTGTTCGGAATTACTGGGCGTAAAGCGTACGTAGGCGGATTAGTCAGTCAGAGGTGAAATCCCAGGGCTCAACCCTGGAACTGCCTTTGATACTGCTAGTCTTGAGTTCGAGAGAGGTGAGTGGAATTCCAAGTGTAGAGGTGAAATTCGTAGATATTTGGAGGAACACCAGTGGCGAAGGCGGCTCACTGGCTCGATACTGACGCTGAGGTACGAAAGTGTGGGGAGCAAACAGG	Cold	Rhodobacterales Lentibacter	TACGGAGGGGGTTAGCGTTGTTCGGAATTACTGGGCGTAAAGCGTACGTAGGCGGATTAGTCAGTCAGAGGTGAAATCCCAGGGCTCAACCCTGGAACTGCCTTTGATACTGCTAGTCTTGAGTTCGAGAGAGGTGAGTGGAATTCCAAGTGTAGAGGTGAAATTCGTAGATATTTGGAGGAACACCAGTGGCGAAGGCGGCTCACTGGCTCGATACTGACGCTGAGGTACGAAAGTGTGGGGAGCAAACAGG	WH
192.283	-10.7371	1.89706	-5.65986	1.51498e-08	5.15892e-07	Bacteria	Proteobacteria	Gammaproteobacteria	Pseudomonadales	P13-46	P13-46	NA	T22	TACGGAGGGTGCAAGCGTTAATCGGAATTACTGGGCGTAAAGCGCGCGTAGGCGGTTTGTTAAGTCAGATGTGAAAGCCCAGGGCTCAACCTTGGAACTGCATCTGATACTGGCAGGCTAGAGTACAGGAGAGGGAAGTGGAATTTCAGGTGTAGCGGTGAAATGCGTAGAGATCTGAAGGAACACCAGTGGCGAAGGCGACTTCCTGGACTGATACTGACGCTGAGGTGCGAAAGCGTGGGGAGCAAACAGG	Ambient	Pseudomonadales P13-46	TACGGAGGGTGCAAGCGTTAATCGGAATTACTGGGCGTAAAGCGCGCGTAGGCGGTTTGTTAAGTCAGATGTGAAAGCCCAGGGCTCAACCTTGGAACTGCATCTGATACTGGCAGGCTAGAGTACAGGAGAGGGAAGTGGAATTTCAGGTGTAGCGGTGAAATGCGTAGAGATCTGAAGGAACACCAGTGGCGAAGGCGACTTCCTGGACTGATACTGACGCTGAGGTGCGAAAGCGTGGGGAGCAAACAGG	WH
4.20353	20.7644	2.98194	6.96339	3.32186e-12	1.43283e-10	Bacteria	Proteobacteria	Alphaproteobacteria	Rhodobacterales	Rhodobacteraceae	Octadecabacter	NA	T22	TACGGAGGGGGTTAGCGTTGTTCGGAATTACTGGGCGTAAAGCGCACGTAGGCGGACTTTTAAGTTAGAGGTGAAATCCCAGGGCTCAACCCTGGAACTGCCTTTAATACTGGAAGTCTTGAGTTCGAGAGAGGTGAGTGGAATTCCGAGTGTAGAGGTGAAATTCGTAGATATTCGGAGGAACACCAGTGGCGAAGGCGGCTCACTGGCTCGATACTGACGCTGAGGTGCGAAAGCGTGGGGAGCAAACAGG	Cold	Rhodobacterales Octadecabacter	TACGGAGGGGGTTAGCGTTGTTCGGAATTACTGGGCGTAAAGCGCACGTAGGCGGACTTTTAAGTTAGAGGTGAAATCCCAGGGCTCAACCCTGGAACTGCCTTTAATACTGGAAGTCTTGAGTTCGAGAGAGGTGAGTGGAATTCCGAGTGTAGAGGTGAAATTCGTAGATATTCGGAGGAACACCAGTGGCGAAGGCGGCTCACTGGCTCGATACTGACGCTGAGGTGCGAAAGCGTGGGGAGCAAACAGG	WH
20.2814	-23.2932	2.97533	-7.82879	4.92606e-15	4.90333e-13	Bacteria	Bacteroidota	Bacteroidia	Flavobacteriales	Cryomorphaceae	Vicingus	NA	T22	TACGGAGGGTCCAAGCGTTATCCGGATTTATTGGGTTTAAAGGGTACGTAGGCGGAACTTTAAGTCAGTAGTGAAAGCCCATCGCTTAACGATGGAACTGCTATTGATACTGAAGTTCTTGAATATAGTTGAAGTAGGCGGAATACGGCATGTAGCGGTGAAATGCATAGATATGCCGTGGAACACCAATCGCGAAGGCAGCTTACTAAGCTATTATTGACGCTAAGGTACGAAAGCGTGGGGAGCGAACAGG	Ambient	Flavobacteriales Vicingus	TACGGAGGGTCCAAGCGTTATCCGGATTTATTGGGTTTAAAGGGTACGTAGGCGGAACTTTAAGTCAGTAGTGAAAGCCCATCGCTTAACGATGGAACTGCTATTGATACTGAAGTTCTTGAATATAGTTGAAGTAGGCGGAATACGGCATGTAGCGGTGAAATGCATAGATATGCCGTGGAACACCAATCGCGAAGGCAGCTTACTAAGCTATTATTGACGCTAAGGTACGAAAGCGTGGGGAGCGAACAGG	WH
82.4466	-9.51784	1.75248	-5.43108	5.60146e-08	1.81207e-06	Bacteria	Proteobacteria	Alphaproteobacteria	Rhodobacterales	Rhodobacteraceae	Rhodobacteraceae	NA	T22	TACGGAGGGGACTAGCGTTGTTCGGAATTACTGGGCGTAAAGCGCACGTAGGCGGACCAGAAAGTTGGGGGTGAAATCCCGGGGCTCAACCCCGGAACTGCCTCCAAAACTCCTGGTCTAGAGTTCGAGAGAGGTGAGTGGAATTCCGAGTGTAGAGGTGAAATTCGTAGATATTCGGAGGAACACCAGTGGCGAAGGCGGCTCACTGGCTCGATACTGACGCTGAGGTGCGAAAGCGTGGGGAGCAAACAGG	Ambient	Rhodobacterales Rhodobacteraceae	TACGGAGGGGACTAGCGTTGTTCGGAATTACTGGGCGTAAAGCGCACGTAGGCGGACCAGAAAGTTGGGGGTGAAATCCCGGGGCTCAACCCCGGAACTGCCTCCAAAACTCCTGGTCTAGAGTTCGAGAGAGGTGAGTGGAATTCCGAGTGTAGAGGTGAAATTCGTAGATATTCGGAGGAACACCAGTGGCGAAGGCGGCTCACTGGCTCGATACTGACGCTGAGGTGCGAAAGCGTGGGGAGCAAACAGG	WH
81.0683	-9.48928	2.01988	-4.69795	2.62783e-06	6.42018e-05	Bacteria	Myxococcota	Polyangia	Nannocystales	Nannocystaceae	Nannocystaceae	NA	T22	TACGGAGGGTGCAAACGTTGCTCGGAATCATTGGGCGTAAAGCACATGTAGGCGGCTGCGCAAGTTGGATGTGAAAGCCCAGGGCTCAACCTTGGAAGTGCATCCAAAACTGCGTGGCTTGAGTTCCGGAGGGGCCCAGAGAATTCCCGGTGTAGAGGTGAAATTCGTAGATATCGGGAGGAATACCAGTGGCGAAGGCGCTGGGCTGGACGGATACTGACGCTGAGATGTGAAAGCGTGGGGAGCAAACAGG	Ambient	Nannocystales Nannocystaceae	TACGGAGGGTGCAAACGTTGCTCGGAATCATTGGGCGTAAAGCACATGTAGGCGGCTGCGCAAGTTGGATGTGAAAGCCCAGGGCTCAACCTTGGAAGTGCATCCAAAACTGCGTGGCTTGAGTTCCGGAGGGGCCCAGAGAATTCCCGGTGTAGAGGTGAAATTCGTAGATATCGGGAGGAATACCAGTGGCGAAGGCGCTGGGCTGGACGGATACTGACGCTGAGATGTGAAAGCGTGGGGAGCAAACAGG	WH
19.5767	-23.2499	2.97537	-7.81413	5.53445e-15	5.11541e-13	Bacteria	Proteobacteria	Alphaproteobacteria	Caulobacterales	Hyphomonadaceae	Hyphomonadaceae	NA	T22	TACGAAGGGGGCTAGCGTTGTTCGGAATTACTGGGCGTAAAGCGCACGTAGGCGGACTTTTAAGTCAGATGTGAAATCCCGAGGCTCAACCTCGGAACTGCATTTGAAACTGGGAGTCTAGAGATCAGGAGAGGTTAGTGGAATACCGAGTGTAGAGGTGAAATTCGTAGATATTCGGTGGAACACCAGTGGCGAAGGCGACTAACTGGACTGATACTGACGCTGAGGTGCGAAAGTGTGGGGAGCAAACAGG	Ambient	Caulobacterales Hyphomonadaceae	TACGAAGGGGGCTAGCGTTGTTCGGAATTACTGGGCGTAAAGCGCACGTAGGCGGACTTTTAAGTCAGATGTGAAATCCCGAGGCTCAACCTCGGAACTGCATTTGAAACTGGGAGTCTAGAGATCAGGAGAGGTTAGTGGAATACCGAGTGTAGAGGTGAAATTCGTAGATATTCGGTGGAACACCAGTGGCGAAGGCGACTAACTGGACTGATACTGACGCTGAGGTGCGAAAGTGTGGGGAGCAAACAGG	WH
44.2918	-8.61917	1.82655	-4.71882	2.37216e-06	6.13915e-05	Bacteria	Proteobacteria	Alphaproteobacteria	Rhodobacterales	Rhodobacteraceae	Jannaschia	helgolandensis	T22	TACGAAGGGAGCTAGCGTTGTTCGGAATTACTGGGCGTAAAGCGCGCGTAGGCGGATTATTAAGTTAGGTGTGAAATCCCAGGGCTCAACCCTGGAACTGCACTTAATACTGGTAATCTAGAGTTCGAGAGAGGTGAGTGGAATTCCGAGTGTAGAGGTGAAATTCGTAGATATTCGGAGGAACACCAGTGGCGAAGGCGGCTCACTGGCTCGATACTGACGCTGAGGTGCGAAAGCGTGGGGAGCAAACAGG	Ambient	Rhodobacterales Jannaschia	TACGAAGGGAGCTAGCGTTGTTCGGAATTACTGGGCGTAAAGCGCGCGTAGGCGGATTATTAAGTTAGGTGTGAAATCCCAGGGCTCAACCCTGGAACTGCACTTAATACTGGTAATCTAGAGTTCGAGAGAGGTGAGTGGAATTCCGAGTGTAGAGGTGAAATTCGTAGATATTCGGAGGAACACCAGTGGCGAAGGCGGCTCACTGGCTCGATACTGACGCTGAGGTGCGAAAGCGTGGGGAGCAAACAGG	WH
16.2644	-22.9939	2.97561	-7.72744	1.09735e-14	8.35275e-13	Bacteria	Proteobacteria	Alphaproteobacteria	Rhodobacterales	Rhodobacteraceae	Ruegeria	NA	T22	TACGGAGGGGGTTAGCGTTGTTCGGAATTACTGGGCGTAAAGCGCACGTAGGCGGACTGGAAAGTTGGGGGTGAAATCCCGGGGCTCAACCCCGGAACTGCCTCCAAAACTATCAGTCTAGAGTTCGAGAGAGGTGAGTGGAATTCCGAGTGTAGAGGTGAAATTCGTAGATATTCGGAGGAACACCAGTGGCGAAGGCGGCTCACTGGCTCGATACTGACGCTGAGGTGCGAAAGTGTGGGGAGCAAACAGG	Ambient	Rhodobacterales Ruegeria	TACGGAGGGGGTTAGCGTTGTTCGGAATTACTGGGCGTAAAGCGCACGTAGGCGGACTGGAAAGTTGGGGGTGAAATCCCGGGGCTCAACCCCGGAACTGCCTCCAAAACTATCAGTCTAGAGTTCGAGAGAGGTGAGTGGAATTCCGAGTGTAGAGGTGAAATTCGTAGATATTCGGAGGAACACCAGTGGCGAAGGCGGCTCACTGGCTCGATACTGACGCTGAGGTGCGAAAGTGTGGGGAGCAAACAGG	WH
48.9982	-23.002	2.97464	-7.73268	1.05304e-14	8.35275e-13	Bacteria	Proteobacteria	Gammaproteobacteria	Pseudomonadales	Spongiibacteraceae	BD1-7 clade	clade	T22	TACGGAGGGTGCAAGCGTTAATCGGAATTACTGGGCGTAAAGCGCGCGTAGGCGGATAATTAAGTCGGATGTGAAAGCCCTGGGCTCAACCTGGGAACTGCATCCGATACTGGTTATCTAGAGTACAGTAGAGGGTGGTAGAATTTCTTGTGTAGCGGTGAAATGCGTAGATATAAGAAGGAATACCAGTGGCGAAGGCGGCCACCTGGACTGATACTGACGCTGAGGTGCGAAAGCGTGGGGAGCAAACAGG	Ambient	Pseudomonadales BD1-7 clade	TACGGAGGGTGCAAGCGTTAATCGGAATTACTGGGCGTAAAGCGCGCGTAGGCGGATAATTAAGTCGGATGTGAAAGCCCTGGGCTCAACCTGGGAACTGCATCCGATACTGGTTATCTAGAGTACAGTAGAGGGTGGTAGAATTTCTTGTGTAGCGGTGAAATGCGTAGATATAAGAAGGAATACCAGTGGCGAAGGCGGCCACCTGGACTGATACTGACGCTGAGGTGCGAAAGCGTGGGGAGCAAACAGG	WH
14.546	-21.2187	2.97579	-7.13046	1.00035e-12	4.62306e-11	Bacteria	Proteobacteria	Alphaproteobacteria	Rhodobacterales	Rhodobacteraceae	Leisingera	NA	T22	TACGGAGGGGGTTAGCGTTGTTCGGAATTACTGGGCGTAAAGCGCGCGTAGGCGGATTGGAAAGTTGGGGGTGAAATCCCGGGGCTCAACCCCGGAACTGCCTCCAAAACTCCCAGTCTTGAGTTCGAGAGAGGTGAGTGGAATTCCGAGTGTAGAGGTGAAATTCGTAGATATTCGGAGGAACACCAGTGGCGAAGGCGGCTCACTGGCTCGATACTGACGCTGAGGTGCGAAAGTGTGGGGAGCAAACAGG	Ambient	Rhodobacterales Leisingera	TACGGAGGGGGTTAGCGTTGTTCGGAATTACTGGGCGTAAAGCGCGCGTAGGCGGATTGGAAAGTTGGGGGTGAAATCCCGGGGCTCAACCCCGGAACTGCCTCCAAAACTCCCAGTCTTGAGTTCGAGAGAGGTGAGTGGAATTCCGAGTGTAGAGGTGAAATTCGTAGATATTCGGAGGAACACCAGTGGCGAAGGCGGCTCACTGGCTCGATACTGACGCTGAGGTGCGAAAGTGTGGGGAGCAAACAGG	WH
45.1084	-8.64662	1.78384	-4.8472	1.25217e-06	3.37564e-05	Bacteria	Proteobacteria	Alphaproteobacteria	Rhizobiales	Rhizobiaceae	Pseudahrensia	NA	T22	TACGAAGGGGGCTAGCGTTGTTCGGAATAACTGGGCGTAAAGCGCACGTAGGCGGATTGGAAAGTTAGAGGTGAAATCCCAGGGCTCAACCCTGGAACTGCCTTTAAAACTATCAGTCTAGAGGTCGAGAGAGGTGAGTGGAATTCCGAGTGTAGAGGTGAAATTCGTAGATATTCGGAGGAACACCAGTGGCGAAGGCGGCTCACTGGCTCGATACTGACGCTGAGGTGCGAAAGTGTGGGGAGCAAACAGG	Ambient	Rhizobiales Pseudahrensia	TACGAAGGGGGCTAGCGTTGTTCGGAATAACTGGGCGTAAAGCGCACGTAGGCGGATTGGAAAGTTAGAGGTGAAATCCCAGGGCTCAACCCTGGAACTGCCTTTAAAACTATCAGTCTAGAGGTCGAGAGAGGTGAGTGGAATTCCGAGTGTAGAGGTGAAATTCGTAGATATTCGGAGGAACACCAGTGGCGAAGGCGGCTCACTGGCTCGATACTGACGCTGAGGTGCGAAAGTGTGGGGAGCAAACAGG	WH
5.49879	-21.5319	2.97844	-7.22928	4.8556e-13	2.41659e-11	Bacteria	Bacteroidota	Bacteroidia	Chitinophagales	Saprospiraceae	Saprospiraceae	NA	T22	TACGGAGGGTGCAAGCGTTATCCGGAATCACTGGGTTTAAAGGGTGCGTAGGCGGTTAGATAAGTCAGAGGTGAAAGGTTGTCGCTTAACGATAAAATTGCCTTTGATACTGTTTAACTAGAATTAGGTTGAGGTAGGCGGAATGCGACATGTAGCGGTGAAATGCATAGATATGTCGTAGAACACCAATTGCGAAGGCAGCTTACTAGACCTATATTGACGCTGAGGCACGAAAGCGTGGGGAGCGAACAGG	Ambient	Chitinophagales Saprospiraceae	TACGGAGGGTGCAAGCGTTATCCGGAATCACTGGGTTTAAAGGGTGCGTAGGCGGTTAGATAAGTCAGAGGTGAAAGGTTGTCGCTTAACGATAAAATTGCCTTTGATACTGTTTAACTAGAATTAGGTTGAGGTAGGCGGAATGCGACATGTAGCGGTGAAATGCATAGATATGTCGTAGAACACCAATTGCGAAGGCAGCTTACTAGACCTATATTGACGCTGAGGCACGAAAGCGTGGGGAGCGAACAGG	WH
8.99314	21.8117	2.97783	7.3247	2.39431e-13	1.47535e-11	Bacteria	Proteobacteria	Gammaproteobacteria	Enterobacterales	Alteromonadaceae	Alteromonadaceae	NA	T22	TACGGAGGGTGCAAGCGTTAATCGGAATTACTGGGCGTAAAGCGCACGCAGGCGGTTGTATAAGCCAGATGTGAAAGCCCCGGGCTTAACCTGGGATAGTCATTTGGAACTGTACAACTAGAGTCTTGGAGAGGGGAGTGGAATTTCTGGTGTAGCGGTGAAATGCGTAGATATCAGAAGGAACATCAGTGGCGAAGGCGACTCCCTGGCCAAAGACTGACGCTCATGTGCGAAAGTGTGGGTAGCGAACAGG	Cold	Enterobacterales Alteromonadaceae	TACGGAGGGTGCAAGCGTTAATCGGAATTACTGGGCGTAAAGCGCACGCAGGCGGTTGTATAAGCCAGATGTGAAAGCCCCGGGCTTAACCTGGGATAGTCATTTGGAACTGTACAACTAGAGTCTTGGAGAGGGGAGTGGAATTTCTGGTGTAGCGGTGAAATGCGTAGATATCAGAAGGAACATCAGTGGCGAAGGCGACTCCCTGGCCAAAGACTGACGCTCATGTGCGAAAGTGTGGGTAGCGAACAGG	WH
41.5581	23.9424	2.97496	8.04797	8.41756e-16	1.65141e-13	Bacteria	Proteobacteria	Alphaproteobacteria	Rhodobacterales	Rhodobacteraceae	Pseudophaeobacter	NA	T22	TACGGAGGGGGTTAGCGTTGTTCGGAATTACTGGGCGTAAAGCGCACGTAGGCGGATCAGAAAGTATGAGGTGAAATCCCGGGGCTCAACCCCGGAACTGCCTTGTAAACTCCTGGTCTTGAGTTCGAGAGAGGTGAGTGGAATTCCGAGTGTAGAGGTGAAATTCGTAGATATTCGGAGGAACACCAGTGGCGAAGGCGGCTCACTGGCTCGATACTGACGCTGAGGTGCGAAAGTGTGGGGAGCAAACAGG	Cold	Rhodobacterales Pseudophaeobacter	TACGGAGGGGGTTAGCGTTGTTCGGAATTACTGGGCGTAAAGCGCACGTAGGCGGATCAGAAAGTATGAGGTGAAATCCCGGGGCTCAACCCCGGAACTGCCTTGTAAACTCCTGGTCTTGAGTTCGAGAGAGGTGAGTGGAATTCCGAGTGTAGAGGTGAAATTCGTAGATATTCGGAGGAACACCAGTGGCGAAGGCGGCTCACTGGCTCGATACTGACGCTGAGGTGCGAAAGTGTGGGGAGCAAACAGG	WH
24.6101	-23.5526	2.97512	-7.91653	2.4423e-15	3.51148e-13	Bacteria	Bacteroidota	Bacteroidia	Chitinophagales	37-13	37-13	NA	T22	TACGGAGGGTGCAAGCGTTATCCGGAATCACTGGGTTTAAAGGGTCCGCAGGCGGGCTAATAAGTCAGTGGTGAAATCCCATGGCTCAACCATGGAACTGCCATTGATACTGTTAGTCTTGAGTAAGGTGGAAGTTGGCGGAATACAGCATGTAGCGGTGAAATGCGTAGATATGCTGTAGAACACCGATTGCGAAGGCAGCTGACTATACCTTTACTGACGCTGAGGGACGAAAGCGTGGGGAGCGAACAGG	Ambient	Chitinophagales 37-13	TACGGAGGGTGCAAGCGTTATCCGGAATCACTGGGTTTAAAGGGTCCGCAGGCGGGCTAATAAGTCAGTGGTGAAATCCCATGGCTCAACCATGGAACTGCCATTGATACTGTTAGTCTTGAGTAAGGTGGAAGTTGGCGGAATACAGCATGTAGCGGTGAAATGCGTAGATATGCTGTAGAACACCGATTGCGAAGGCAGCTGACTATACCTTTACTGACGCTGAGGGACGAAAGCGTGGGGAGCGAACAGG	WH
59.5283	23.4204	2.97472	7.87315	3.45832e-15	4.47507e-13	Bacteria	Proteobacteria	Alphaproteobacteria	Rhodobacterales	Rhodobacteraceae	Sulfitobacter	NA	T22	TACGGAGGGGGTTAGCGTTGTTCGGAATTACTGGGCGTAAAGCGTACGTAGGCGGATCAGAAAGTAGGGGGTGAAATCCCGAGGCTCAACCTCGGAACTGCTTCCTAAACTCCTGGTCTTGAGTTCGAGAGAGGTGAGTGGAATTCCAAGTGTAGAGGTGAAATTCGTAGATATTTGGAGGAACACCAGTGGCGAAGGCGGCTCACTGGCTCGATACTGACGCTGAGGTACGAAAGTGTGGGGAGCAAACAGG	Cold	Rhodobacterales Sulfitobacter	TACGGAGGGGGTTAGCGTTGTTCGGAATTACTGGGCGTAAAGCGTACGTAGGCGGATCAGAAAGTAGGGGGTGAAATCCCGAGGCTCAACCTCGGAACTGCTTCCTAAACTCCTGGTCTTGAGTTCGAGAGAGGTGAGTGGAATTCCAAGTGTAGAGGTGAAATTCGTAGATATTTGGAGGAACACCAGTGGCGAAGGCGGCTCACTGGCTCGATACTGACGCTGAGGTACGAAAGTGTGGGGAGCAAACAGG	WH
32.5676	-23.9431	2.97489	-8.04839	8.38899e-16	1.65141e-13	Bacteria	Proteobacteria	Gammaproteobacteria	Pseudomonadales	Nitrincolaceae	Neptuniibacter	NA	T22	TACGGAGGGTGCGAGCGTTAATCGGAATTACTGGGCGTAAAGCGCGCGTAGGTGGATTGGTCAGTCAGATGTGAAAGCCCAGGGCTCAACCTTGGAACTGCACCTGATACTGCCAGTCTAGAATACGGTAGAGGGTAGTGGAATTTCCTGTGTAGCGGTGAAATGCGTAGATATAGGAAGGAACACCAGTGGCGAAGGCGACTACCTGGACCGATATTGACACTGAGGTGCGAAAGCGTGGGGAGCAAACAGG	Ambient	Pseudomonadales Neptuniibacter	TACGGAGGGTGCGAGCGTTAATCGGAATTACTGGGCGTAAAGCGCGCGTAGGTGGATTGGTCAGTCAGATGTGAAAGCCCAGGGCTCAACCTTGGAACTGCACCTGATACTGCCAGTCTAGAATACGGTAGAGGGTAGTGGAATTTCCTGTGTAGCGGTGAAATGCGTAGATATAGGAAGGAACACCAGTGGCGAAGGCGACTACCTGGACCGATATTGACACTGAGGTGCGAAAGCGTGGGGAGCAAACAGG	WH
17.8461	-21.6107	2.97549	-7.26293	3.78805e-13	2.04239e-11	Bacteria	Proteobacteria	Alphaproteobacteria	Rhodobacterales	Rhodobacteraceae	Rhodobacteraceae	NA	T22	TACGGAGGGGGTTAGCGTTGTTCGGAATTACTGGGCGTAAAGCGTACGTAGGCTGACTAGTCAGTCAGAGGTGAAATCCCGGGGCTCAACCCCGGAACTGCCTTTGATACTGCTAGTCTTGAGTTCGAGAGAGGTGAGTGGAATTCCGAGTGTAGAGGTGAAATTCGTAGATATTCGGAGGAACACCAGTGGCGAAGGCGGCTCACTGGCTCGATACTGACGCTGAGGTACGAAAGTGTGGGGAGCAAACAGG	Ambient	Rhodobacterales Rhodobacteraceae	TACGGAGGGGGTTAGCGTTGTTCGGAATTACTGGGCGTAAAGCGTACGTAGGCTGACTAGTCAGTCAGAGGTGAAATCCCGGGGCTCAACCCCGGAACTGCCTTTGATACTGCTAGTCTTGAGTTCGAGAGAGGTGAGTGGAATTCCGAGTGTAGAGGTGAAATTCGTAGATATTCGGAGGAACACCAGTGGCGAAGGCGGCTCACTGGCTCGATACTGACGCTGAGGTACGAAAGTGTGGGGAGCAAACAGG	WH
5.64935	-21.569	2.97832	-7.24198	4.42182e-13	2.28873e-11	Bacteria	Proteobacteria	Alphaproteobacteria	Alphaproteobacteria	Alphaproteobacteria	Alphaproteobacteria	NA	T22	GACAGGGGGGGCTAGTATTATTCGGAATTACTGGGCGTAAAGAGTACGTAGGTGGTTTATTAAGTTAAAAGTGAAAGCCCAAAGCTTAACTTTGGAATTGCTTTTAAAACTGATAAACTAGAGTTTAATAGAGGGTAGTGGAATTTCTAATGTAGAGATAGAATTCCTAGATATTAGAAGGAACACCAGAGGCGAAGGCGACTACCTGGATTAAAACTGACACTGAGGTACGAAAGCATGGGGAGCAAACAGG	Ambient	Alphaproteobacteria Alphaproteobacteria	GACAGGGGGGGCTAGTATTATTCGGAATTACTGGGCGTAAAGAGTACGTAGGTGGTTTATTAAGTTAAAAGTGAAAGCCCAAAGCTTAACTTTGGAATTGCTTTTAAAACTGATAAACTAGAGTTTAATAGAGGGTAGTGGAATTTCTAATGTAGAGATAGAATTCCTAGATATTAGAAGGAACACCAGAGGCGAAGGCGACTACCTGGATTAAAACTGACACTGAGGTACGAAAGCATGGGGAGCAAACAGG	WH
3.73726	-21.015	2.98043	-7.051	1.77642e-12	7.92649e-11	Bacteria	Bacteroidota	Bacteroidia	Cytophagales	Microscillaceae	Microscilla	NA	T22	TACGTAGGGTGCAAGCGTTGTCCGGATTTATTGGGTTTAAAGGGTGCGTAGGCGGAAGCTTAAGTCTTGGGTGAAATCCCACCGCTCAACGGTGGAACTGCTTGAGAAACTGGGTTTCTTGAGTATAGTTGAGGTAGCTGGAATTGGTGGTGTAGCGGTGAAATGCATAGATACCACCAGGAACACCTATTGCGAAGGCAAGTTACTAAGCTATAACTGACGCTGAGGCACGAAAGCGTGGGGAGCGAACAGG	Ambient	Cytophagales Microscilla	TACGTAGGGTGCAAGCGTTGTCCGGATTTATTGGGTTTAAAGGGTGCGTAGGCGGAAGCTTAAGTCTTGGGTGAAATCCCACCGCTCAACGGTGGAACTGCTTGAGAAACTGGGTTTCTTGAGTATAGTTGAGGTAGCTGGAATTGGTGGTGTAGCGGTGAAATGCATAGATACCACCAGGAACACCTATTGCGAAGGCAAGTTACTAAGCTATAACTGACGCTGAGGCACGAAAGCGTGGGGAGCGAACAGG	WH
26.2103	23.303	2.97542	7.83184	4.80778e-15	4.90333e-13	Bacteria	Proteobacteria	Alphaproteobacteria	Micavibrionales	Micavibrionaceae	Micavibrionaceae	NA	T22	TACGAATGGGGCGAGCGTTGTTCGGAATCACTGGGCGTAAAGAGTATGTAGGCGGATATGAAAGTCAGAAGTGAAATCCCAAGGCTCAACCTTGGAATTGCTTTTGAAACTTCATATCTCGAGTCCCGGAGGGGCCAGTAGAATTCCTAGTGTAGAGGTGAAATTCGCAGATATTAGGAGGAATACCAGTGGCGTAGGCGACTGGCTGGACGGGTACTGACGCTGAGATACGAAAGCGTGGGGAGCAAACAGG	Cold	Micavibrionales Micavibrionaceae	TACGAATGGGGCGAGCGTTGTTCGGAATCACTGGGCGTAAAGAGTATGTAGGCGGATATGAAAGTCAGAAGTGAAATCCCAAGGCTCAACCTTGGAATTGCTTTTGAAACTTCATATCTCGAGTCCCGGAGGGGCCAGTAGAATTCCTAGTGTAGAGGTGAAATTCGCAGATATTAGGAGGAATACCAGTGGCGTAGGCGACTGGCTGGACGGGTACTGACGCTGAGATACGAAAGCGTGGGGAGCAAACAGG	WH
9197.52	7.24493	0.57122	12.6833	7.32247e-37	6.75864e-34	Bacteria	Proteobacteria	Alphaproteobacteria	Rhodobacterales	Rhodobacteraceae	Sulfitobacter	NA	T38	TACGGAGGGGGTTAGCGTTGTTCGGAATTACTGGGCGTAAAGCGTACGTAGGCGGATCAGAAAGTAGGGGGTGAAATCCCGAGGCTCAACCTCGGAACTGCCTCCTAAACTCCTGGTCTTGAGTTCGAGAGAGGTGAGTGGAATTCCAAGTGTAGAGGTGAAATTCGTAGATATTTGGAGGAACACCAGTGGCGAAGGCGGCTCACTGGCTCGATACTGACGCTGAGGTACGAAAGTGTGGGGAGCAAACAGG	Cold	Rhodobacterales Sulfitobacter	TACGGAGGGGGTTAGCGTTGTTCGGAATTACTGGGCGTAAAGCGTACGTAGGCGGATCAGAAAGTAGGGGGTGAAATCCCGAGGCTCAACCTCGGAACTGCCTCCTAAACTCCTGGTCTTGAGTTCGAGAGAGGTGAGTGGAATTCCAAGTGTAGAGGTGAAATTCGTAGATATTTGGAGGAACACCAGTGGCGAAGGCGGCTCACTGGCTCGATACTGACGCTGAGGTACGAAAGTGTGGGGAGCAAACAGG	WH
7827.25	7.87387	1.47857	5.32533	1.00772e-07	3.32188e-06	Bacteria	Proteobacteria	Gammaproteobacteria	Enterobacterales	Pseudoalteromonadaceae	Pseudoalteromonas	luteoviolacea	T38	TACGGAGGGTGCGAGCGTTAATCGGAATTACTGGGCGTAAAGCGTACGCAGGCGGTTTGTTAAGCGAGATGTGAAAGCCCCGGGCTCAACCTGGGAACTGCATTTCGAACTGGCAAACTAGAGTGTGATAGAGGGTGGTAGAATTTCAGGTGTAGCGGTGAAATGCGTAGAGATCTGAAGGAATACCGATGGCGAAGGCAGCCACCTGGGTCAACACTGACGCTCATGTACGAAAGCGTGGGGAGCAAACAGG	Cold	Enterobacterales Pseudoalteromonas	TACGGAGGGTGCGAGCGTTAATCGGAATTACTGGGCGTAAAGCGTACGCAGGCGGTTTGTTAAGCGAGATGTGAAAGCCCCGGGCTCAACCTGGGAACTGCATTTCGAACTGGCAAACTAGAGTGTGATAGAGGGTGGTAGAATTTCAGGTGTAGCGGTGAAATGCGTAGAGATCTGAAGGAATACCGATGGCGAAGGCAGCCACCTGGGTCAACACTGACGCTCATGTACGAAAGCGTGGGGAGCAAACAGG	WH
538.48	12.4208	1.48775	8.34869	6.90239e-17	1.59273e-14	Bacteria	Proteobacteria	Gammaproteobacteria	Pseudomonadales	Oleiphilaceae	Oleiphilus	NA	T38	TACTGAGGGTGCAAGCGTTAATCGGAATTACTGGGCGTAAAGCGCGCGTAGGCGGCTTATTAAGCCAGATGTGAAAGCCCCGGGCTCAACCTGGGAACTGCATTTGGAACTGATTCGCTAGAGTACAGTAGAGGGTGGTGGAATTTCCAGTGTAGCGGTGAAATGCGTAGAGATTGGAAGGAACATCAGTGGCGAAGGCGGCCACCTGGACTGATACTGACGCTGAGGTGCGAAAGCGTGGGGAGCAAACAGG	Cold	Pseudomonadales Oleiphilus	TACTGAGGGTGCAAGCGTTAATCGGAATTACTGGGCGTAAAGCGCGCGTAGGCGGCTTATTAAGCCAGATGTGAAAGCCCCGGGCTCAACCTGGGAACTGCATTTGGAACTGATTCGCTAGAGTACAGTAGAGGGTGGTGGAATTTCCAGTGTAGCGGTGAAATGCGTAGAGATTGGAAGGAACATCAGTGGCGAAGGCGGCCACCTGGACTGATACTGACGCTGAGGTGCGAAAGCGTGGGGAGCAAACAGG	WH
1204.67	13.5824	1.36049	9.98341	1.8017e-23	8.31487e-21	Bacteria	Proteobacteria	Gammaproteobacteria	Enterobacterales	Colwelliaceae	Colwellia	NA	T38	TACGAGGGGTGCAAGCGTTAATCGGAATTACTGGGCGTAAAGCGTGCGTAGGTGGTTTGTTAAGCAAGATGTGAAAGCCCCGGGCTCAACCTGGGAACTGCATTTTGAACTGGCAAACTAGAGTATTGTAGAGGGTAGTGGAATTTCCAGTGTAGCGGTGAAATGCGTAGAGATTGGAAGGAACATCAGTGGCGAAGGCGGCTACCTGGACAAATACTGACACTGAGGCACGAAAGCGTGGGGAGCAAACAGG	Cold	Enterobacterales Colwellia	TACGAGGGGTGCAAGCGTTAATCGGAATTACTGGGCGTAAAGCGTGCGTAGGTGGTTTGTTAAGCAAGATGTGAAAGCCCCGGGCTCAACCTGGGAACTGCATTTTGAACTGGCAAACTAGAGTATTGTAGAGGGTAGTGGAATTTCCAGTGTAGCGGTGAAATGCGTAGAGATTGGAAGGAACATCAGTGGCGAAGGCGGCTACCTGGACAAATACTGACACTGAGGCACGAAAGCGTGGGGAGCAAACAGG	WH
38.424	-8.76462	1.87301	-4.67942	2.87689e-06	5.90082e-05	Bacteria	Proteobacteria	Gammaproteobacteria	Pseudomonadales	Moraxellaceae	Paraperlucidibaca	NA	T38	TACAGAGGGTGCAAGCGTTAATCGGAATTACTGGGCGTAAAGCGCGCGTAGGCGGTTACGTAAGTTGGAGGTGAAATCCCCGAGCTCAACTTGGGAATTGCCTTCAAAACTGCGTGGCTAGAGTGTGGGAGAGGAAGGTAGAATTCCAGGTGTAGCGGTGAAATGCGTAGATATCTGGAGGAATACCGATGGCGAAGGCAGCCTTCTGGCCTAACACTGACGCTGAGGTGCGAAAGCATGGGGAGCAAACAGG	Ambient	Pseudomonadales Paraperlucidibaca	TACAGAGGGTGCAAGCGTTAATCGGAATTACTGGGCGTAAAGCGCGCGTAGGCGGTTACGTAAGTTGGAGGTGAAATCCCCGAGCTCAACTTGGGAATTGCCTTCAAAACTGCGTGGCTAGAGTGTGGGAGAGGAAGGTAGAATTCCAGGTGTAGCGGTGAAATGCGTAGATATCTGGAGGAATACCGATGGCGAAGGCAGCCTTCTGGCCTAACACTGACGCTGAGGTGCGAAAGCATGGGGAGCAAACAGG	WH
804.03	-7.64134	1.5435	-4.95066	7.39638e-07	1.75048e-05	Bacteria	Proteobacteria	Gammaproteobacteria	Enterobacterales	Vibrionaceae	Photobacterium	NA	T38	TACGGAGGGTGCGAGCGTTAATCGGAATTACTGGGCGTAAAGCGCATGCAGGCGGCTTGTTAAGCCAGATGTGAAAGCCCCGGGCTCAACCTGGGAACCGCATTTGGAACTGGCAAGCTAGAGTCTTGTAGAGGGGGGTAGAATTTCAGGTGTAGCGGTGAAATGCGTAGAGATCTGAAGGAATACCGGTGGCGAAGGCGGCCCCCTGGACAAAGACTGACGCTCAGATGCGAAAGCGTGGGGAGCAAACAGG	Ambient	Enterobacterales Photobacterium	TACGGAGGGTGCGAGCGTTAATCGGAATTACTGGGCGTAAAGCGCATGCAGGCGGCTTGTTAAGCCAGATGTGAAAGCCCCGGGCTCAACCTGGGAACCGCATTTGGAACTGGCAAGCTAGAGTCTTGTAGAGGGGGGTAGAATTTCAGGTGTAGCGGTGAAATGCGTAGAGATCTGAAGGAATACCGGTGGCGAAGGCGGCCCCCTGGACAAAGACTGACGCTCAGATGCGAAAGCGTGGGGAGCAAACAGG	WH
86.4027	-25.5731	2.97445	-8.59759	8.14075e-18	2.50464e-15	Bacteria	Proteobacteria	Gammaproteobacteria	Enterobacterales	Pseudoalteromonadaceae	Pseudoalteromonas	NA	T38	TACGGAGGGTGCGAGCGTTAATCGGAATTACTGGGCGTAAAGCGTACGCAGGCGGTTTGTTAAGCGAGATGTGAAAGCCCCGGGCTCAACCTGGGAACTGCATTTCGAACTGGCAGACTAGAGTGTGATAGAGGGTGGTAGAATTTCAGGTGTAGCGGTGAAATGCGTAGAGATCTGAAGGAATACCGATGGCGAAGGCAGCCACCTGGGTCAACACTGACGCTCATGTACGAAAGCGTGGGGAGCAAACGGG	Ambient	Enterobacterales Pseudoalteromonas	TACGGAGGGTGCGAGCGTTAATCGGAATTACTGGGCGTAAAGCGTACGCAGGCGGTTTGTTAAGCGAGATGTGAAAGCCCCGGGCTCAACCTGGGAACTGCATTTCGAACTGGCAGACTAGAGTGTGATAGAGGGTGGTAGAATTTCAGGTGTAGCGGTGAAATGCGTAGAGATCTGAAGGAATACCGATGGCGAAGGCAGCCACCTGGGTCAACACTGACGCTCATGTACGAAAGCGTGGGGAGCAAACGGG	WH
98.4859	5.44678	1.16205	4.68722	2.76947e-06	5.80959e-05	Bacteria	Bdellovibrionota	Bdellovibrionia	Bdellovibrionales	Bdellovibrionaceae	Bdellovibrio	NA	T38	TACGAGGGGTCCTAGCGTTGTTCGGAATCATTGGGCGTAAAGCGGGTGTAGGCGGAAATGTAGGTCAGAAGTGAAAGTCCCAGGCTCAACCTGGGAAGTGCTTTTGAAACCCCATTTCTTGAGTGTAGAAGAGGTGAGTGGAATTCCAGGTGTAGTGGTGAAATACGTAGATATCTGGAGGAACATCGGTGGCGAAGGCGGCTCACTGGTCTATTACTGACGCTCAGACCCGAAAGCGTGGGGAGCAAACGGG	Cold	Bdellovibrionales Bdellovibrio	TACGAGGGGTCCTAGCGTTGTTCGGAATCATTGGGCGTAAAGCGGGTGTAGGCGGAAATGTAGGTCAGAAGTGAAAGTCCCAGGCTCAACCTGGGAAGTGCTTTTGAAACCCCATTTCTTGAGTGTAGAAGAGGTGAGTGGAATTCCAGGTGTAGTGGTGAAATACGTAGATATCTGGAGGAACATCGGTGGCGAAGGCGGCTCACTGGTCTATTACTGACGCTCAGACCCGAAAGCGTGGGGAGCAAACGGG	WH
63.3112	9.33339	1.83383	5.08957	3.58881e-07	1.00909e-05	Bacteria	Proteobacteria	Alphaproteobacteria	Rhodobacterales	Rhodobacteraceae	Antarctobacter	NA	T38	TACGGAGGGGGTTAGCGTTGTTCGGAATTACTGGGCGTAAAGCGCACGTAGGCGGATCAGAAAGTATGGGGTGAAATCCCGGGGCTCAACCCCGGAACTGCCTCATAAACTCCTGGTCTTGAGTTCGAGAGAGGTGAGTGGAATTCCGAGTGTAGAGGTGAAATTCGTAGATATTCGGAGGAACACCAGTGGCGAAGGCGGCTCACTGGCTCGATACTGACGCTGAGGTGCGAAAGTGTGGGGAGCAAACAGG	Cold	Rhodobacterales Antarctobacter	TACGGAGGGGGTTAGCGTTGTTCGGAATTACTGGGCGTAAAGCGCACGTAGGCGGATCAGAAAGTATGGGGTGAAATCCCGGGGCTCAACCCCGGAACTGCCTCATAAACTCCTGGTCTTGAGTTCGAGAGAGGTGAGTGGAATTCCGAGTGTAGAGGTGAAATTCGTAGATATTCGGAGGAACACCAGTGGCGAAGGCGGCTCACTGGCTCGATACTGACGCTGAGGTGCGAAAGTGTGGGGAGCAAACAGG	WH
56.7288	9.17521	1.63245	5.62053	1.90372e-08	7.32139e-07	Bacteria	Proteobacteria	Alphaproteobacteria	Alphaproteobacteria	Alphaproteobacteria	Alphaproteobacteria	NA	T38	TACGGAGGGGGCAAGCGTTGTTCGGAATTACTGGGCGTAAAGCGCGCGTAGGCGGCGATGATAGTCAGAGGTGAAATGCCCGGGCTCAACCCGGGAGGTGCCTTTGATACTTCATTGCTAGGATTCAGGAGAGGTGAGCGGAATTCCGAGTGTAGAGGTGAAATTCGTAGATATTCGGAAGAACACCAGTGGCGAAGGCGGCTCACTGGCCTGAGATCGACGCTGAGGTGCGAAAGCGTGGGGAGCAAACAGG	Cold	Alphaproteobacteria Alphaproteobacteria	TACGGAGGGGGCAAGCGTTGTTCGGAATTACTGGGCGTAAAGCGCGCGTAGGCGGCGATGATAGTCAGAGGTGAAATGCCCGGGCTCAACCCGGGAGGTGCCTTTGATACTTCATTGCTAGGATTCAGGAGAGGTGAGCGGAATTCCGAGTGTAGAGGTGAAATTCGTAGATATTCGGAAGAACACCAGTGGCGAAGGCGGCTCACTGGCCTGAGATCGACGCTGAGGTGCGAAAGCGTGGGGAGCAAACAGG	WH
73.7917	-9.71083	1.56542	-6.20335	5.52736e-10	2.31898e-08	Bacteria	Proteobacteria	Alphaproteobacteria	Rhodobacterales	Rhodobacteraceae	Ruegeria	lacuscaerulensis	T38	TACGGAGGGGGTTAGCGTTGTTCGGAATTACTGGGCGTAAAGCGCACGTAGGCGGATCGGAAAGTTGGGGGTGAAATCCCGGGGCTCAACCCCGGAACTGCCTCCAAAACTATCGGTCTAGAGTTCGAGAGAGGTGAGTGGAATTCCGAGTGTAGAGGTGAAATTCGTAGATATTCGGAGGAACACCAGTGGCGAAGGCGGCTCACTGGCTCGATACTGACGCTGAGGTGCGAAAGTGTGGGGAGCAAACAGG	Ambient	Rhodobacterales Ruegeria	TACGGAGGGGGTTAGCGTTGTTCGGAATTACTGGGCGTAAAGCGCACGTAGGCGGATCGGAAAGTTGGGGGTGAAATCCCGGGGCTCAACCCCGGAACTGCCTCCAAAACTATCGGTCTAGAGTTCGAGAGAGGTGAGTGGAATTCCGAGTGTAGAGGTGAAATTCGTAGATATTCGGAGGAACACCAGTGGCGAAGGCGGCTCACTGGCTCGATACTGACGCTGAGGTGCGAAAGTGTGGGGAGCAAACAGG	WH
238.923	-8.70735	1.26933	-6.8598	6.89575e-12	3.74399e-10	Bacteria	Proteobacteria	Gammaproteobacteria	Gammaproteobacteria	Gammaproteobacteria	Gammaproteobacteria	NA	T38	TACGGAGGGTCCGAGCGTTAATCGGAATTACTGGGCGTAAAGCGCGCGTAGGCGGCTTAGTCAGTCGGATGTGAAAGCCCTGGGCTTAACCTGGGAACTGCATTCGATACTGCTAAGCTAGAGTATGGTAGAGGTAAGTGGAATTTCTGGTGTAGCGGTGAAATGCGTAGATATCAGAAGGAACATCAGTGGCGAAGGCGGCTTACTGGACCAATACTGACGCTGAGGTGCGAAAGCGTGGGGAGCAAACAGG	Ambient	Gammaproteobacteria Gammaproteobacteria	TACGGAGGGTCCGAGCGTTAATCGGAATTACTGGGCGTAAAGCGCGCGTAGGCGGCTTAGTCAGTCGGATGTGAAAGCCCTGGGCTTAACCTGGGAACTGCATTCGATACTGCTAAGCTAGAGTATGGTAGAGGTAAGTGGAATTTCTGGTGTAGCGGTGAAATGCGTAGATATCAGAAGGAACATCAGTGGCGAAGGCGGCTTACTGGACCAATACTGACGCTGAGGTGCGAAAGCGTGGGGAGCAAACAGG	WH
218.724	-11.2722	1.95461	-5.76698	8.07037e-09	3.23867e-07	Bacteria	Proteobacteria	Gammaproteobacteria	Enterobacterales	Pseudoalteromonadaceae	Pseudoalteromonas	NA	T38	TACGGAGGGTGCGAGCGTTAATCGGAATTACTGGGCGTAAAGCGTACGCAGGCGGTTTGTTAAGCGAGATGTGAAAGCCCCGGGCTCAACCTGGGAACTGCATTTCGAACTGGCAAACTAGAGTGTGATAGAGGGTGGTAGAATTTCAGGTGTAGCGGTGAAATGCGTAGAGATCTGAAGGAATACCGATGGCGAAGGCAGCCACCTGGGTCAACACTGACGCTCATGTACGAAAGCGTGGGGAGCAAACGGG	Ambient	Enterobacterales Pseudoalteromonas	TACGGAGGGTGCGAGCGTTAATCGGAATTACTGGGCGTAAAGCGTACGCAGGCGGTTTGTTAAGCGAGATGTGAAAGCCCCGGGCTCAACCTGGGAACTGCATTTCGAACTGGCAAACTAGAGTGTGATAGAGGGTGGTAGAATTTCAGGTGTAGCGGTGAAATGCGTAGAGATCTGAAGGAATACCGATGGCGAAGGCAGCCACCTGGGTCAACACTGACGCTCATGTACGAAAGCGTGGGGAGCAAACGGG	WH
64.4078	-9.5108	1.77659	-5.35339	8.63223e-08	2.95094e-06	Bacteria	Proteobacteria	Alphaproteobacteria	Rhodobacterales	Rhodobacteraceae	Rhodobacteraceae	NA	T38	TACGGAGGGGGTTAGCGTTGTTCGGAATTACTGGGCGTAAAGCGCACGTAGGCGGACCAGAAAGTTGGGGGTGAAATCCCGGGGCTCAACCCCGGAACTGCCTCCAAAACTATTGGTCTAGAGTTCGAGAGAGGTGAGTGGAATTCCAAGTGTAGAGGTGAAATTCGTAGATATTTGGAGGAACACCAGTGGCGAAGGCGGCTCACTGGCTCGATACTGACGCTGAGGTGCGAAAGTGTGGGGAGCAAACAGG	Ambient	Rhodobacterales Rhodobacteraceae	TACGGAGGGGGTTAGCGTTGTTCGGAATTACTGGGCGTAAAGCGCACGTAGGCGGACCAGAAAGTTGGGGGTGAAATCCCGGGGCTCAACCCCGGAACTGCCTCCAAAACTATTGGTCTAGAGTTCGAGAGAGGTGAGTGGAATTCCAAGTGTAGAGGTGAAATTCGTAGATATTTGGAGGAACACCAGTGGCGAAGGCGGCTCACTGGCTCGATACTGACGCTGAGGTGCGAAAGTGTGGGGAGCAAACAGG	WH
4.71015	20.405	2.97938	6.84875	7.44994e-12	3.82017e-10	Bacteria	Proteobacteria	Alphaproteobacteria	Rhodobacterales	Rhodobacteraceae	Epibacterium	mobile	T38	TACGGAGGGGGTTAGCGTTGTTCGGAATTACTGGGCGTAAAGCGCGCGTAGGCGGACTGGAAAGTTGGGGGTGAAATCCCAGGGCTCAACCCTGGAACTGCCTCCAAAACTATCAGTCTAGAGTTCGAGAGAGGTGAGTGGAATTCCGAGTGTAGAGGTGAAATTCGTAGATATTCGGAGGAACACCAGTGGCGAAGGCGGCTCACTGGCTCGATACTGACGCTGAGGTGCGAAAGTGTGGGGAGCAAACAGG	Cold	Rhodobacterales Epibacterium	TACGGAGGGGGTTAGCGTTGTTCGGAATTACTGGGCGTAAAGCGCGCGTAGGCGGACTGGAAAGTTGGGGGTGAAATCCCAGGGCTCAACCCTGGAACTGCCTCCAAAACTATCAGTCTAGAGTTCGAGAGAGGTGAGTGGAATTCCGAGTGTAGAGGTGAAATTCGTAGATATTCGGAGGAACACCAGTGGCGAAGGCGGCTCACTGGCTCGATACTGACGCTGAGGTGCGAAAGTGTGGGGAGCAAACAGG	WH
74.3616	24.2418	2.97449	8.14989	3.64249e-16	4.80289e-14	Bacteria	Proteobacteria	Gammaproteobacteria	Enterobacterales	Alteromonadaceae	Alteromonas	australica	T38	TACGGAGGGTGCGAGCGTTAATCGGAATTACTGGGCGTAAAGCGCACGCAGGCGGTTTGTTAAGCTAGATGTGAAAGCCCCGGGCTCAACCTGGGATAGTCATTTAGAACTGGCAGACTAGAGTCTTGGAGAGGGGAGTGGAATTCCAGGTGTAGCGGTGAAATGCGTAGATATCTGGAGGAACATCAGTGGCGAAGGCGACTCCCTGGCCAAAGACTGACGCTCATGTGCGAAAGTGTGGGTAGCGAACAGG	Cold	Enterobacterales Alteromonas	TACGGAGGGTGCGAGCGTTAATCGGAATTACTGGGCGTAAAGCGCACGCAGGCGGTTTGTTAAGCTAGATGTGAAAGCCCCGGGCTCAACCTGGGATAGTCATTTAGAACTGGCAGACTAGAGTCTTGGAGAGGGGAGTGGAATTCCAGGTGTAGCGGTGAAATGCGTAGATATCTGGAGGAACATCAGTGGCGAAGGCGACTCCCTGGCCAAAGACTGACGCTCATGTGCGAAAGTGTGGGTAGCGAACAGG	WH
83.6745	-9.89197	1.58116	-6.25613	3.94658e-10	1.73462e-08	Bacteria	Proteobacteria	Gammaproteobacteria	Enterobacterales	Kangiellaceae	Aliikangiella	NA	T38	TACGGAGGGTGCAAGCGTTAATCGGAATTACTGGGCGTAAAGCGCGCGTAGGCGGATTGTTAAGTCTCATGTGAAAGCCCTGGGCTCAACCTGGGAACTGCATGGGATACTGATAATCTAGAATACAGTAGAGGGTAGTGGAATTTCAGGTGTAGCGGTGAAATGCGTAGAGATCTGAAGGAACATCAGTGGCGAAGGCGACTACCTGGACTGATATTGACGCTGAGGTGCGAAAGCGTGGGGAGCAAACGGG	Ambient	Enterobacterales Aliikangiella	TACGGAGGGTGCAAGCGTTAATCGGAATTACTGGGCGTAAAGCGCGCGTAGGCGGATTGTTAAGTCTCATGTGAAAGCCCTGGGCTCAACCTGGGAACTGCATGGGATACTGATAATCTAGAATACAGTAGAGGGTAGTGGAATTTCAGGTGTAGCGGTGAAATGCGTAGAGATCTGAAGGAACATCAGTGGCGAAGGCGACTACCTGGACTGATATTGACGCTGAGGTGCGAAAGCGTGGGGAGCAAACGGG	WH
127.897	-10.5084	1.38464	-7.58922	3.21835e-14	2.28503e-12	Bacteria	Proteobacteria	Gammaproteobacteria	Pseudomonadales	Oleiphilaceae	Oleiphilus	NA	T38	TACGGAGGGTGCAAGCGTTAATCGGAATTACTGGGCGTAAAGCGCGCGTAGGCGGCTTACTAAGCCAGATGTGAAAGCCCCGGGCTCAACCTGGGAACTGCATTTGGAACTGGTTCGCTAGAGTACAGTAGAGGGTGGTGGAATTTCCAGTGTAGCGGTGAAATGCGTAGAGATTGGAAGGAACATCAGTGGCGAAGGCGGCCACCTGGACTGATACTGACGCTGAGGTGCGAAAGCGTGGGGAGCAAACAGG	Ambient	Pseudomonadales Oleiphilus	TACGGAGGGTGCAAGCGTTAATCGGAATTACTGGGCGTAAAGCGCGCGTAGGCGGCTTACTAAGCCAGATGTGAAAGCCCCGGGCTCAACCTGGGAACTGCATTTGGAACTGGTTCGCTAGAGTACAGTAGAGGGTGGTGGAATTTCCAGTGTAGCGGTGAAATGCGTAGAGATTGGAAGGAACATCAGTGGCGAAGGCGGCCACCTGGACTGATACTGACGCTGAGGTGCGAAAGCGTGGGGAGCAAACAGG	WH
28.257	-8.32535	1.63791	-5.0829	3.71714e-07	1.00909e-05	Bacteria	Proteobacteria	Alphaproteobacteria	Rhodobacterales	Rhodobacteraceae	Rhodobacteraceae	NA	T38	TACGGAGGGGGTTAGCGTTGTTCGGAATTACTGGGCGTAAAGCGTACGTAGGCGGATTGGAAAGTATGGGGTGAAATCCCAGGGCTCAACCCTGGAACTGCCCTGTAAACTATCAGTCTAGAGTTCGAGAGAGGTGAGTGGAATTCCAAGTGTAGAGGTGAAATTCGTAGATATTTGGAGGAACACCAGTGGCGAAGGCGGCTCACTGGCTCGATACTGACGCTGAGGTACGAAAGTGTGGGGAGCAAACAGG	Ambient	Rhodobacterales Rhodobacteraceae	TACGGAGGGGGTTAGCGTTGTTCGGAATTACTGGGCGTAAAGCGTACGTAGGCGGATTGGAAAGTATGGGGTGAAATCCCAGGGCTCAACCCTGGAACTGCCCTGTAAACTATCAGTCTAGAGTTCGAGAGAGGTGAGTGGAATTCCAAGTGTAGAGGTGAAATTCGTAGATATTTGGAGGAACACCAGTGGCGAAGGCGGCTCACTGGCTCGATACTGACGCTGAGGTACGAAAGTGTGGGGAGCAAACAGG	WH
33.1224	-8.55338	1.6895	-5.06267	4.13417e-07	1.05996e-05	Bacteria	Acidobacteriota	Thermoanaerobaculia	Thermoanaerobaculales	Thermoanaerobaculaceae	Subgroup 10	NA	T38	TACGGAGGGGGCAAGCGTTATTCGGAATTATTGGGCGTAAAGGGCGCGTAGGCGGCCGAGCAAGTCAGTGGTGAAATCCCTCGGCTCAACCGAGGAACTGCCTCTGAAACTGCATGGCTTGAGACCGGGAGAGGGTGGTGGAATTCCAAGTGTAGCGGTGAAATGCGTAGATATTTGGAGGAACACCCGTGGCGAAGGCGGCCACCTGGACCGGTTCTGACGCTGAGGCGCGAAAGTGTGGGGAGCAAACAGG	Ambient	Thermoanaerobaculales Subgroup 10	TACGGAGGGGGCAAGCGTTATTCGGAATTATTGGGCGTAAAGGGCGCGTAGGCGGCCGAGCAAGTCAGTGGTGAAATCCCTCGGCTCAACCGAGGAACTGCCTCTGAAACTGCATGGCTTGAGACCGGGAGAGGGTGGTGGAATTCCAAGTGTAGCGGTGAAATGCGTAGATATTTGGAGGAACACCCGTGGCGAAGGCGGCCACCTGGACCGGTTCTGACGCTGAGGCGCGAAAGTGTGGGGAGCAAACAGG	WH
70.4612	-9.64801	1.38342	-6.97403	3.07993e-12	1.77673e-10	Bacteria	Proteobacteria	Gammaproteobacteria	Pseudomonadales	Cellvibrionaceae	Pseudoteredinibacter	NA	T38	TACGGAGGGTGCAAGCGTTAATCGGAATTACTGGGCGTAAAGCGCGCGTAGGCGGTTTGTTAAGCTAGCTGTGAAAGCCCAGGGCTCAACCTTGGAATTGCAGTTAGAACTGGCAAGCTAGAGTGCAGCAGAGGATAGTGGAATTTCTAGTGTAGCGGTGAAATGCGTAGATATTAGAAGGAACACCAGTGGCGAAGGCGACTGTCTGGGCTGACACTGACGCTGAGGTGCGAAAGCGTGGGGAGCAAACAGG	Ambient	Pseudomonadales Pseudoteredinibacter	TACGGAGGGTGCAAGCGTTAATCGGAATTACTGGGCGTAAAGCGCGCGTAGGCGGTTTGTTAAGCTAGCTGTGAAAGCCCAGGGCTCAACCTTGGAATTGCAGTTAGAACTGGCAAGCTAGAGTGCAGCAGAGGATAGTGGAATTTCTAGTGTAGCGGTGAAATGCGTAGATATTAGAAGGAACACCAGTGGCGAAGGCGACTGTCTGGGCTGACACTGACGCTGAGGTGCGAAAGCGTGGGGAGCAAACAGG	WH
30.3373	-8.42696	1.66058	-5.0747	3.88098e-07	1.02347e-05	Bacteria	Proteobacteria	Gammaproteobacteria	Pseudomonadales	Nitrincolaceae	Profundimonas	NA	T38	TACGGAGGGTGCAAGCGTTAATCGGAATTACTGGGCGTAAAGCGCGCGTAGGCGGTTATTTAAGTCAGATGTGAAAGCCCTGGGCTCAACCTAGGAACTGCACCTGATACTGGATAACTAGAGTACAGAAGAGGGTGGTGGAATTTCCTGTGTAGCGGTGAAATGCGTAGATATAGGAAGGAACATCAGTGGCGAAGGCGGCCACCTGGTCTGATACTGACGCTGAGGTGCGAAAGCGTGGGGAGCAAACAGG	Ambient	Pseudomonadales Profundimonas	TACGGAGGGTGCAAGCGTTAATCGGAATTACTGGGCGTAAAGCGCGCGTAGGCGGTTATTTAAGTCAGATGTGAAAGCCCTGGGCTCAACCTAGGAACTGCACCTGATACTGGATAACTAGAGTACAGAAGAGGGTGGTGGAATTTCCTGTGTAGCGGTGAAATGCGTAGATATAGGAAGGAACATCAGTGGCGAAGGCGGCCACCTGGTCTGATACTGACGCTGAGGTGCGAAAGCGTGGGGAGCAAACAGG	WH
390.691	11.9577	1.79123	6.67568	2.46091e-11	1.16863e-09	Bacteria	Proteobacteria	Alphaproteobacteria	Rhodobacterales	Rhodobacteraceae	Rhodobacteraceae	NA	T38	TACGGAGGGGGTTAGCGTTGTTCGGAATTACTGGGCGTAAAGCGTACGTAGGCGGATTAGTAAGTTAGGGGTGAAATCCCGAGGCTCAACCTCGGAACTGCCTCTAAAACTGCTAGTCTTGAGTTCGAGAGAGGTGAGTGGAATTCCGAGTGTAGAGGTGAAATTCGTAGATATTCGGAGGAACACCAGTGGCGAAGGCGGCTCACTGGCTCGATACTGACGCTGAGGTACGAAAGTGTGGGGAGCAAACAGG	Cold	Rhodobacterales Rhodobacteraceae	TACGGAGGGGGTTAGCGTTGTTCGGAATTACTGGGCGTAAAGCGTACGTAGGCGGATTAGTAAGTTAGGGGTGAAATCCCGAGGCTCAACCTCGGAACTGCCTCTAAAACTGCTAGTCTTGAGTTCGAGAGAGGTGAGTGGAATTCCGAGTGTAGAGGTGAAATTCGTAGATATTCGGAGGAACACCAGTGGCGAAGGCGGCTCACTGGCTCGATACTGACGCTGAGGTACGAAAGTGTGGGGAGCAAACAGG	WH
37.7771	-8.74465	1.59963	-5.46667	4.58575e-08	1.69306e-06	Bacteria	Proteobacteria	Gammaproteobacteria	UBA4486	UBA4486	UBA4486	NA	T38	TACGGAGGGTGCGAGCGTTAATCGGAATTACTGGGCGTAAAGCGTGCGTAGGCGGCACGGTCAGTCGGATGTGAAAGCCCCGGGCTTAACCTGGGAATTGCATTCGATACTGCCGAGCTAGAGTATGTTAGAGGAAAGTGGAATTCCCGGTGTAGCGGTGAAATGCGTAGATATCGGGAGGAACATCAGTGGCGAAGGCGACTTTCTGGATCAATACTGACGCTGAGGTACGAAAGCGTGGGGAGCAAACAGG	Ambient	UBA4486 UBA4486	TACGGAGGGTGCGAGCGTTAATCGGAATTACTGGGCGTAAAGCGTGCGTAGGCGGCACGGTCAGTCGGATGTGAAAGCCCCGGGCTTAACCTGGGAATTGCATTCGATACTGCCGAGCTAGAGTATGTTAGAGGAAAGTGGAATTCCCGGTGTAGCGGTGAAATGCGTAGATATCGGGAGGAACATCAGTGGCGAAGGCGACTTTCTGGATCAATACTGACGCTGAGGTACGAAAGCGTGGGGAGCAAACAGG	WH
71.9862	-24.5851	2.97451	-8.26525	1.39399e-16	2.57331e-14	Bacteria	Bacteroidota	Bacteroidia	Flavobacteriales	Crocinitomicaceae	Fluviicola	NA	T38	TACGGAGGGTGCAAGCGTTATCCGGAATCATTGGGTTTAAAGGGTCCGCAGGCGGACATATAAGTCAGTGGTGAAAGCCTACAGCTTAACTGTAGAACTGCCATTGATACTGTATGTCTTGAATTCGGTCGAAGTGGGCGGAATGTGTCATGTAGCGGTGAAATGCATAGATATGACACAGAACACCGATAGCGAAGGCAGCTCACTAGGCCTGAATTGACGCTCAGGGACGAAAGCGTGGGGAGCGAACAGG	Ambient	Flavobacteriales Fluviicola	TACGGAGGGTGCAAGCGTTATCCGGAATCATTGGGTTTAAAGGGTCCGCAGGCGGACATATAAGTCAGTGGTGAAAGCCTACAGCTTAACTGTAGAACTGCCATTGATACTGTATGTCTTGAATTCGGTCGAAGTGGGCGGAATGTGTCATGTAGCGGTGAAATGCATAGATATGACACAGAACACCGATAGCGAAGGCAGCTCACTAGGCCTGAATTGACGCTCAGGGACGAAAGCGTGGGGAGCGAACAGG	WH
34.6622	8.4641	1.63291	5.18346	2.17804e-07	6.7011e-06	Bacteria	Proteobacteria	Alphaproteobacteria	Rhizobiales	Devosiaceae	Devosiaceae	NA	T38	TACGAAGGGGGCTAGCGTTGTTCGGAATTACTGGGCGTAAAGCGCACGTAGGCGGATTGTTAAGTTAGAGGTGAAATCCCGGAGCTCAACTCCGGAACTGCCTTTAATACTGGCAATCTTGAGTCCGAGAGAGGTGAGTGGAACTCCTAGTGTAGAGGTGGAATTCGTAGATATTAGGAAGAACACCAGTGGCGAAGGCGGCTCACTGGCTCGGTACTGACGCTGAGGTGCGAAAGCGTGGGGAGCAAACAGG	Cold	Rhizobiales Devosiaceae	TACGAAGGGGGCTAGCGTTGTTCGGAATTACTGGGCGTAAAGCGCACGTAGGCGGATTGTTAAGTTAGAGGTGAAATCCCGGAGCTCAACTCCGGAACTGCCTTTAATACTGGCAATCTTGAGTCCGAGAGAGGTGAGTGGAACTCCTAGTGTAGAGGTGGAATTCGTAGATATTAGGAAGAACACCAGTGGCGAAGGCGGCTCACTGGCTCGGTACTGACGCTGAGGTGCGAAAGCGTGGGGAGCAAACAGG	WH
3.24664	19.8924	2.9817	6.67149	2.53223e-11	1.16863e-09	Bacteria	Proteobacteria	Alphaproteobacteria	Rhodobacterales	Rhodobacteraceae	Rhodobacteraceae	NA	T38	TACGGAGGGGGTTAGCGTTGTTCGGAATTACTGGGCGTAAAGCGCACGTAGGCGGATCAGAAAGTAAGGGGTGAAATCCCAGGGCTCAACCCTGGAACTGCCTCTTAAACTCCTGGTCTTGAGTTCGAGAGAGGTGAGTGGAATTCCGAGTGTAGAGGTGAAATTCGTAGATATTCGGAGGAACACCAGTGGCGAAGGCGGCTCACTGGCTCGATACTGACGCTGAGGTGCGAAAGTGTGGGGAGCAAACAGG	Cold	Rhodobacterales Rhodobacteraceae	TACGGAGGGGGTTAGCGTTGTTCGGAATTACTGGGCGTAAAGCGCACGTAGGCGGATCAGAAAGTAAGGGGTGAAATCCCAGGGCTCAACCCTGGAACTGCCTCTTAAACTCCTGGTCTTGAGTTCGAGAGAGGTGAGTGGAATTCCGAGTGTAGAGGTGAAATTCGTAGATATTCGGAGGAACACCAGTGGCGAAGGCGGCTCACTGGCTCGATACTGACGCTGAGGTGCGAAAGTGTGGGGAGCAAACAGG	WH
15.3332	-23.2244	2.9758	-7.80444	5.97681e-15	4.59717e-13	Bacteria	Proteobacteria	Gammaproteobacteria	Pseudomonadales	Cellvibrionaceae	Marinagarivorans	NA	T38	TACGGAGGGTGCAAGCGTTAATCGGAATTACTGGGCGTAAAGCGCGCGTAGGTGGCTGTTCAAGCCAGATGTGAAATCCCCGGGCTTAACCTGGGAACTGCATTTGGAACTGGGCAGCTAGAGTACAGCAGAGGAGTGTGGAATTTCAGGTGTAGCGGTGAAATGCGTAGAGATCTGAAGGAACATCAGTGGCGAAGGCGACACTCTGGGCTGATACTGACACTGAGGTGCGAAAGCGTGGGTAGCAAACAGG	Ambient	Pseudomonadales Marinagarivorans	TACGGAGGGTGCAAGCGTTAATCGGAATTACTGGGCGTAAAGCGCGCGTAGGTGGCTGTTCAAGCCAGATGTGAAATCCCCGGGCTTAACCTGGGAACTGCATTTGGAACTGGGCAGCTAGAGTACAGCAGAGGAGTGTGGAATTTCAGGTGTAGCGGTGAAATGCGTAGAGATCTGAAGGAACATCAGTGGCGAAGGCGACACTCTGGGCTGATACTGACACTGAGGTGCGAAAGCGTGGGTAGCAAACAGG	WH
16.2748	22.0697	2.97568	7.4167	1.20075e-13	7.38863e-12	Bacteria	Proteobacteria	Alphaproteobacteria	Rhodobacterales	Rhodobacteraceae	Yoonia-Loktanella	NA	T38	TACGGAGGGGGTTAGCGTTGTTCGGAATTACTGGGCGTAAAGCGCACGTAGGCGGATCAATAAGTTAGAGGTGAAATCCCAGGGCTCAACCCTGGAACTGCCTTTAATACTGTTGGTCTAGAGTTCGAGAGAGGTAAGTGGAATTCCGAGTGTAGAGGTGAAATTCGTAGATATTCGGAGGAACACCAGTGGCGAAGGCGGCTTACTGGCTCGATACTGACGCTGAGGTGCGAAAGTGTGGGGAGCAAACAGG	Cold	Rhodobacterales Yoonia-Loktanella	TACGGAGGGGGTTAGCGTTGTTCGGAATTACTGGGCGTAAAGCGCACGTAGGCGGATCAATAAGTTAGAGGTGAAATCCCAGGGCTCAACCCTGGAACTGCCTTTAATACTGTTGGTCTAGAGTTCGAGAGAGGTAAGTGGAATTCCGAGTGTAGAGGTGAAATTCGTAGATATTCGGAGGAACACCAGTGGCGAAGGCGGCTTACTGGCTCGATACTGACGCTGAGGTGCGAAAGTGTGGGGAGCAAACAGG	WH
58.0966	7.38234	1.43815	5.13321	2.8484e-07	8.48089e-06	Bacteria	Proteobacteria	Gammaproteobacteria	Pseudomonadales	Marinobacteraceae	Marinobacter	adhaerens	T38	TACGGAGGGTGCAAGCGTTAATCGGAATTACTGGGCGTAAAGCGCGCGTAGGTGGTTTGATAAGCGAGATGTGAAAGCCCCGGGCTTAACCTGGGAACGGCATTTCGAACTGTCAGGCTAGAGTATGGTAGAGGGTAGTGGAATTTCCTGTGTAGCGGTGAAATGCGTAGATATAGGAAGGAACACCAGTGGCGAAGGCGGCTACCTGGACCAATACTGACACTGAGGTGCGAAAGCGTGGGGAGCAAACAGG	Cold	Pseudomonadales Marinobacter	TACGGAGGGTGCAAGCGTTAATCGGAATTACTGGGCGTAAAGCGCGCGTAGGTGGTTTGATAAGCGAGATGTGAAAGCCCCGGGCTTAACCTGGGAACGGCATTTCGAACTGTCAGGCTAGAGTATGGTAGAGGGTAGTGGAATTTCCTGTGTAGCGGTGAAATGCGTAGATATAGGAAGGAACACCAGTGGCGAAGGCGGCTACCTGGACCAATACTGACACTGAGGTGCGAAAGCGTGGGGAGCAAACAGG	WH
66.8543	-9.56471	1.7842	-5.36077	8.28668e-08	2.94177e-06	Bacteria	Bacteroidota	Bacteroidia	Cytophagales	Cyclobacteriaceae	Fabibacter	NA	T38	TACGGAGGGTGCAAGCGTTGTCCGGATTTATTGGGTTTAAAGGGTGCGTAGGCGGATCTTTAAGTCAGTGGTGAAATCCTGCAGCTTAACTGTAGAACTGCCATTGATACTGGAGATCTTGAGTATACTAGAGGTAGGCGGAATTTATGGTGTAGCGGTGAAATGCATAGATACCATAAAGAACACCGATAGCGTAGGCAGCTTACTGGAGTATAACTGACGCTGAGGCACGAAAGCATGGGTAGCGAACAGG	Ambient	Cytophagales Fabibacter	TACGGAGGGTGCAAGCGTTGTCCGGATTTATTGGGTTTAAAGGGTGCGTAGGCGGATCTTTAAGTCAGTGGTGAAATCCTGCAGCTTAACTGTAGAACTGCCATTGATACTGGAGATCTTGAGTATACTAGAGGTAGGCGGAATTTATGGTGTAGCGGTGAAATGCATAGATACCATAAAGAACACCGATAGCGTAGGCAGCTTACTGGAGTATAACTGACGCTGAGGCACGAAAGCATGGGTAGCGAACAGG	WH
27.1794	-24.0024	2.97508	-8.06781	7.15729e-16	8.25772e-14	Bacteria	Proteobacteria	Alphaproteobacteria	Rhodobacterales	Rhodobacteraceae	Cognatishimia	NA	T38	TACGGAGGGGGTTAGCGTTGTTCGGAATTACTGGGCGTAAAGCGCGCGTAGGCGGATTAGTCAGTCAGAGGTGAAATCCCAGGGCTCAACCCTGGAACTGCCTTTGATACTGCTAGTCTTGAGTTCGAGAGAGGTAAGTGGAATTCCGAGTGTAGAGGTGAAATTCGTAGATATTCGGAGGAACACCAGTGGCGAAGGCGGCTTACTGGCTCGATACTGACGCTGAGGTGCGAAAGTGTGGGGAGCAAACAGG	Ambient	Rhodobacterales Cognatishimia	TACGGAGGGGGTTAGCGTTGTTCGGAATTACTGGGCGTAAAGCGCGCGTAGGCGGATTAGTCAGTCAGAGGTGAAATCCCAGGGCTCAACCCTGGAACTGCCTTTGATACTGCTAGTCTTGAGTTCGAGAGAGGTAAGTGGAATTCCGAGTGTAGAGGTGAAATTCGTAGATATTCGGAGGAACACCAGTGGCGAAGGCGGCTTACTGGCTCGATACTGACGCTGAGGTGCGAAAGTGTGGGGAGCAAACAGG	WH
16.0061	-23.2814	2.97573	-7.82375	5.12725e-15	4.30223e-13	Bacteria	Proteobacteria	Gammaproteobacteria	Pseudomonadales	Cellvibrionaceae	Agarilytica	NA	T38	TACGGAGGGTGCAAGCGTTAATCGGAATTACTGGGCGTAAAGCGCGCGTAGGCGGCTGTGTAAGCTAGATGTGAAAGCCCTGGGCTCAACCTGGGAACTGCATTTAGAACTGCACAGCTAGAGTACAGCAGAGGAGTGTGGAATTTCAGGTGTAGCGGTGAAATGCGTAGAGATCTGAAGGAACATCAGTGGCGAAGGCGACACTCTGGGTTGATACTGACGCTGAGGTGCGAAAGCGTGGGGAGCAAACAGG	Ambient	Pseudomonadales Agarilytica	TACGGAGGGTGCAAGCGTTAATCGGAATTACTGGGCGTAAAGCGCGCGTAGGCGGCTGTGTAAGCTAGATGTGAAAGCCCTGGGCTCAACCTGGGAACTGCATTTAGAACTGCACAGCTAGAGTACAGCAGAGGAGTGTGGAATTTCAGGTGTAGCGGTGAAATGCGTAGAGATCTGAAGGAACATCAGTGGCGAAGGCGACACTCTGGGTTGATACTGACGCTGAGGTGCGAAAGCGTGGGGAGCAAACAGG	WH
33.5241	-24.283	2.97491	-8.16259	3.27918e-16	4.80289e-14	Bacteria	Proteobacteria	Gammaproteobacteria	Salinisphaerales	Salinisphaeraceae	Salinisphaera	NA	T38	TACGGAAGGTGCAAGCGTTAATCGGAATTACTGGGCGTAAAGCGTGCGCAGGCGGTTACGTGTGTCGGATGTGAAAGCCCCGGGCTCAACCTGGGAATTGCATTCGAAACTGCGTGACTAGAGTGTGGTAGAGGAAGATGGAATTCCACGTGTAGCGGTGAAATGCGTAGATATGTGGAGGAACACCAATGGCGAAGGCAGTCTTCTGGGCCTACACTGACGCTGAGGTACGAAAGCGTGGGGAGCAAACAGG	Ambient	Salinisphaerales Salinisphaera	TACGGAAGGTGCAAGCGTTAATCGGAATTACTGGGCGTAAAGCGTGCGCAGGCGGTTACGTGTGTCGGATGTGAAAGCCCCGGGCTCAACCTGGGAATTGCATTCGAAACTGCGTGACTAGAGTGTGGTAGAGGAAGATGGAATTCCACGTGTAGCGGTGAAATGCGTAGATATGTGGAGGAACACCAATGGCGAAGGCAGTCTTCTGGGCCTACACTGACGCTGAGGTACGAAAGCGTGGGGAGCAAACAGG	WH
34.0497	-8.59391	1.65472	-5.19356	2.06307e-07	6.56626e-06	Bacteria	Bacteroidota	Bacteroidia	Chitinophagales	Saprospiraceae	Saprospiraceae	NA	T38	TACGGAAGGTGCAAGCGTTATCCGGAATCACTGGGTTTAAAGGGTGCGTAGGCGGTCTAATAAGTCAGAGGTGAAAGGTATGGGCTCAACCGATGCACTGCCTTTGATACTGTTAGACTAGAATCGAGTTAAGGTAGGCGGAATGTGACATGTAGCGGTGAAATGCATAGATATGTCATAGAACACCAATTGCGAAGGCAGCTTACTGTGCTTGTATTGACGCTGAGGCACGAAAGCGTGGGGAGCGAACAGG	Ambient	Chitinophagales Saprospiraceae	TACGGAAGGTGCAAGCGTTATCCGGAATCACTGGGTTTAAAGGGTGCGTAGGCGGTCTAATAAGTCAGAGGTGAAAGGTATGGGCTCAACCGATGCACTGCCTTTGATACTGTTAGACTAGAATCGAGTTAAGGTAGGCGGAATGTGACATGTAGCGGTGAAATGCATAGATATGTCATAGAACACCAATTGCGAAGGCAGCTTACTGTGCTTGTATTGACGCTGAGGCACGAAAGCGTGGGGAGCGAACAGG	WH
41.0391	-8.85862	1.84774	-4.79431	1.63238e-06	3.58736e-05	Bacteria	Proteobacteria	Gammaproteobacteria	Enterobacterales	Colwelliaceae	Thalassotalea	ganghwensis	T38	TACGGAGGGTGCGAGCGTTAATCGGAATTACTGGGCGTAAAGCGTGCGTAGGCGGTTTCTTAAGCGAGATGTGAAATCCCGGGGCTCAACCTCGGAACTGCATTTCGAACTGGGTGACTAGAGTACTGTAGAGGGTGGTGGAATTTCCAGTGTAGCGGTGAAATGCGTAGAGATTGGAAGGAACATCAGTGGCGAAGGCGGCCACCTGGACAGATACTGACGCTGAGGCACGAAAGCGTGGGGAGCAAACAGG	Ambient	Enterobacterales Thalassotalea	TACGGAGGGTGCGAGCGTTAATCGGAATTACTGGGCGTAAAGCGTGCGTAGGCGGTTTCTTAAGCGAGATGTGAAATCCCGGGGCTCAACCTCGGAACTGCATTTCGAACTGGGTGACTAGAGTACTGTAGAGGGTGGTGGAATTTCCAGTGTAGCGGTGAAATGCGTAGAGATTGGAAGGAACATCAGTGGCGAAGGCGGCCACCTGGACAGATACTGACGCTGAGGCACGAAAGCGTGGGGAGCAAACAGG	WH
54.8187	-9.27677	1.88334	-4.92569	8.40641e-07	1.93978e-05	Bacteria	Proteobacteria	Gammaproteobacteria	Arenicellales	Arenicellaceae	HTCC5015	NA	T38	TACGGAGGGTGCAAGCGTTAATCGGAATTACTGGGCGTAAAGCGCGCGTAGGCGGCTTGTTAAGTCAGATGTGAAATCCCCGGGCTCAACCTGGGAACTGCACCTGATACTGGCAGGCTAGAGTTTGAGAGAGGGAAGTGGAATTCCAGGTGTAGCGGTGAAATGCGTAGATATCTGGAGGAACACCAGTGGCGAAGGCGACTTCCTGGCTCAAAACTGACGCTGAGGTGCGAAAGCGTGGGTAGCAAACAGG	Ambient	Arenicellales HTCC5015	TACGGAGGGTGCAAGCGTTAATCGGAATTACTGGGCGTAAAGCGCGCGTAGGCGGCTTGTTAAGTCAGATGTGAAATCCCCGGGCTCAACCTGGGAACTGCACCTGATACTGGCAGGCTAGAGTTTGAGAGAGGGAAGTGGAATTCCAGGTGTAGCGGTGAAATGCGTAGATATCTGGAGGAACACCAGTGGCGAAGGCGACTTCCTGGCTCAAAACTGACGCTGAGGTGCGAAAGCGTGGGTAGCAAACAGG	WH
33.1539	-8.55284	1.81893	-4.70212	2.57471e-06	5.52664e-05	Bacteria	Bacteroidota	Bacteroidia	Flavobacteriales	Flavobacteriaceae	Ulvibacter	NA	T38	TACGGAGGATCCAAGCGTTATCCGGAATCATTGGGTTTAAAGGGTCCGTAGGCGGGCTATTAAGTCAGAGGTGAAAGTTTGCAGCTCAACTGTAAAATTGCCTTTGATACTGGTAGTCTTGAATTAGTATGAAGTGGTTAGAATAAGTAGTGTAGCGGTGAAATGCATAGATATTACTTAGAATACCGATTGCGAAGGCAGATCACTAATACTATATTGACGCTGAGGGACGAAAGCGTGGGGAGCGAACAGG	Ambient	Flavobacteriales Ulvibacter	TACGGAGGATCCAAGCGTTATCCGGAATCATTGGGTTTAAAGGGTCCGTAGGCGGGCTATTAAGTCAGAGGTGAAAGTTTGCAGCTCAACTGTAAAATTGCCTTTGATACTGGTAGTCTTGAATTAGTATGAAGTGGTTAGAATAAGTAGTGTAGCGGTGAAATGCATAGATATTACTTAGAATACCGATTGCGAAGGCAGATCACTAATACTATATTGACGCTGAGGGACGAAAGCGTGGGGAGCGAACAGG	WH
51.0224	-9.17403	1.82955	-5.01437	5.32082e-07	1.32733e-05	Bacteria	Verrucomicrobiota	Lentisphaeria	Lentisphaerales	Lentisphaeraceae	Lentisphaera	NA	T38	TACGTAGGTGGCGAGCGTTATTCGGATTTACTGGGCGTAAAGGATTCGTAGGGGGCTTTATAAGTCTGATGTGAAATTTCGGGGCTCAACCCCGAAGCTGCATTGGATACTGTAGAGCTTGAGTCCGTGAGAGGTAAGTGGAATTCTTGGTGTAGCGGTGGAATGCGTAGATATCAAGAGGAACATCAAAGGCGAAAGCAGCTTACTGGCACGGTACTGACCCTGAGGAATGAGAGCTAGGGTAGCGAAAAGG	Ambient	Lentisphaerales Lentisphaera	TACGTAGGTGGCGAGCGTTATTCGGATTTACTGGGCGTAAAGGATTCGTAGGGGGCTTTATAAGTCTGATGTGAAATTTCGGGGCTCAACCCCGAAGCTGCATTGGATACTGTAGAGCTTGAGTCCGTGAGAGGTAAGTGGAATTCTTGGTGTAGCGGTGGAATGCGTAGATATCAAGAGGAACATCAAAGGCGAAAGCAGCTTACTGGCACGGTACTGACCCTGAGGAATGAGAGCTAGGGTAGCGAAAAGG	WH
45.0944	-8.99679	1.81692	-4.95168	7.35746e-07	1.75048e-05	Bacteria	Chloroflexi	Anaerolineae	SBR1031	A4b	A4b	NA	T38	AACGTAGGAGGCGAGCGTTATCCGGAGTTACTGGGCGTAAAGCGCGTGCAGGTGGATGGATAAGTTACTCATGAAAGCTCCCGGCTAAACTGGGAGAGGTTGAGTGAAACTGTCTATCTAGAGTGGATGAGAGGTAAGTAGAATTCCTTGTGTAGTGGTGAAATGCGTAGATATAAGGAAGAATACCAGTGGCGAAGGCGACTTACTGGCATCCAACTGACACTCAGACGCGAAAGCATGGGTAGCGAACGGG	Ambient	SBR1031 A4b	AACGTAGGAGGCGAGCGTTATCCGGAGTTACTGGGCGTAAAGCGCGTGCAGGTGGATGGATAAGTTACTCATGAAAGCTCCCGGCTAAACTGGGAGAGGTTGAGTGAAACTGTCTATCTAGAGTGGATGAGAGGTAAGTAGAATTCCTTGTGTAGTGGTGAAATGCGTAGATATAAGGAAGAATACCAGTGGCGAAGGCGACTTACTGGCATCCAACTGACACTCAGACGCGAAAGCATGGGTAGCGAACGGG	WH
18.4442	-23.4752	2.97552	-7.88944	3.03556e-15	2.80182e-13	Bacteria	Proteobacteria	Alphaproteobacteria	Rhodobacterales	Rhodobacteraceae	Sedimentitalea	NA	T38	TACGGAGGGGGTTAGCGTTGTTCGGAATTACTGGGCGTAAAGCGTACGTAGGCGGATCAGAAAGTATGGGGTGAAATCCCAGGGCTCAACCCTGGAACTGCCTCATAAACTCCTGGTCTTGAGTTCGAGAGAGGTGAGTGGAATTCCGAGTGTAGAGGTGAAATTCGTAGATATTCGGAGGAACACCAGTGGCGAAGGCGGCTCACTGGCTCGATACTGACGCTGAGGTACGAAAGTGTGGGGAGCAAACAGG	Ambient	Rhodobacterales Sedimentitalea	TACGGAGGGGGTTAGCGTTGTTCGGAATTACTGGGCGTAAAGCGTACGTAGGCGGATCAGAAAGTATGGGGTGAAATCCCAGGGCTCAACCCTGGAACTGCCTCATAAACTCCTGGTCTTGAGTTCGAGAGAGGTGAGTGGAATTCCGAGTGTAGAGGTGAAATTCGTAGATATTCGGAGGAACACCAGTGGCGAAGGCGGCTCACTGGCTCGATACTGACGCTGAGGTACGAAAGTGTGGGGAGCAAACAGG	WH
26.6022	-8.23608	1.67777	-4.90896	9.15608e-07	2.06123e-05	Bacteria	Bacteroidota	Bacteroidia	Chitinophagales	Saprospiraceae	Saprospiraceae	NA	T38	TACGGAAGGTGCAAGCGTTATCCGGAATCACTGGGTTTAAAGGGTGCGTAGGCGGGCTAATCAGTCAGAAGTGAAAGCTCATCGCTTAACGATGGAACTGCTTTTGATACTGTTAGTCTTGAATTAGGTTGAGGTTAGCGGAATGAGTCATGTAGCGGTGAAATGCATAGATATGACTTAGAACACCAATTGCGAAGGCAGCTGGCTAGACCTATATTGACGCTGAGGCACGAAAGCGTGGGGAGCGAACAGG	Ambient	Chitinophagales Saprospiraceae	TACGGAAGGTGCAAGCGTTATCCGGAATCACTGGGTTTAAAGGGTGCGTAGGCGGGCTAATCAGTCAGAAGTGAAAGCTCATCGCTTAACGATGGAACTGCTTTTGATACTGTTAGTCTTGAATTAGGTTGAGGTTAGCGGAATGAGTCATGTAGCGGTGAAATGCATAGATATGACTTAGAACACCAATTGCGAAGGCAGCTGGCTAGACCTATATTGACGCTGAGGCACGAAAGCGTGGGGAGCGAACAGG	WH
58.5455	-9.3722	1.84341	-5.08417	3.69246e-07	1.00909e-05	Bacteria	Proteobacteria	Alphaproteobacteria	Rhodobacterales	Rhodobacteraceae	Jannaschia	helgolandensis	T38	TACGAAGGGAGCTAGCGTTGTTCGGAATTACTGGGCGTAAAGCGCGCGTAGGCGGATTATTAAGTTAGGTGTGAAATCCCAGGGCTCAACCCTGGAACTGCACTTAATACTGGTAATCTAGAGTTCGAGAGAGGTGAGTGGAATTCCGAGTGTAGAGGTGAAATTCGTAGATATTCGGAGGAACACCAGTGGCGAAGGCGGCTCACTGGCTCGATACTGACGCTGAGGTGCGAAAGCGTGGGGAGCAAACAGG	Ambient	Rhodobacterales Jannaschia	TACGAAGGGAGCTAGCGTTGTTCGGAATTACTGGGCGTAAAGCGCGCGTAGGCGGATTATTAAGTTAGGTGTGAAATCCCAGGGCTCAACCCTGGAACTGCACTTAATACTGGTAATCTAGAGTTCGAGAGAGGTGAGTGGAATTCCGAGTGTAGAGGTGAAATTCGTAGATATTCGGAGGAACACCAGTGGCGAAGGCGGCTCACTGGCTCGATACTGACGCTGAGGTGCGAAAGCGTGGGGAGCAAACAGG	WH
21.093	-23.6584	2.97535	-7.95147	1.84307e-15	1.89017e-13	Bacteria	Proteobacteria	Alphaproteobacteria	Rhodobacterales	Rhodobacteraceae	Ruegeria	NA	T38	TACGGAGGGGGTTAGCGTTGTTCGGAATTACTGGGCGTAAAGCGCACGTAGGCGGACTGGAAAGTTGGGGGTGAAATCCCGGGGCTCAACCCCGGAACTGCCTCCAAAACTATCAGTCTAGAGTTCGAGAGAGGTGAGTGGAATTCCGAGTGTAGAGGTGAAATTCGTAGATATTCGGAGGAACACCAGTGGCGAAGGCGGCTCACTGGCTCGATACTGACGCTGAGGTGCGAAAGTGTGGGGAGCAAACAGG	Ambient	Rhodobacterales Ruegeria	TACGGAGGGGGTTAGCGTTGTTCGGAATTACTGGGCGTAAAGCGCACGTAGGCGGACTGGAAAGTTGGGGGTGAAATCCCGGGGCTCAACCCCGGAACTGCCTCCAAAACTATCAGTCTAGAGTTCGAGAGAGGTGAGTGGAATTCCGAGTGTAGAGGTGAAATTCGTAGATATTCGGAGGAACACCAGTGGCGAAGGCGGCTCACTGGCTCGATACTGACGCTGAGGTGCGAAAGTGTGGGGAGCAAACAGG	WH
20.2166	22.4278	2.97538	7.5378	4.77955e-14	3.15109e-12	Bacteria	Proteobacteria	Alphaproteobacteria	Sphingomonadales	Sphingomonadaceae	Erythrobacter	NA	T38	TACGGAGGGAGCTAGCGTTGTTCGGAATTACTGGGCGTAAAGAGAACGTAGGCGGCTATCCAAGTCAGGGGTGAAATCCCGGGGCTCAACCCCGGAACTGCCCTTGAAACTAGGTAGCTAGAATTCTGGAGAGGTTAGTGGAATTCCGAGTGTAGAGGTGAAATTCGTAGATATTCGGAAGAACACCAGTGGCGAAGGCGACTGACTGGACAGATATTGACGCTGAGGTTCGAAAGCGTGGGGAGCAAACAGG	Cold	Sphingomonadales Erythrobacter	TACGGAGGGAGCTAGCGTTGTTCGGAATTACTGGGCGTAAAGAGAACGTAGGCGGCTATCCAAGTCAGGGGTGAAATCCCGGGGCTCAACCCCGGAACTGCCCTTGAAACTAGGTAGCTAGAATTCTGGAGAGGTTAGTGGAATTCCGAGTGTAGAGGTGAAATTCGTAGATATTCGGAAGAACACCAGTGGCGAAGGCGACTGACTGGACAGATATTGACGCTGAGGTTCGAAAGCGTGGGGAGCAAACAGG	WH
14337.5	7.97112	0.669169	11.912	1.02516e-32	7.25816e-30	Bacteria	Proteobacteria	Alphaproteobacteria	Rhodobacterales	Rhodobacteraceae	Sulfitobacter	NA	T42	TACGGAGGGGGTTAGCGTTGTTCGGAATTACTGGGCGTAAAGCGTACGTAGGCGGATCAGAAAGTAGGGGGTGAAATCCCGAGGCTCAACCTCGGAACTGCCTCCTAAACTCCTGGTCTTGAGTTCGAGAGAGGTGAGTGGAATTCCAAGTGTAGAGGTGAAATTCGTAGATATTTGGAGGAACACCAGTGGCGAAGGCGGCTCACTGGCTCGATACTGACGCTGAGGTACGAAAGTGTGGGGAGCAAACAGG	Cold	Rhodobacterales Sulfitobacter	TACGGAGGGGGTTAGCGTTGTTCGGAATTACTGGGCGTAAAGCGTACGTAGGCGGATCAGAAAGTAGGGGGTGAAATCCCGAGGCTCAACCTCGGAACTGCCTCCTAAACTCCTGGTCTTGAGTTCGAGAGAGGTGAGTGGAATTCCAAGTGTAGAGGTGAAATTCGTAGATATTTGGAGGAACACCAGTGGCGAAGGCGGCTCACTGGCTCGATACTGACGCTGAGGTACGAAAGTGTGGGGAGCAAACAGG	WH
3653.06	10.3235	1.5722	6.56627	5.15921e-11	2.02929e-09	Bacteria	Proteobacteria	Gammaproteobacteria	Enterobacterales	Pseudoalteromonadaceae	Pseudoalteromonas	luteoviolacea	T42	TACGGAGGGTGCGAGCGTTAATCGGAATTACTGGGCGTAAAGCGTACGCAGGCGGTTTGTTAAGCGAGATGTGAAAGCCCCGGGCTCAACCTGGGAACTGCATTTCGAACTGGCAAACTAGAGTGTGATAGAGGGTGGTAGAATTTCAGGTGTAGCGGTGAAATGCGTAGAGATCTGAAGGAATACCGATGGCGAAGGCAGCCACCTGGGTCAACACTGACGCTCATGTACGAAAGCGTGGGGAGCAAACAGG	Cold	Enterobacterales Pseudoalteromonas	TACGGAGGGTGCGAGCGTTAATCGGAATTACTGGGCGTAAAGCGTACGCAGGCGGTTTGTTAAGCGAGATGTGAAAGCCCCGGGCTCAACCTGGGAACTGCATTTCGAACTGGCAAACTAGAGTGTGATAGAGGGTGGTAGAATTTCAGGTGTAGCGGTGAAATGCGTAGAGATCTGAAGGAATACCGATGGCGAAGGCAGCCACCTGGGTCAACACTGACGCTCATGTACGAAAGCGTGGGGAGCAAACAGG	WH
194.085	11.2236	1.39302	8.05703	7.81702e-16	9.22408e-14	Bacteria	Proteobacteria	Gammaproteobacteria	Pseudomonadales	Oleiphilaceae	Oleiphilus	NA	T42	TACTGAGGGTGCAAGCGTTAATCGGAATTACTGGGCGTAAAGCGCGCGTAGGCGGCTTATTAAGCCAGATGTGAAAGCCCCGGGCTCAACCTGGGAACTGCATTTGGAACTGATTCGCTAGAGTACAGTAGAGGGTGGTGGAATTTCCAGTGTAGCGGTGAAATGCGTAGAGATTGGAAGGAACATCAGTGGCGAAGGCGGCCACCTGGACTGATACTGACGCTGAGGTGCGAAAGCGTGGGGAGCAAACAGG	Cold	Pseudomonadales Oleiphilus	TACTGAGGGTGCAAGCGTTAATCGGAATTACTGGGCGTAAAGCGCGCGTAGGCGGCTTATTAAGCCAGATGTGAAAGCCCCGGGCTCAACCTGGGAACTGCATTTGGAACTGATTCGCTAGAGTACAGTAGAGGGTGGTGGAATTTCCAGTGTAGCGGTGAAATGCGTAGAGATTGGAAGGAACATCAGTGGCGAAGGCGGCCACCTGGACTGATACTGACGCTGAGGTGCGAAAGCGTGGGGAGCAAACAGG	WH
2642.44	14.9908	1.37583	10.8958	1.20645e-27	4.27084e-25	Bacteria	Proteobacteria	Gammaproteobacteria	Enterobacterales	Colwelliaceae	Colwellia	NA	T42	TACGAGGGGTGCAAGCGTTAATCGGAATTACTGGGCGTAAAGCGTGCGTAGGTGGTTTGTTAAGCAAGATGTGAAAGCCCCGGGCTCAACCTGGGAACTGCATTTTGAACTGGCAAACTAGAGTATTGTAGAGGGTAGTGGAATTTCCAGTGTAGCGGTGAAATGCGTAGAGATTGGAAGGAACATCAGTGGCGAAGGCGGCTACCTGGACAAATACTGACACTGAGGCACGAAAGCGTGGGGAGCAAACAGG	Cold	Enterobacterales Colwellia	TACGAGGGGTGCAAGCGTTAATCGGAATTACTGGGCGTAAAGCGTGCGTAGGTGGTTTGTTAAGCAAGATGTGAAAGCCCCGGGCTCAACCTGGGAACTGCATTTTGAACTGGCAAACTAGAGTATTGTAGAGGGTAGTGGAATTTCCAGTGTAGCGGTGAAATGCGTAGAGATTGGAAGGAACATCAGTGGCGAAGGCGGCTACCTGGACAAATACTGACACTGAGGCACGAAAGCGTGGGGAGCAAACAGG	WH
5518.3	-8.33027	1.27138	-6.55214	5.67167e-11	2.11344e-09	Bacteria	Bacteroidota	Bacteroidia	Cytophagales	Microscillaceae	Microscilla	NA	T42	TACGTAGGGTGCAAGCGTTGTCCGGATTTATTGGGTTTAAAGGGTGCGTAGGCGGAAGCTTAAGTCTTGGGTGAAATCCCACCGCTCAACGGTGGAACTGCCTGAGAAACTGGGTTTCTTGAGTATAGTTGAGGTAGCTGGAATTGGTGGTGTAGCGGTGAAATGCATAGATACCACCAGGAACACCTATTGCGAAGGCAAGTTACTAAGCTATAACTGACGCTGAGGCACGAAAGCGTGGGGAGCGAACAGG	Ambient	Cytophagales Microscilla	TACGTAGGGTGCAAGCGTTGTCCGGATTTATTGGGTTTAAAGGGTGCGTAGGCGGAAGCTTAAGTCTTGGGTGAAATCCCACCGCTCAACGGTGGAACTGCCTGAGAAACTGGGTTTCTTGAGTATAGTTGAGGTAGCTGGAATTGGTGGTGTAGCGGTGAAATGCATAGATACCACCAGGAACACCTATTGCGAAGGCAAGTTACTAAGCTATAACTGACGCTGAGGCACGAAAGCGTGGGGAGCGAACAGG	WH
125.089	-10.2293	1.61384	-6.33845	2.32089e-10	7.46903e-09	Bacteria	Proteobacteria	Alphaproteobacteria	Rhodobacterales	Rhodobacteraceae	Rhodobacteraceae	NA	T42	TACGGAGGGGGTTAGCGTTGTTCGGAATTACTGGGCGTAAAGCGTACGTAGGCGGATTAGTCAGTCAGAGGTGAAATCCCAGGGCTCAACCCTGGAACTGCCTTTGATACTGCTAGTCTTGAGTTCGAGAGAGGTAAGTGGAATTCCGAGTGTAGAGGTGAAATTCGTAGATATTCGGAGGAACACCAGTGGCGAAGGCGGCTTACTGGCTCGATACTGACGCTGAGGTACGAAAGTGTGGGGAGCAAACAGG	Ambient	Rhodobacterales Rhodobacteraceae	TACGGAGGGGGTTAGCGTTGTTCGGAATTACTGGGCGTAAAGCGTACGTAGGCGGATTAGTCAGTCAGAGGTGAAATCCCAGGGCTCAACCCTGGAACTGCCTTTGATACTGCTAGTCTTGAGTTCGAGAGAGGTAAGTGGAATTCCGAGTGTAGAGGTGAAATTCGTAGATATTCGGAGGAACACCAGTGGCGAAGGCGGCTTACTGGCTCGATACTGACGCTGAGGTACGAAAGTGTGGGGAGCAAACAGG	WH
903.82	13.4431	1.3423	10.015	1.31006e-23	3.09175e-21	Bacteria	Proteobacteria	Gammaproteobacteria	Enterobacterales	Alteromonadaceae	Alteromonas	genovensis	T42	TACGGAGGGTGCGAGCGTTAATCGGAATTACTGGGCGTAAAGCGCACGCAGGCGGTTTGTTAAGCTAGATGTGAAAGCCCCGAGCTCAACTTGGGATGGTCATTTAGAACTGGCAGACTAGAGTCTTGGAGAGGGGAGTGGAATTCCAGGTGTAGCGGTGAAATGCGTAGATATCTGGAGGAACATCAGTGGCGAAGGCGACTCCCTGGCCAAAGACTGACGCTCATGTGCGAAAGTGTGGGTAGCGAACAGG	Cold	Enterobacterales Alteromonas	TACGGAGGGTGCGAGCGTTAATCGGAATTACTGGGCGTAAAGCGCACGCAGGCGGTTTGTTAAGCTAGATGTGAAAGCCCCGAGCTCAACTTGGGATGGTCATTTAGAACTGGCAGACTAGAGTCTTGGAGAGGGGAGTGGAATTCCAGGTGTAGCGGTGAAATGCGTAGATATCTGGAGGAACATCAGTGGCGAAGGCGACTCCCTGGCCAAAGACTGACGCTCATGTGCGAAAGTGTGGGTAGCGAACAGG	WH
36.8251	8.82587	1.69643	5.20261	1.96512e-07	4.48808e-06	Bacteria	Bacteroidota	Bacteroidia	Bacteroidia	Bacteroidia	Bacteroidia	NA	T42	TACGGAGGGTGCAAGCGTTGTCCGGATTTATTGGGTTTAAAGGGTGCGCAGGCTGGCTAATAAGTCAGTGGTGAAATCTGGCGGCTTAACCGTCAAACTGCCATTGATACTGTTAGTCTTGAGTAAAGTTGAGGTGGTTGGAATGCGTAGTGTAGCGGTGAAATGCATAGAGATTACGCAGAACACCGATTGCGAAGGCAGATCACTAAACTTTTACTGACGCTGAGGCACGAAAGCGTGGGGAGCGAACAGG	Cold	Bacteroidia Bacteroidia	TACGGAGGGTGCAAGCGTTGTCCGGATTTATTGGGTTTAAAGGGTGCGCAGGCTGGCTAATAAGTCAGTGGTGAAATCTGGCGGCTTAACCGTCAAACTGCCATTGATACTGTTAGTCTTGAGTAAAGTTGAGGTGGTTGGAATGCGTAGTGTAGCGGTGAAATGCATAGAGATTACGCAGAACACCGATTGCGAAGGCAGATCACTAAACTTTTACTGACGCTGAGGCACGAAAGCGTGGGGAGCGAACAGG	WH
31.1522	-23.1373	2.97484	-7.77766	7.38798e-15	6.92571e-13	Bacteria	Proteobacteria	Gammaproteobacteria	Enterobacterales	Pseudoalteromonadaceae	Pseudoalteromonas	NA	T42	TACGGAGGGTGCGAGCGTTAATCGGAATTACTGGGCGTAAAGCGTACGCAGGCGGTTTGTTAAGCGAGATGTGAAAGCCCCGGGCTCAACCTGGGAACTGCATTTCGAACTGGCAGACTAGAGTGTGATAGAGGGTGGTAGAATTTCAGGTGTAGCGGTGAAATGCGTAGAGATCTGAAGGAATACCGATGGCGAAGGCAGCCACCTGGGTCAACACTGACGCTCATGTACGAAAGCGTGGGGAGCAAACGGG	Ambient	Enterobacterales Pseudoalteromonas	TACGGAGGGTGCGAGCGTTAATCGGAATTACTGGGCGTAAAGCGTACGCAGGCGGTTTGTTAAGCGAGATGTGAAAGCCCCGGGCTCAACCTGGGAACTGCATTTCGAACTGGCAGACTAGAGTGTGATAGAGGGTGGTAGAATTTCAGGTGTAGCGGTGAAATGCGTAGAGATCTGAAGGAATACCGATGGCGAAGGCAGCCACCTGGGTCAACACTGACGCTCATGTACGAAAGCGTGGGGAGCAAACGGG	WH
1046.53	7.51561	1.32749	5.66153	1.50033e-08	4.24895e-07	Bacteria	Bdellovibrionota	Bdellovibrionia	Bdellovibrionales	Bdellovibrionaceae	Bdellovibrio	NA	T42	TACGAGGGGTCCTAGCGTTGTTCGGAATCATTGGGCGTAAAGCGGGTGTAGGCGGAAATGTAGGTCAGAAGTGAAAGTCCCAGGCTCAACCTGGGAAGTGCTTTTGAAACCCCATTTCTTGAGTGTAGAAGAGGTGAGTGGAATTCCAGGTGTAGTGGTGAAATACGTAGATATCTGGAGGAACATCGGTGGCGAAGGCGGCTCACTGGTCTATTACTGACGCTCAGACCCGAAAGCGTGGGGAGCAAACGGG	Cold	Bdellovibrionales Bdellovibrio	TACGAGGGGTCCTAGCGTTGTTCGGAATCATTGGGCGTAAAGCGGGTGTAGGCGGAAATGTAGGTCAGAAGTGAAAGTCCCAGGCTCAACCTGGGAAGTGCTTTTGAAACCCCATTTCTTGAGTGTAGAAGAGGTGAGTGGAATTCCAGGTGTAGTGGTGAAATACGTAGATATCTGGAGGAACATCGGTGGCGAAGGCGGCTCACTGGTCTATTACTGACGCTCAGACCCGAAAGCGTGGGGAGCAAACGGG	WH
139.505	10.7472	1.41294	7.60626	2.82134e-14	1.99751e-12	Bacteria	Proteobacteria	Alphaproteobacteria	Rhodobacterales	Rhodobacteraceae	Antarctobacter	NA	T42	TACGGAGGGGGTTAGCGTTGTTCGGAATTACTGGGCGTAAAGCGCACGTAGGCGGATCAGAAAGTATGGGGTGAAATCCCGGGGCTCAACCCCGGAACTGCCTCATAAACTCCTGGTCTTGAGTTCGAGAGAGGTGAGTGGAATTCCGAGTGTAGAGGTGAAATTCGTAGATATTCGGAGGAACACCAGTGGCGAAGGCGGCTCACTGGCTCGATACTGACGCTGAGGTGCGAAAGTGTGGGGAGCAAACAGG	Cold	Rhodobacterales Antarctobacter	TACGGAGGGGGTTAGCGTTGTTCGGAATTACTGGGCGTAAAGCGCACGTAGGCGGATCAGAAAGTATGGGGTGAAATCCCGGGGCTCAACCCCGGAACTGCCTCATAAACTCCTGGTCTTGAGTTCGAGAGAGGTGAGTGGAATTCCGAGTGTAGAGGTGAAATTCGTAGATATTCGGAGGAACACCAGTGGCGAAGGCGGCTCACTGGCTCGATACTGACGCTGAGGTGCGAAAGTGTGGGGAGCAAACAGG	WH
56.6625	9.44795	1.46896	6.43172	1.26168e-10	4.46636e-09	Bacteria	Proteobacteria	Gammaproteobacteria	Milano-WF1B-44	Milano-WF1B-44	Milano-WF1B-44	NA	T42	TACGGAGGGTGCAAGCGTTAATCGGAATTACTGGGCGTAAAGCGCGCGTAGGTGGCCTTTTAAGTCAGATGTGAAAGCCCCGGGCTTAACCTGGGAACTGCATTTGATACTGGGAGGCTAGAGTATAGTAGAGGCAAGTGGAATTTCCTGTGTAGCGGTGAAATGCGTAGATATAGGAAGGAACACCAGTGGCGAAGGCGGCTTGCTGGACTAATACTGACACTGAGGTGCGAAAGCGTGGGGAGCAAACAGG	Cold	Milano-WF1B-44 Milano-WF1B-44	TACGGAGGGTGCAAGCGTTAATCGGAATTACTGGGCGTAAAGCGCGCGTAGGTGGCCTTTTAAGTCAGATGTGAAAGCCCCGGGCTTAACCTGGGAACTGCATTTGATACTGGGAGGCTAGAGTATAGTAGAGGCAAGTGGAATTTCCTGTGTAGCGGTGAAATGCGTAGATATAGGAAGGAACACCAGTGGCGAAGGCGGCTTGCTGGACTAATACTGACACTGAGGTGCGAAAGCGTGGGGAGCAAACAGG	WH
42.2222	-24.113	2.97466	-8.10614	5.22541e-16	7.39919e-14	Bacteria	Proteobacteria	Gammaproteobacteria	Enterobacterales	Pseudoalteromonadaceae	Pseudoalteromonas	NA	T42	TACGGAGGGTGCGAGCGTTAATCGGAATTACTGGGCGTAAAGCGTACGCAGGCGGTTTGTTAAGCGAGATGTGAAAGCCCCGGGCTCAACCTGGGAACTGCATTTCGAACTGGCAAACTAGAGTGTGATAGAGGGTGGTAGAATTTCAGGTGTAGCGGTGAAATGCGTAGAGATCTGAAGGAATACCGATGGCGAAGGCAGCCACCTGGGTCAACACTGACGCTCATGTACGAAAGCGTGGGGAGCAAACGGG	Ambient	Enterobacterales Pseudoalteromonas	TACGGAGGGTGCGAGCGTTAATCGGAATTACTGGGCGTAAAGCGTACGCAGGCGGTTTGTTAAGCGAGATGTGAAAGCCCCGGGCTCAACCTGGGAACTGCATTTCGAACTGGCAAACTAGAGTGTGATAGAGGGTGGTAGAATTTCAGGTGTAGCGGTGAAATGCGTAGAGATCTGAAGGAATACCGATGGCGAAGGCAGCCACCTGGGTCAACACTGACGCTCATGTACGAAAGCGTGGGGAGCAAACGGG	WH
55.0825	-9.04626	1.66789	-5.42378	5.83528e-08	1.53014e-06	Bacteria	Proteobacteria	Alphaproteobacteria	Rhodobacterales	Rhodobacteraceae	Rhodobacteraceae	NA	T42	TACGGAGGGGGTTAGCGTTGTTCGGAATTACTGGGCGTAAAGCGCACGTAGGCGGACCAGAAAGTTGGGGGTGAAATCCCGGGGCTCAACCCCGGAACTGCCTCCAAAACTATTGGTCTAGAGTTCGAGAGAGGTGAGTGGAATTCCAAGTGTAGAGGTGAAATTCGTAGATATTTGGAGGAACACCAGTGGCGAAGGCGGCTCACTGGCTCGATACTGACGCTGAGGTGCGAAAGTGTGGGGAGCAAACAGG	Ambient	Rhodobacterales Rhodobacteraceae	TACGGAGGGGGTTAGCGTTGTTCGGAATTACTGGGCGTAAAGCGCACGTAGGCGGACCAGAAAGTTGGGGGTGAAATCCCGGGGCTCAACCCCGGAACTGCCTCCAAAACTATTGGTCTAGAGTTCGAGAGAGGTGAGTGGAATTCCAAGTGTAGAGGTGAAATTCGTAGATATTTGGAGGAACACCAGTGGCGAAGGCGGCTCACTGGCTCGATACTGACGCTGAGGTGCGAAAGTGTGGGGAGCAAACAGG	WH
20.8899	22.7725	2.97541	7.65355	1.955e-14	1.53793e-12	Bacteria	Proteobacteria	Alphaproteobacteria	Rhodobacterales	Rhodobacteraceae	Epibacterium	mobile	T42	TACGGAGGGGGTTAGCGTTGTTCGGAATTACTGGGCGTAAAGCGCGCGTAGGCGGACTGGAAAGTTGGGGGTGAAATCCCAGGGCTCAACCCTGGAACTGCCTCCAAAACTATCAGTCTAGAGTTCGAGAGAGGTGAGTGGAATTCCGAGTGTAGAGGTGAAATTCGTAGATATTCGGAGGAACACCAGTGGCGAAGGCGGCTCACTGGCTCGATACTGACGCTGAGGTGCGAAAGTGTGGGGAGCAAACAGG	Cold	Rhodobacterales Epibacterium	TACGGAGGGGGTTAGCGTTGTTCGGAATTACTGGGCGTAAAGCGCGCGTAGGCGGACTGGAAAGTTGGGGGTGAAATCCCAGGGCTCAACCCTGGAACTGCCTCCAAAACTATCAGTCTAGAGTTCGAGAGAGGTGAGTGGAATTCCGAGTGTAGAGGTGAAATTCGTAGATATTCGGAGGAACACCAGTGGCGAAGGCGGCTCACTGGCTCGATACTGACGCTGAGGTGCGAAAGTGTGGGGAGCAAACAGG	WH
9.15258	21.6232	2.97701	7.26341	3.77459e-13	2.00999e-11	Bacteria	Proteobacteria	Gammaproteobacteria	Enterobacterales	Alteromonadaceae	Paraglaciecola	psychrophila	T42	TACGGAGGGTCCGAGCGTTAATCGGAATTACTGGGCGTAAAGCGCACGCAGGCGGTTTGTTAAGCTAGATGTGAAAGCCCCGGGCTCAACCTGGGAATAGCATTTAGAACTGGCAGGCTAGAGTCTTGGAGAGGGGAGTGGAATTTCTGGTGTAGCGGTGAAATGCGTAGATATCAGAAGGAACATCAGTGGCGAAGGCGACTCCCTGGCCAAAGACTGACGCTCATGTGCGAAAGTGTGGGTAGCGAACAGG	Cold	Enterobacterales Paraglaciecola	TACGGAGGGTCCGAGCGTTAATCGGAATTACTGGGCGTAAAGCGCACGCAGGCGGTTTGTTAAGCTAGATGTGAAAGCCCCGGGCTCAACCTGGGAATAGCATTTAGAACTGGCAGGCTAGAGTCTTGGAGAGGGGAGTGGAATTTCTGGTGTAGCGGTGAAATGCGTAGATATCAGAAGGAACATCAGTGGCGAAGGCGACTCCCTGGCCAAAGACTGACGCTCATGTGCGAAAGTGTGGGTAGCGAACAGG	WH
826.711	6.49817	1.21636	5.34232	9.17667e-08	2.24037e-06	Bacteria	Bacteroidota	Bacteroidia	Flavobacteriales	Flavobacteriaceae	Wenyingzhuangia	NA	T42	TACGGAGGGTCCAAGCGTTATCCGGAATCATTGGGTTTAAAGGGTTCGTAGGCGGGCTAATAAGTCAGAGGTGAAATCCCATCGCTCAACGATGGAACTGCCTTTGATACTGTTAGTCTTGAGTCACATGGAAGTAGATAGAATAAGTAGTGTAGCGGTGAAATGCATAGATATTACTTAGAATACCGATTGCGAAGGCAGTCTACTACGTGTGTACTGACGCTGATGAACGAAAGCGTGGGGAGCGAACGGG	Cold	Flavobacteriales Wenyingzhuangia	TACGGAGGGTCCAAGCGTTATCCGGAATCATTGGGTTTAAAGGGTTCGTAGGCGGGCTAATAAGTCAGAGGTGAAATCCCATCGCTCAACGATGGAACTGCCTTTGATACTGTTAGTCTTGAGTCACATGGAAGTAGATAGAATAAGTAGTGTAGCGGTGAAATGCATAGATATTACTTAGAATACCGATTGCGAAGGCAGTCTACTACGTGTGTACTGACGCTGATGAACGAAAGCGTGGGGAGCGAACGGG	WH
215.573	-7.75214	1.47062	-5.27136	1.35418e-07	3.19586e-06	Bacteria	Proteobacteria	Gammaproteobacteria	Pseudomonadales	Nitrincolaceae	Neptuniibacter	NA	T42	TACGGAGGGTGCGAGCGTTAATCGGAATTACTGGGCGTAAAGCGCGCGTAGGTGGATTGGTCAGTCAGATGTGAAAGCCCAGGGCTCAACCTTGGAACTGCACCTGATACTGCCAATCTAGAATACGGTAGAGGGTAGTGGAATTTCCTGTGTAGCGGTGAAATGCGTAGATATAGGAAGGAACACCAGTGGCGAAGGCGACTACCTGGACCGATATTGACACTGAGGTGCGAAAGCGTGGGGAGCAAACAGG	Ambient	Pseudomonadales Neptuniibacter	TACGGAGGGTGCGAGCGTTAATCGGAATTACTGGGCGTAAAGCGCGCGTAGGTGGATTGGTCAGTCAGATGTGAAAGCCCAGGGCTCAACCTTGGAACTGCACCTGATACTGCCAATCTAGAATACGGTAGAGGGTAGTGGAATTTCCTGTGTAGCGGTGAAATGCGTAGATATAGGAAGGAACACCAGTGGCGAAGGCGACTACCTGGACCGATATTGACACTGAGGTGCGAAAGCGTGGGGAGCAAACAGG	WH
48.093	-8.85067	1.64978	-5.36476	8.10575e-08	2.0496e-06	Bacteria	Proteobacteria	Gammaproteobacteria	Enterobacterales	Kangiellaceae	Aliikangiella	NA	T42	TACGGAGGGTGCAAGCGTTAATCGGAATTACTGGGCGTAAAGCGCGCGTAGGCGGATTGTTAAGTCTCATGTGAAAGCCCTGGGCTCAACCTGGGAACTGCATGGGATACTGATAATCTAGAATACAGTAGAGGGTAGTGGAATTTCAGGTGTAGCGGTGAAATGCGTAGAGATCTGAAGGAACATCAGTGGCGAAGGCGACTACCTGGACTGATATTGACGCTGAGGTGCGAAAGCGTGGGGAGCAAACGGG	Ambient	Enterobacterales Aliikangiella	TACGGAGGGTGCAAGCGTTAATCGGAATTACTGGGCGTAAAGCGCGCGTAGGCGGATTGTTAAGTCTCATGTGAAAGCCCTGGGCTCAACCTGGGAACTGCATGGGATACTGATAATCTAGAATACAGTAGAGGGTAGTGGAATTTCAGGTGTAGCGGTGAAATGCGTAGAGATCTGAAGGAACATCAGTGGCGAAGGCGACTACCTGGACTGATATTGACGCTGAGGTGCGAAAGCGTGGGGAGCAAACGGG	WH
198.7	-10.8968	1.9776	-5.51008	3.58676e-08	9.76701e-07	Bacteria	Proteobacteria	Gammaproteobacteria	Pseudomonadales	Saccharospirillaceae	Oleispira	NA	T42	TACTAAAGGTGCAAGCGTTAATCGGAATTACTGGGCGTAAAGCGCGCGTAGGTGGTTTGTCAAGTTGGATGTGAAAGCCCAGGGCTCAACCTTGGAACTGCATCCAAAACTGGCTCACTAGAGTACGAGAGAGGTTAGTGGAATTTCCTGTGTAGCGGTGAAATGCGTAGAGATGGGAAGGAACACCAGTGGCGAAGGCGACTGACTGGCTCGATACTGACACTGAGGTGCGAAAGCGTGGGGAGCAAACAGG	Ambient	Pseudomonadales Oleispira	TACTAAAGGTGCAAGCGTTAATCGGAATTACTGGGCGTAAAGCGCGCGTAGGTGGTTTGTCAAGTTGGATGTGAAAGCCCAGGGCTCAACCTTGGAACTGCATCCAAAACTGGCTCACTAGAGTACGAGAGAGGTTAGTGGAATTTCCTGTGTAGCGGTGAAATGCGTAGAGATGGGAAGGAACACCAGTGGCGAAGGCGACTGACTGGCTCGATACTGACACTGAGGTGCGAAAGCGTGGGGAGCAAACAGG	WH
113.505	-10.0891	1.382	-7.30037	2.8698e-13	1.69318e-11	Bacteria	Proteobacteria	Gammaproteobacteria	Pseudomonadales	Oleiphilaceae	Oleiphilus	NA	T42	TACGGAGGGTGCAAGCGTTAATCGGAATTACTGGGCGTAAAGCGCGCGTAGGCGGCTTACTAAGCCAGATGTGAAAGCCCCGGGCTCAACCTGGGAACTGCATTTGGAACTGGTTCGCTAGAGTACAGTAGAGGGTGGTGGAATTTCCAGTGTAGCGGTGAAATGCGTAGAGATTGGAAGGAACATCAGTGGCGAAGGCGGCCACCTGGACTGATACTGACGCTGAGGTGCGAAAGCGTGGGGAGCAAACAGG	Ambient	Pseudomonadales Oleiphilus	TACGGAGGGTGCAAGCGTTAATCGGAATTACTGGGCGTAAAGCGCGCGTAGGCGGCTTACTAAGCCAGATGTGAAAGCCCCGGGCTCAACCTGGGAACTGCATTTGGAACTGGTTCGCTAGAGTACAGTAGAGGGTGGTGGAATTTCCAGTGTAGCGGTGAAATGCGTAGAGATTGGAAGGAACATCAGTGGCGAAGGCGGCCACCTGGACTGATACTGACGCTGAGGTGCGAAAGCGTGGGGAGCAAACAGG	WH
24.389	21.5895	2.97523	7.25642	3.97455e-13	2.00999e-11	Bacteria	Proteobacteria	Alphaproteobacteria	Rhodobacterales	Rhodobacteraceae	Tateyamaria	NA	T42	TACGGAGGGGGTTAGCGTTGTTCGGAATTACTGGGCGTAAAGCGCACGTAGGCGGATTAGAAAGTATGGGGTGAAATCCCAGGGCTCAACCCTGGAACTGCCTCATAAACTCCTAGTCTAGAGTTCGAGAGAGGTGAGTGGAATTCCGAGTGTAGAGGTGAAATTCGTAGATATTCGGAGGAACACCAGTGGCGAAGGCGGCTCACTGGCTCGATACTGACGCTGAGGTGCGAAAGTGTGGGGAGCAAACAGG	Cold	Rhodobacterales Tateyamaria	TACGGAGGGGGTTAGCGTTGTTCGGAATTACTGGGCGTAAAGCGCACGTAGGCGGATTAGAAAGTATGGGGTGAAATCCCAGGGCTCAACCCTGGAACTGCCTCATAAACTCCTAGTCTAGAGTTCGAGAGAGGTGAGTGGAATTCCGAGTGTAGAGGTGAAATTCGTAGATATTCGGAGGAACACCAGTGGCGAAGGCGGCTCACTGGCTCGATACTGACGCTGAGGTGCGAAAGTGTGGGGAGCAAACAGG	WH
122.108	8.98496	1.44294	6.22682	4.75989e-10	1.46522e-08	Bacteria	Proteobacteria	Gammaproteobacteria	Francisellales	Francisellaceae	Francisellaceae	NA	T42	TACGGAGGGTGCGAGCGTTAATCGGAATTACTGGGCGTAAAGGGTTCGTAGGTGGTTAGATAAGTCAGATGTGAAAGCCCTGGGCTCAACCTGGGAGTTGCATATGAAACTGTTTGACTAGAGTTTGGTAGAGGATTGGGGAATTTCCGGTGTAGCGGTGAAATGCGTAGATATTGGAAAGAACATCGATGGCGAAGGCAACAATCTGGACTTGAACTGACACTGAGGGACGAAAGCGTGGGTAGCAAACAGG	Cold	Francisellales Francisellaceae	TACGGAGGGTGCGAGCGTTAATCGGAATTACTGGGCGTAAAGGGTTCGTAGGTGGTTAGATAAGTCAGATGTGAAAGCCCTGGGCTCAACCTGGGAGTTGCATATGAAACTGTTTGACTAGAGTTTGGTAGAGGATTGGGGAATTTCCGGTGTAGCGGTGAAATGCGTAGATATTGGAAAGAACATCGATGGCGAAGGCAACAATCTGGACTTGAACTGACACTGAGGGACGAAAGCGTGGGTAGCAAACAGG	WH
53.1046	-8.99342	1.80828	-4.97348	6.57628e-07	1.41091e-05	Bacteria	Planctomycetota	Pla3 lineage	Pla3 lineage	Pla3 lineage	Pla3 lineage	NA	T42	TACGAATGGTGCGAGCGTTGTTCGGAATCACTGGGCATAAAGGGCGCGTAGGCGGCGATGTAAGTCAATTGTGAAATCCCTCGGCTCAACCGAGGAACTGCAGTTGATACTGCATTGCTAGAGTATTGGAGGGGAGAGCGGAATTCCTGGTGGAGCGGTGAAATGCGTAGATATCAGGAGGAACGCCGGAGGCGAAAGCGGCTCTCTGGCCAATTACTGACGCTGAGGCGCGAAAGCTAGGGTAGCAAACAGG	Ambient	Pla3 lineage Pla3 lineage	TACGAATGGTGCGAGCGTTGTTCGGAATCACTGGGCATAAAGGGCGCGTAGGCGGCGATGTAAGTCAATTGTGAAATCCCTCGGCTCAACCGAGGAACTGCAGTTGATACTGCATTGCTAGAGTATTGGAGGGGAGAGCGGAATTCCTGGTGGAGCGGTGAAATGCGTAGATATCAGGAGGAACGCCGGAGGCGAAAGCGGCTCTCTGGCCAATTACTGACGCTGAGGCGCGAAAGCTAGGGTAGCAAACAGG	WH
65.2511	-9.28988	1.4481	-6.41523	1.40614e-10	4.74071e-09	Bacteria	Proteobacteria	Gammaproteobacteria	Pseudomonadales	Cellvibrionaceae	Pseudoteredinibacter	NA	T42	TACGGAGGGTGCAAGCGTTAATCGGAATTACTGGGCGTAAAGCGCGCGTAGGCGGTTTGTTAAGCTAGCTGTGAAAGCCCAGGGCTCAACCTTGGAATTGCAGTTAGAACTGGCAAGCTAGAGTGCAGCAGAGGATAGTGGAATTTCTAGTGTAGCGGTGAAATGCGTAGATATTAGAAGGAACACCAGTGGCGAAGGCGACTGTCTGGGCTGACACTGACGCTGAGGTGCGAAAGCGTGGGGAGCAAACAGG	Ambient	Pseudomonadales Pseudoteredinibacter	TACGGAGGGTGCAAGCGTTAATCGGAATTACTGGGCGTAAAGCGCGCGTAGGCGGTTTGTTAAGCTAGCTGTGAAAGCCCAGGGCTCAACCTTGGAATTGCAGTTAGAACTGGCAAGCTAGAGTGCAGCAGAGGATAGTGGAATTTCTAGTGTAGCGGTGAAATGCGTAGATATTAGAAGGAACACCAGTGGCGAAGGCGACTGTCTGGGCTGACACTGACGCTGAGGTGCGAAAGCGTGGGGAGCAAACAGG	WH
84.9603	-9.67139	1.98002	-4.8845	1.0369e-06	2.09749e-05	Bacteria	Proteobacteria	Gammaproteobacteria	Pseudomonadales	Nitrincolaceae	Profundimonas	NA	T42	TACGGAGGGTGCAAGCGTTAATCGGAATTACTGGGCGTAAAGCGCGCGTAGGCGGTTATTTAAGTCAGATGTGAAAGCCCTGGGCTCAACCTAGGAACTGCACCTGATACTGGATAACTAGAGTACAGAAGAGGGTGGTGGAATTTCCTGTGTAGCGGTGAAATGCGTAGATATAGGAAGGAACATCAGTGGCGAAGGCGGCCACCTGGTCTGATACTGACGCTGAGGTGCGAAAGCGTGGGGAGCAAACAGG	Ambient	Pseudomonadales Profundimonas	TACGGAGGGTGCAAGCGTTAATCGGAATTACTGGGCGTAAAGCGCGCGTAGGCGGTTATTTAAGTCAGATGTGAAAGCCCTGGGCTCAACCTAGGAACTGCACCTGATACTGGATAACTAGAGTACAGAAGAGGGTGGTGGAATTTCCTGTGTAGCGGTGAAATGCGTAGATATAGGAAGGAACATCAGTGGCGAAGGCGGCCACCTGGTCTGATACTGACGCTGAGGTGCGAAAGCGTGGGGAGCAAACAGG	WH
37.767	-8.50173	1.87068	-4.54473	5.5006e-06	9.98571e-05	Bacteria	Proteobacteria	Alphaproteobacteria	Rhodobacterales	Rhodobacteraceae	Limibaculum	NA	T42	TACGGAGGGGGCTAGCGTTGTTCGGAATTACTGGGCGTAAAGCGCGCGTAGGCGGGCATTTAAGTCGGGGGTGAAATCCCGGGGCTCAACCCCGGAACTGCCTCCGATACTGGATGCCTAGAGATCGAGAGAGGCGAGTGGAATTGCGAGTGTAGAGGTGAAATTCGTAGATATTCGCAGGAACACCAGTGGCGAAGGCGGCTCGCTGGCTCGATACTGACGCTGAGGTGCGAAAGCGTGGGGAGCAAACAGG	Ambient	Rhodobacterales Limibaculum	TACGGAGGGGGCTAGCGTTGTTCGGAATTACTGGGCGTAAAGCGCGCGTAGGCGGGCATTTAAGTCGGGGGTGAAATCCCGGGGCTCAACCCCGGAACTGCCTCCGATACTGGATGCCTAGAGATCGAGAGAGGCGAGTGGAATTGCGAGTGTAGAGGTGAAATTCGTAGATATTCGCAGGAACACCAGTGGCGAAGGCGGCTCGCTGGCTCGATACTGACGCTGAGGTGCGAAAGCGTGGGGAGCAAACAGG	WH
50.2887	23.9937	2.94017	8.16066	3.33189e-16	5.89745e-14	Bacteria	Proteobacteria	Gammaproteobacteria	Enterobacterales	Alteromonadaceae	Paraglaciecola	NA	T42	TACGGAGGGTCCGAGCGTTAATCGGAATTACTGGGCGTAAAGCGCACGCAGGCGGTTTGTTAAGCTAGATGTGAAAGCCCTGGGCTCAACCTGGGAATTGCATTTAGAACTGGCAGGCTAGAGTTTTGGAGAGGGGAGTGGAATTCCAGGTGTAGCGGTGAAATGCGTAGATATCTGGAGGAACATCAGTGGCGAAGGCGACTCCCTGGTCAGTAACTGACGCTCATGTGCGAAAGTGTGGGTAGCGAACAGG	Cold	Enterobacterales Paraglaciecola	TACGGAGGGTCCGAGCGTTAATCGGAATTACTGGGCGTAAAGCGCACGCAGGCGGTTTGTTAAGCTAGATGTGAAAGCCCTGGGCTCAACCTGGGAATTGCATTTAGAACTGGCAGGCTAGAGTTTTGGAGAGGGGAGTGGAATTCCAGGTGTAGCGGTGAAATGCGTAGATATCTGGAGGAACATCAGTGGCGAAGGCGACTCCCTGGTCAGTAACTGACGCTCATGTGCGAAAGTGTGGGTAGCGAACAGG	WH
187.486	11.1736	1.55222	7.19849	6.08809e-13	2.87358e-11	Bacteria	Proteobacteria	Alphaproteobacteria	Rhodobacterales	Rhodobacteraceae	Rhodobacteraceae	NA	T42	TACGGAGGGGGTTAGCGTTGTTCGGAATTACTGGGCGTAAAGCGTACGTAGGCGGATTAGTAAGTTAGGGGTGAAATCCCGAGGCTCAACCTCGGAACTGCCTCTAAAACTGCTAGTCTTGAGTTCGAGAGAGGTGAGTGGAATTCCGAGTGTAGAGGTGAAATTCGTAGATATTCGGAGGAACACCAGTGGCGAAGGCGGCTCACTGGCTCGATACTGACGCTGAGGTACGAAAGTGTGGGGAGCAAACAGG	Cold	Rhodobacterales Rhodobacteraceae	TACGGAGGGGGTTAGCGTTGTTCGGAATTACTGGGCGTAAAGCGTACGTAGGCGGATTAGTAAGTTAGGGGTGAAATCCCGAGGCTCAACCTCGGAACTGCCTCTAAAACTGCTAGTCTTGAGTTCGAGAGAGGTGAGTGGAATTCCGAGTGTAGAGGTGAAATTCGTAGATATTCGGAGGAACACCAGTGGCGAAGGCGGCTCACTGGCTCGATACTGACGCTGAGGTACGAAAGTGTGGGGAGCAAACAGG	WH
27.4562	8.40227	1.71556	4.89768	9.69724e-07	2.01931e-05	Bacteria	Proteobacteria	Alphaproteobacteria	Rhizobiales	Devosiaceae	Devosiaceae	NA	T42	TACGAAGGGGGCTAGCGTTGTTCGGATTTACTGGGCGTAAAGCGCACGTAGGCGGATTGTTAAGTTAGAGGTGAAATCCCAGAGCTCAACTCTGGAACTGCCTTTAATACTGGCAATCTTGAGTCCGAGAGAGGTGAGTGGAACTCCTAGTGTAGAGGTGGAATTCGTAGATATTAGGAAGAACACCAGTGGCGAAGGCGGCTCACTGGCTCGGTACTGACGCTGAGGTGCGAAAGCGTGGGGAGCAAACAGG	Cold	Rhizobiales Devosiaceae	TACGAAGGGGGCTAGCGTTGTTCGGATTTACTGGGCGTAAAGCGCACGTAGGCGGATTGTTAAGTTAGAGGTGAAATCCCAGAGCTCAACTCTGGAACTGCCTTTAATACTGGCAATCTTGAGTCCGAGAGAGGTGAGTGGAACTCCTAGTGTAGAGGTGGAATTCGTAGATATTAGGAAGAACACCAGTGGCGAAGGCGGCTCACTGGCTCGGTACTGACGCTGAGGTGCGAAAGCGTGGGGAGCAAACAGG	WH
99.7493	10.2635	1.67818	6.11584	9.60485e-10	2.83343e-08	Bacteria	Proteobacteria	Gammaproteobacteria	Pseudomonadales	Marinobacteraceae	Marinobacter	adhaerens	T42	TACGGAGGGTGCAAGCGTTAATCGGAATTACTGGGCGTAAAGCGCGCGTAGGTGGTTTGATAAGCGAGATGTGAAAGCCCCGGGCTTAACCTGGGAACGGCATTTCGAACTGTCAGGCTAGAGTATGGTAGAGGGTAGTGGAATTTCCTGTGTAGCGGTGAAATGCGTAGATATAGGAAGGAACACCAGTGGCGAAGGCGGCTACCTGGACCAATACTGACACTGAGGTGCGAAAGCGTGGGGAGCAAACAGG	Cold	Pseudomonadales Marinobacter	TACGGAGGGTGCAAGCGTTAATCGGAATTACTGGGCGTAAAGCGCGCGTAGGTGGTTTGATAAGCGAGATGTGAAAGCCCCGGGCTTAACCTGGGAACGGCATTTCGAACTGTCAGGCTAGAGTATGGTAGAGGGTAGTGGAATTTCCTGTGTAGCGGTGAAATGCGTAGATATAGGAAGGAACACCAGTGGCGAAGGCGGCTACCTGGACCAATACTGACACTGAGGTGCGAAAGCGTGGGGAGCAAACAGG	WH
113.201	10.4458	1.5629	6.68361	2.33132e-11	9.70927e-10	Bacteria	Bdellovibrionota	Bdellovibrionia	Bdellovibrionales	Bdellovibrionaceae	Bdellovibrio	NA	T42	TACGAGGGGTCCAAGCGTTGTTCGGAATTACTGGGCGTAAAGCGGGTGTAGGCGGCCATGCTAGTCGGATGTGAAAGCCCAGGGCTCAACCCTGGAAGTGCATCCGATACTGCATGGCTTGAGTACTGGAGAGGGAAGTGGAATTCCTGGTGTAGCGGTGAAATGCGTAGATATCAGGAGGAACATCGGTGGCGAAGGCGACTTCCTGGACATGTACTGACGCTCAGACCCGAAAGCGTGGGGAGCAAACAGG	Cold	Bdellovibrionales Bdellovibrio	TACGAGGGGTCCAAGCGTTGTTCGGAATTACTGGGCGTAAAGCGGGTGTAGGCGGCCATGCTAGTCGGATGTGAAAGCCCAGGGCTCAACCCTGGAAGTGCATCCGATACTGCATGGCTTGAGTACTGGAGAGGGAAGTGGAATTCCTGGTGTAGCGGTGAAATGCGTAGATATCAGGAGGAACATCGGTGGCGAAGGCGACTTCCTGGACATGTACTGACGCTCAGACCCGAAAGCGTGGGGAGCAAACAGG	WH
5.70076	-21.3912	2.97789	-7.18336	6.80203e-13	3.0099e-11	Bacteria	Proteobacteria	Alphaproteobacteria	Rhodobacterales	Rhodobacteraceae	Cognatishimia	NA	T42	TACGGAGGGGGTTAGCGTTGTTCGGAATTACTGGGCGTAAAGCGCGCGTAGGCGGATTAGTCAGTCAGAGGTGAAATCCCAGGGCTCAACCCTGGAACTGCCTTTGATACTGCTAGTCTTGAGTTCGAGAGAGGTAAGTGGAATTCCGAGTGTAGAGGTGAAATTCGTAGATATTCGGAGGAACACCAGTGGCGAAGGCGGCTTACTGGCTCGATACTGACGCTGAGGTGCGAAAGTGTGGGGAGCAAACAGG	Ambient	Rhodobacterales Cognatishimia	TACGGAGGGGGTTAGCGTTGTTCGGAATTACTGGGCGTAAAGCGCGCGTAGGCGGATTAGTCAGTCAGAGGTGAAATCCCAGGGCTCAACCCTGGAACTGCCTTTGATACTGCTAGTCTTGAGTTCGAGAGAGGTAAGTGGAATTCCGAGTGTAGAGGTGAAATTCGTAGATATTCGGAGGAACACCAGTGGCGAAGGCGGCTTACTGGCTCGATACTGACGCTGAGGTGCGAAAGTGTGGGGAGCAAACAGG	WH
8.67742	-21.9704	2.97661	-7.38101	1.57092e-13	1.0111e-11	Bacteria	Proteobacteria	Gammaproteobacteria	Pseudomonadales	Alcanivoracaceae1	Alcanivorax	NA	T42	TACGAAAGGTGCGAGCGTTAATCGGAATTACTGGGCGTAAAGCGCGCGTAGGCGGTTTGTTAAGTCAGATGTGAAAGCCCCGGGCTCAACCTGGGAATTGCATTTGAAACTGGCAGGCTAGAATGCAGTAGAGGGAGGTGGAATTTCCGGTGTAGCGGTGAAATGCGTAGAGATCGGAAGGAACACCAGTGGCGAAGGCGGCCTCCTGGACTGACATTGACGCTGAGGTGCGAAAGCGTGGGGAGCAAACAGG	Ambient	Pseudomonadales Alcanivorax	TACGAAAGGTGCGAGCGTTAATCGGAATTACTGGGCGTAAAGCGCGCGTAGGCGGTTTGTTAAGTCAGATGTGAAAGCCCCGGGCTCAACCTGGGAATTGCATTTGAAACTGGCAGGCTAGAATGCAGTAGAGGGAGGTGGAATTTCCGGTGTAGCGGTGAAATGCGTAGAGATCGGAAGGAACACCAGTGGCGAAGGCGGCCTCCTGGACTGACATTGACGCTGAGGTGCGAAAGCGTGGGGAGCAAACAGG	WH
112.136	-10.0714	1.99814	-5.04038	4.6462e-07	1.02797e-05	Bacteria	Proteobacteria	Gammaproteobacteria	Arenicellales	Arenicellaceae	HTCC5015	NA	T42	TACGGAGGGTGCAAGCGTTAATCGGAATTACTGGGCGTAAAGCGCGCGTAGGCGGCTTGTTAAGTCAGATGTGAAATCCCCGGGCTCAACCTGGGAACTGCACCTGATACTGGCAGGCTAGAGTTTGAGAGAGGGAAGTGGAATTCCAGGTGTAGCGGTGAAATGCGTAGATATCTGGAGGAACACCAGTGGCGAAGGCGACTTCCTGGCTCAAAACTGACGCTGAGGTGCGAAAGCGTGGGTAGCAAACAGG	Ambient	Arenicellales HTCC5015	TACGGAGGGTGCAAGCGTTAATCGGAATTACTGGGCGTAAAGCGCGCGTAGGCGGCTTGTTAAGTCAGATGTGAAATCCCCGGGCTCAACCTGGGAACTGCACCTGATACTGGCAGGCTAGAGTTTGAGAGAGGGAAGTGGAATTCCAGGTGTAGCGGTGAAATGCGTAGATATCTGGAGGAACACCAGTGGCGAAGGCGACTTCCTGGCTCAAAACTGACGCTGAGGTGCGAAAGCGTGGGTAGCAAACAGG	WH
49.4068	-8.88915	1.85073	-4.80304	1.56273e-06	3.07337e-05	Bacteria	Verrucomicrobiota	Lentisphaeria	Lentisphaerales	Lentisphaeraceae	Lentisphaera	NA	T42	TACGTAGGTGGCGAGCGTTATTCGGATTTACTGGGCGTAAAGGATTCGTAGGGGGCTTTATAAGTCTGATGTGAAATTTCGGGGCTCAACCCCGAAGCTGCATTGGATACTGTAGAGCTTGAGTCCGTGAGAGGTAAGTGGAATTCTTGGTGTAGCGGTGGAATGCGTAGATATCAAGAGGAACATCAAAGGCGAAAGCAGCTTACTGGCACGGTACTGACCCTGAGGAATGAGAGCTAGGGTAGCGAAAAGG	Ambient	Lentisphaerales Lentisphaera	TACGTAGGTGGCGAGCGTTATTCGGATTTACTGGGCGTAAAGGATTCGTAGGGGGCTTTATAAGTCTGATGTGAAATTTCGGGGCTCAACCCCGAAGCTGCATTGGATACTGTAGAGCTTGAGTCCGTGAGAGGTAAGTGGAATTCTTGGTGTAGCGGTGGAATGCGTAGATATCAAGAGGAACATCAAAGGCGAAAGCAGCTTACTGGCACGGTACTGACCCTGAGGAATGAGAGCTAGGGTAGCGAAAAGG	WH
43.3544	-8.70127	1.86766	-4.65891	3.17894e-06	5.92287e-05	Bacteria	Chloroflexi	Anaerolineae	SBR1031	A4b	A4b	NA	T42	AACGTAGGAGGCGAGCGTTATCCGGAGTTACTGGGCGTAAAGCGCGTGCAGGTGGATGGATAAGTTACTCATGAAAGCTCCCGGCTAAACTGGGAGAGGTTGAGTGAAACTGTCTATCTAGAGTGGATGAGAGGTAAGTAGAATTCCTTGTGTAGTGGTGAAATGCGTAGATATAAGGAAGAATACCAGTGGCGAAGGCGACTTACTGGCATCCAACTGACACTCAGACGCGAAAGCATGGGTAGCGAACGGG	Ambient	SBR1031 A4b	AACGTAGGAGGCGAGCGTTATCCGGAGTTACTGGGCGTAAAGCGCGTGCAGGTGGATGGATAAGTTACTCATGAAAGCTCCCGGCTAAACTGGGAGAGGTTGAGTGAAACTGTCTATCTAGAGTGGATGAGAGGTAAGTAGAATTCCTTGTGTAGTGGTGAAATGCGTAGATATAAGGAAGAATACCAGTGGCGAAGGCGACTTACTGGCATCCAACTGACACTCAGACGCGAAAGCATGGGTAGCGAACGGG	WH
26.7864	23.1179	2.97514	7.77037	7.82566e-15	6.92571e-13	Bacteria	Proteobacteria	Alphaproteobacteria	Rhodobacterales	Rhodobacteraceae	Rhodobacteraceae	NA	T42	TACGGAGGGGGTTAGCGTTGTTCGGAATTACTGGGCGTAAAGCGCACGTAGGCGGATTGGAAAGTTGGGGGTGAAATCCCGGGGCTCAACCCCGGAACTGCCTCCAAAACTATCAGTCTAGAGTTCGAGAGAGGTGAGTGGAACTCCGAGTGTAGAGGTGAAATTCGTAGATATTCGGAAGAACACCAGTGGCGAAGGCGGCTCACTGGCTCGATACTGACGCTGAGGTGCGAAAGTGTGGGGAGCAAACAGG	Cold	Rhodobacterales Rhodobacteraceae	TACGGAGGGGGTTAGCGTTGTTCGGAATTACTGGGCGTAAAGCGCACGTAGGCGGATTGGAAAGTTGGGGGTGAAATCCCGGGGCTCAACCCCGGAACTGCCTCCAAAACTATCAGTCTAGAGTTCGAGAGAGGTGAGTGGAACTCCGAGTGTAGAGGTGAAATTCGTAGATATTCGGAAGAACACCAGTGGCGAAGGCGGCTCACTGGCTCGATACTGACGCTGAGGTGCGAAAGTGTGGGGAGCAAACAGG	WH
35.4341	-8.4094	1.77677	-4.73298	2.21248e-06	4.2336e-05	Bacteria	Verrucomicrobiota	Verrucomicrobiae	Verrucomicrobiales	Rubritaleaceae	Rubritalea	NA	T42	TACGAAGGTCCCGAGCGTTATTCGGAATAACTGGGCGTAAAGGGAGCGTAGGCGGTTTGGTAAGTCAGATGTGAAAGCCCAGGGCTCAACCCTGGAACTGCATTCGATACTGCCAGACTAGAGTAATGGAGAGGTAAATGGAATTTTGGGTGTAGCAGTGAAATGCGTAGATATTCAAAGGAAGACCAATGGCGAAGGCAATTTACTGGACATTTACTGACGCTGAGGCTCGAAGGCTAGGGTAGCGAAAGGG	Ambient	Verrucomicrobiales Rubritalea	TACGAAGGTCCCGAGCGTTATTCGGAATAACTGGGCGTAAAGGGAGCGTAGGCGGTTTGGTAAGTCAGATGTGAAAGCCCAGGGCTCAACCCTGGAACTGCATTCGATACTGCCAGACTAGAGTAATGGAGAGGTAAATGGAATTTTGGGTGTAGCAGTGAAATGCGTAGATATTCAAAGGAAGACCAATGGCGAAGGCAATTTACTGGACATTTACTGACGCTGAGGCTCGAAGGCTAGGGTAGCGAAAGGG	WH
7643.51	6.85166	0.575569	11.9042	1.12598e-32	7.499e-30	Bacteria	Proteobacteria	Alphaproteobacteria	Rhodobacterales	Rhodobacteraceae	Sulfitobacter	NA	T44	TACGGAGGGGGTTAGCGTTGTTCGGAATTACTGGGCGTAAAGCGTACGTAGGCGGATCAGAAAGTAGGGGGTGAAATCCCGAGGCTCAACCTCGGAACTGCCTCCTAAACTCCTGGTCTTGAGTTCGAGAGAGGTGAGTGGAATTCCAAGTGTAGAGGTGAAATTCGTAGATATTTGGAGGAACACCAGTGGCGAAGGCGGCTCACTGGCTCGATACTGACGCTGAGGTACGAAAGTGTGGGGAGCAAACAGG	Cold	Rhodobacterales Sulfitobacter	TACGGAGGGGGTTAGCGTTGTTCGGAATTACTGGGCGTAAAGCGTACGTAGGCGGATCAGAAAGTAGGGGGTGAAATCCCGAGGCTCAACCTCGGAACTGCCTCCTAAACTCCTGGTCTTGAGTTCGAGAGAGGTGAGTGGAATTCCAAGTGTAGAGGTGAAATTCGTAGATATTTGGAGGAACACCAGTGGCGAAGGCGGCTCACTGGCTCGATACTGACGCTGAGGTACGAAAGTGTGGGGAGCAAACAGG	WH
1197.5	7.08284	1.46759	4.82618	1.39179e-06	1.74893e-05	Bacteria	Proteobacteria	Gammaproteobacteria	Enterobacterales	Pseudoalteromonadaceae	Pseudoalteromonas	luteoviolacea	T44	TACGGAGGGTGCGAGCGTTAATCGGAATTACTGGGCGTAAAGCGTACGCAGGCGGTTTGTTAAGCGAGATGTGAAAGCCCCGGGCTCAACCTGGGAACTGCATTTCGAACTGGCAAACTAGAGTGTGATAGAGGGTGGTAGAATTTCAGGTGTAGCGGTGAAATGCGTAGAGATCTGAAGGAATACCGATGGCGAAGGCAGCCACCTGGGTCAACACTGACGCTCATGTACGAAAGCGTGGGGAGCAAACAGG	Cold	Enterobacterales Pseudoalteromonas	TACGGAGGGTGCGAGCGTTAATCGGAATTACTGGGCGTAAAGCGTACGCAGGCGGTTTGTTAAGCGAGATGTGAAAGCCCCGGGCTCAACCTGGGAACTGCATTTCGAACTGGCAAACTAGAGTGTGATAGAGGGTGGTAGAATTTCAGGTGTAGCGGTGAAATGCGTAGAGATCTGAAGGAATACCGATGGCGAAGGCAGCCACCTGGGTCAACACTGACGCTCATGTACGAAAGCGTGGGGAGCAAACAGG	WH
1435.36	7.83178	1.60863	4.8686	1.12393e-06	1.46772e-05	Bacteria	Proteobacteria	Gammaproteobacteria	Enterobacterales	Colwelliaceae	Colwellia	NA	T44	TACGAGGGGTGCAAGCGTTAATCGGAATTACTGGGCGTAAAGCGTGCGTAGGTGGTTTGTTAAGCAAGATGTGAAAGCCCCGGGCTCAACCTGGGAACTGCATTTTGAACTGGCAAACTAGAGTATTGTAGAGGGTAGTGGAATTTCCAGTGTAGCGGTGAAATGCGTAGAGATTGGAAGGAACATCAGTGGCGAAGGCGGCTACCTGGACAAATACTGACACTGAGGCACGAAAGCGTGGGGAGCAAACAGG	Cold	Enterobacterales Colwellia	TACGAGGGGTGCAAGCGTTAATCGGAATTACTGGGCGTAAAGCGTGCGTAGGTGGTTTGTTAAGCAAGATGTGAAAGCCCCGGGCTCAACCTGGGAACTGCATTTTGAACTGGCAAACTAGAGTATTGTAGAGGGTAGTGGAATTTCCAGTGTAGCGGTGAAATGCGTAGAGATTGGAAGGAACATCAGTGGCGAAGGCGGCTACCTGGACAAATACTGACACTGAGGCACGAAAGCGTGGGGAGCAAACAGG	WH
2246.86	-7.46223	1.09686	-6.80326	1.02276e-11	3.40579e-10	Bacteria	Bacteroidota	Bacteroidia	Cytophagales	Microscillaceae	Microscilla	NA	T44	TACGTAGGGTGCAAGCGTTGTCCGGATTTATTGGGTTTAAAGGGTGCGTAGGCGGAAGCTTAAGTCTTGGGTGAAATCCCACCGCTCAACGGTGGAACTGCCTGAGAAACTGGGTTTCTTGAGTATAGTTGAGGTAGCTGGAATTGGTGGTGTAGCGGTGAAATGCATAGATACCACCAGGAACACCTATTGCGAAGGCAAGTTACTAAGCTATAACTGACGCTGAGGCACGAAAGCGTGGGGAGCGAACAGG	Ambient	Cytophagales Microscilla	TACGTAGGGTGCAAGCGTTGTCCGGATTTATTGGGTTTAAAGGGTGCGTAGGCGGAAGCTTAAGTCTTGGGTGAAATCCCACCGCTCAACGGTGGAACTGCCTGAGAAACTGGGTTTCTTGAGTATAGTTGAGGTAGCTGGAATTGGTGGTGTAGCGGTGAAATGCATAGATACCACCAGGAACACCTATTGCGAAGGCAAGTTACTAAGCTATAACTGACGCTGAGGCACGAAAGCGTGGGGAGCGAACAGG	WH
329.902	-6.06296	1.34074	-4.52208	6.12344e-06	6.79702e-05	Bacteria	Proteobacteria	Gammaproteobacteria	Burkholderiales	Burkholderiaceae	Limnobacter	NA	T44	TACGTAGGGTGCGAGCGTTAATCGGAATTACTGGGCGTAAAGCGTGCGCAGGCGGCTATATAAGACAGATGTGAAATCCCCGGGCTCAACCTGGGAATTGCATTTGTGACTGTATGGCTAGAGTGTGTCAGAGGGAGGTGGAATTCCACGTGTAGCAGTGAAATGCGTAGATATGTGGAGGAACACCAATGGCGAAGGCAGCCTCCTGGGATAACACTGACGCTCATGCACGAAAGCGTGGGGAGCAAACAGG	Ambient	Burkholderiales Limnobacter	TACGTAGGGTGCGAGCGTTAATCGGAATTACTGGGCGTAAAGCGTGCGCAGGCGGCTATATAAGACAGATGTGAAATCCCCGGGCTCAACCTGGGAATTGCATTTGTGACTGTATGGCTAGAGTGTGTCAGAGGGAGGTGGAATTCCACGTGTAGCAGTGAAATGCGTAGATATGTGGAGGAACACCAATGGCGAAGGCAGCCTCCTGGGATAACACTGACGCTCATGCACGAAAGCGTGGGGAGCAAACAGG	WH
652.27	7.65199	1.48923	5.13823	2.77345e-07	4.10471e-06	Bacteria	Proteobacteria	Gammaproteobacteria	Enterobacterales	Alteromonadaceae	Alteromonas	genovensis	T44	TACGGAGGGTGCGAGCGTTAATCGGAATTACTGGGCGTAAAGCGCACGCAGGCGGTTTGTTAAGCTAGATGTGAAAGCCCCGAGCTCAACTTGGGATGGTCATTTAGAACTGGCAGACTAGAGTCTTGGAGAGGGGAGTGGAATTCCAGGTGTAGCGGTGAAATGCGTAGATATCTGGAGGAACATCAGTGGCGAAGGCGACTCCCTGGCCAAAGACTGACGCTCATGTGCGAAAGTGTGGGTAGCGAACAGG	Cold	Enterobacterales Alteromonas	TACGGAGGGTGCGAGCGTTAATCGGAATTACTGGGCGTAAAGCGCACGCAGGCGGTTTGTTAAGCTAGATGTGAAAGCCCCGAGCTCAACTTGGGATGGTCATTTAGAACTGGCAGACTAGAGTCTTGGAGAGGGGAGTGGAATTCCAGGTGTAGCGGTGAAATGCGTAGATATCTGGAGGAACATCAGTGGCGAAGGCGACTCCCTGGCCAAAGACTGACGCTCATGTGCGAAAGTGTGGGTAGCGAACAGG	WH
61.6882	-9.55399	1.95006	-4.89932	9.617e-07	1.28098e-05	Bacteria	Proteobacteria	Gammaproteobacteria	Enterobacterales	Vibrionaceae	Photobacterium	NA	T44	TACGGAGGGTGCGAGCGTTAATCGGAATTACTGGGCGTAAAGCGCATGCAGGCGGCTTGTTAAGCCAGATGTGAAAGCCCCGGGCTCAACCTGGGAACCGCATTTGGAACTGGCAAGCTAGAGTCTTGTAGAGGGGGGTAGAATTTCAGGTGTAGCGGTGAAATGCGTAGAGATCTGAAGGAATACCGGTGGCGAAGGCGGCCCCCTGGACAAAGACTGACGCTCAGATGCGAAAGCGTGGGGAGCAAACAGG	Ambient	Enterobacterales Photobacterium	TACGGAGGGTGCGAGCGTTAATCGGAATTACTGGGCGTAAAGCGCATGCAGGCGGCTTGTTAAGCCAGATGTGAAAGCCCCGGGCTCAACCTGGGAACCGCATTTGGAACTGGCAAGCTAGAGTCTTGTAGAGGGGGGTAGAATTTCAGGTGTAGCGGTGAAATGCGTAGAGATCTGAAGGAATACCGGTGGCGAAGGCGGCCCCCTGGACAAAGACTGACGCTCAGATGCGAAAGCGTGGGGAGCAAACAGG	WH
1250.29	7.8397	1.43944	5.44636	5.14108e-08	8.77939e-07	Bacteria	Bdellovibrionota	Bdellovibrionia	Bdellovibrionales	Bdellovibrionaceae	Bdellovibrio	NA	T44	TACGAGGGGTCCTAGCGTTGTTCGGAATCATTGGGCGTAAAGCGGGTGTAGGCGGAAATGTAGGTCAGAAGTGAAAGTCCCAGGCTCAACCTGGGAAGTGCTTTTGAAACCCCATTTCTTGAGTGTAGAAGAGGTGAGTGGAATTCCAGGTGTAGTGGTGAAATACGTAGATATCTGGAGGAACATCGGTGGCGAAGGCGGCTCACTGGTCTATTACTGACGCTCAGACCCGAAAGCGTGGGGAGCAAACGGG	Cold	Bdellovibrionales Bdellovibrio	TACGAGGGGTCCTAGCGTTGTTCGGAATCATTGGGCGTAAAGCGGGTGTAGGCGGAAATGTAGGTCAGAAGTGAAAGTCCCAGGCTCAACCTGGGAAGTGCTTTTGAAACCCCATTTCTTGAGTGTAGAAGAGGTGAGTGGAATTCCAGGTGTAGTGGTGAAATACGTAGATATCTGGAGGAACATCGGTGGCGAAGGCGGCTCACTGGTCTATTACTGACGCTCAGACCCGAAAGCGTGGGGAGCAAACGGG	WH
213.758	10.9848	1.63478	6.71946	1.82397e-11	5.52167e-10	Bacteria	Proteobacteria	Alphaproteobacteria	Rhodobacterales	Rhodobacteraceae	Antarctobacter	NA	T44	TACGGAGGGGGTTAGCGTTGTTCGGAATTACTGGGCGTAAAGCGCACGTAGGCGGATCAGAAAGTATGGGGTGAAATCCCGGGGCTCAACCCCGGAACTGCCTCATAAACTCCTGGTCTTGAGTTCGAGAGAGGTGAGTGGAATTCCGAGTGTAGAGGTGAAATTCGTAGATATTCGGAGGAACACCAGTGGCGAAGGCGGCTCACTGGCTCGATACTGACGCTGAGGTGCGAAAGTGTGGGGAGCAAACAGG	Cold	Rhodobacterales Antarctobacter	TACGGAGGGGGTTAGCGTTGTTCGGAATTACTGGGCGTAAAGCGCACGTAGGCGGATCAGAAAGTATGGGGTGAAATCCCGGGGCTCAACCCCGGAACTGCCTCATAAACTCCTGGTCTTGAGTTCGAGAGAGGTGAGTGGAATTCCGAGTGTAGAGGTGAAATTCGTAGATATTCGGAGGAACACCAGTGGCGAAGGCGGCTCACTGGCTCGATACTGACGCTGAGGTGCGAAAGTGTGGGGAGCAAACAGG	WH
51.56	8.93172	1.72955	5.1642	2.41471e-07	3.655e-06	Bacteria	Proteobacteria	Alphaproteobacteria	Alphaproteobacteria	Alphaproteobacteria	Alphaproteobacteria	NA	T44	TACGGAGGGGGCAAGCGTTGTTCGGAATTACTGGGCGTAAAGCGCGCGTAGGCGGCGATGATAGTCAGAGGTGAAATGCCCGGGCTCAACCCGGGAGGTGCCTTTGATACTTCATTGCTAGGATTCAGGAGAGGTGAGCGGAATTCCGAGTGTAGAGGTGAAATTCGTAGATATTCGGAAGAACACCAGTGGCGAAGGCGGCTCACTGGCCTGAGATCGACGCTGAGGTGCGAAAGCGTGGGGAGCAAACAGG	Cold	Alphaproteobacteria Alphaproteobacteria	TACGGAGGGGGCAAGCGTTGTTCGGAATTACTGGGCGTAAAGCGCGCGTAGGCGGCGATGATAGTCAGAGGTGAAATGCCCGGGCTCAACCCGGGAGGTGCCTTTGATACTTCATTGCTAGGATTCAGGAGAGGTGAGCGGAATTCCGAGTGTAGAGGTGAAATTCGTAGATATTCGGAAGAACACCAGTGGCGAAGGCGGCTCACTGGCCTGAGATCGACGCTGAGGTGCGAAAGCGTGGGGAGCAAACAGG	WH
113.376	-10.4319	1.7997	-5.79644	6.77365e-09	1.45524e-07	Bacteria	Proteobacteria	Alphaproteobacteria	Rhodobacterales	Rhodobacteraceae	Ruegeria	lacuscaerulensis	T44	TACGGAGGGGGTTAGCGTTGTTCGGAATTACTGGGCGTAAAGCGCACGTAGGCGGATCGGAAAGTTGGGGGTGAAATCCCGGGGCTCAACCCCGGAACTGCCTCCAAAACTATCGGTCTAGAGTTCGAGAGAGGTGAGTGGAATTCCGAGTGTAGAGGTGAAATTCGTAGATATTCGGAGGAACACCAGTGGCGAAGGCGGCTCACTGGCTCGATACTGACGCTGAGGTGCGAAAGTGTGGGGAGCAAACAGG	Ambient	Rhodobacterales Ruegeria	TACGGAGGGGGTTAGCGTTGTTCGGAATTACTGGGCGTAAAGCGCACGTAGGCGGATCGGAAAGTTGGGGGTGAAATCCCGGGGCTCAACCCCGGAACTGCCTCCAAAACTATCGGTCTAGAGTTCGAGAGAGGTGAGTGGAATTCCGAGTGTAGAGGTGAAATTCGTAGATATTCGGAGGAACACCAGTGGCGAAGGCGGCTCACTGGCTCGATACTGACGCTGAGGTGCGAAAGTGTGGGGAGCAAACAGG	WH
41.622	-8.98669	1.89415	-4.74445	2.0907e-06	2.53165e-05	Bacteria	Proteobacteria	Gammaproteobacteria	Enterobacterales	Colwelliaceae	Thalassotalea	fusca	T44	TACGGAGGGTGCGAGCGTTAATCGGAATTACTGGGCGTAAAGCGTGCGTAGGCGGTTGATTAAGCGAGATGTGAAATCCCGGGGCTTAACCTCGGAACTGCATTTCGAACTGGTCAACTAGAGTACTGTAGAGGGTGGTGGAATTTCCAGTGTAGCGGTGAAATGCGTAGAGATTGGAAGGAACATCAGTGGCGAAGGCGGCCACCTGGACAGATACTGACGCTGAGGCACGAAAGCGTGGGGAGCAAACAGG	Ambient	Enterobacterales Thalassotalea	TACGGAGGGTGCGAGCGTTAATCGGAATTACTGGGCGTAAAGCGTGCGTAGGCGGTTGATTAAGCGAGATGTGAAATCCCGGGGCTTAACCTCGGAACTGCATTTCGAACTGGTCAACTAGAGTACTGTAGAGGGTGGTGGAATTTCCAGTGTAGCGGTGAAATGCGTAGAGATTGGAAGGAACATCAGTGGCGAAGGCGGCCACCTGGACAGATACTGACGCTGAGGCACGAAAGCGTGGGGAGCAAACAGG	WH
223.964	-8.0556	1.426	-5.64908	1.61313e-08	2.98428e-07	Bacteria	Proteobacteria	Gammaproteobacteria	Gammaproteobacteria	Gammaproteobacteria	Gammaproteobacteria	NA	T44	TACGGAGGGTCCGAGCGTTAATCGGAATTACTGGGCGTAAAGCGCGCGTAGGCGGCTTAGTCAGTCGGATGTGAAAGCCCTGGGCTTAACCTGGGAACTGCATTCGATACTGCTAAGCTAGAGTATGGTAGAGGTAAGTGGAATTTCTGGTGTAGCGGTGAAATGCGTAGATATCAGAAGGAACATCAGTGGCGAAGGCGGCTTACTGGACCAATACTGACGCTGAGGTGCGAAAGCGTGGGGAGCAAACAGG	Ambient	Gammaproteobacteria Gammaproteobacteria	TACGGAGGGTCCGAGCGTTAATCGGAATTACTGGGCGTAAAGCGCGCGTAGGCGGCTTAGTCAGTCGGATGTGAAAGCCCTGGGCTTAACCTGGGAACTGCATTCGATACTGCTAAGCTAGAGTATGGTAGAGGTAAGTGGAATTTCTGGTGTAGCGGTGAAATGCGTAGATATCAGAAGGAACATCAGTGGCGAAGGCGGCTTACTGGACCAATACTGACGCTGAGGTGCGAAAGCGTGGGGAGCAAACAGG	WH
82.8643	-9.97983	1.42872	-6.98515	2.84551e-12	9.97425e-11	Bacteria	Proteobacteria	Alphaproteobacteria	Rhodobacterales	Rhodobacteraceae	Rhodobacteraceae	NA	T44	TACGGAGGGGGTTAGCGTTGTTCGGAATTACTGGGCGTAAAGCGCACGTAGGCGGACCAGAAAGTTGGGGGTGAAATCCCGGGGCTCAACCCCGGAACTGCCTCCAAAACTATTGGTCTAGAGTTCGAGAGAGGTGAGTGGAATTCCAAGTGTAGAGGTGAAATTCGTAGATATTTGGAGGAACACCAGTGGCGAAGGCGGCTCACTGGCTCGATACTGACGCTGAGGTGCGAAAGTGTGGGGAGCAAACAGG	Ambient	Rhodobacterales Rhodobacteraceae	TACGGAGGGGGTTAGCGTTGTTCGGAATTACTGGGCGTAAAGCGCACGTAGGCGGACCAGAAAGTTGGGGGTGAAATCCCGGGGCTCAACCCCGGAACTGCCTCCAAAACTATTGGTCTAGAGTTCGAGAGAGGTGAGTGGAATTCCAAGTGTAGAGGTGAAATTCGTAGATATTTGGAGGAACACCAGTGGCGAAGGCGGCTCACTGGCTCGATACTGACGCTGAGGTGCGAAAGTGTGGGGAGCAAACAGG	WH
313.638	-7.9422	1.32868	-5.97752	2.26565e-09	5.5886e-08	Bacteria	Proteobacteria	Gammaproteobacteria	Pseudomonadales	Nitrincolaceae	Neptuniibacter	NA	T44	TACGGAGGGTGCGAGCGTTAATCGGAATTACTGGGCGTAAAGCGCGCGTAGGTGGATTGGTCAGTCAGATGTGAAAGCCCAGGGCTCAACCTTGGAACTGCACCTGATACTGCCAATCTAGAATACGGTAGAGGGTAGTGGAATTTCCTGTGTAGCGGTGAAATGCGTAGATATAGGAAGGAACACCAGTGGCGAAGGCGACTACCTGGACCGATATTGACACTGAGGTGCGAAAGCGTGGGGAGCAAACAGG	Ambient	Pseudomonadales Neptuniibacter	TACGGAGGGTGCGAGCGTTAATCGGAATTACTGGGCGTAAAGCGCGCGTAGGTGGATTGGTCAGTCAGATGTGAAAGCCCAGGGCTCAACCTTGGAACTGCACCTGATACTGCCAATCTAGAATACGGTAGAGGGTAGTGGAATTTCCTGTGTAGCGGTGAAATGCGTAGATATAGGAAGGAACACCAGTGGCGAAGGCGACTACCTGGACCGATATTGACACTGAGGTGCGAAAGCGTGGGGAGCAAACAGG	WH
74.679	-9.8297	1.62716	-6.04103	1.53137e-09	4.07958e-08	Bacteria	Proteobacteria	Gammaproteobacteria	Enterobacterales	Kangiellaceae	Aliikangiella	NA	T44	TACGGAGGGTGCAAGCGTTAATCGGAATTACTGGGCGTAAAGCGCGCGTAGGCGGATTGTTAAGTCTCATGTGAAAGCCCTGGGCTCAACCTGGGAACTGCATGGGATACTGATAATCTAGAATACAGTAGAGGGTAGTGGAATTTCAGGTGTAGCGGTGAAATGCGTAGAGATCTGAAGGAACATCAGTGGCGAAGGCGACTACCTGGACTGATATTGACGCTGAGGTGCGAAAGCGTGGGGAGCAAACGGG	Ambient	Enterobacterales Aliikangiella	TACGGAGGGTGCAAGCGTTAATCGGAATTACTGGGCGTAAAGCGCGCGTAGGCGGATTGTTAAGTCTCATGTGAAAGCCCTGGGCTCAACCTGGGAACTGCATGGGATACTGATAATCTAGAATACAGTAGAGGGTAGTGGAATTTCAGGTGTAGCGGTGAAATGCGTAGAGATCTGAAGGAACATCAGTGGCGAAGGCGACTACCTGGACTGATATTGACGCTGAGGTGCGAAAGCGTGGGGAGCAAACGGG	WH
394.051	-12.2289	1.65491	-7.38951	1.47376e-13	6.5435e-12	Bacteria	Proteobacteria	Gammaproteobacteria	Pseudomonadales	Saccharospirillaceae	Oleispira	NA	T44	TACTAAAGGTGCAAGCGTTAATCGGAATTACTGGGCGTAAAGCGCGCGTAGGTGGTTTGTCAAGTTGGATGTGAAAGCCCAGGGCTCAACCTTGGAACTGCATCCAAAACTGGCTCACTAGAGTACGAGAGAGGTTAGTGGAATTTCCTGTGTAGCGGTGAAATGCGTAGAGATGGGAAGGAACACCAGTGGCGAAGGCGACTGACTGGCTCGATACTGACACTGAGGTGCGAAAGCGTGGGGAGCAAACAGG	Ambient	Pseudomonadales Oleispira	TACTAAAGGTGCAAGCGTTAATCGGAATTACTGGGCGTAAAGCGCGCGTAGGTGGTTTGTCAAGTTGGATGTGAAAGCCCAGGGCTCAACCTTGGAACTGCATCCAAAACTGGCTCACTAGAGTACGAGAGAGGTTAGTGGAATTTCCTGTGTAGCGGTGAAATGCGTAGAGATGGGAAGGAACACCAGTGGCGAAGGCGACTGACTGGCTCGATACTGACACTGAGGTGCGAAAGCGTGGGGAGCAAACAGG	WH
24.2059	-8.20696	1.63115	-5.03139	4.86925e-07	7.04983e-06	Bacteria	Acidobacteriota	Holophagae	Acanthopleuribacterales	Acanthopleuribacteraceae	Acanthopleuribacter	NA	T44	TACGGGGGGGGCAAGCGTTATTCGGATTTACTGGGCGTAAAGGGCGCGTAGGCGGTAGGGTCAGTGAGAAGTGAAAGCCCTCAGCTCAACTGAGGAATAGCTTCTCATACTGCTCAACTTGAGTATGGGAGAGGAAAGTGGAATTCCCGGTGTAGCGGTGAAATGCGTAGAGATCGGGAGGAACACCAGTGGCGAAGGCGACTTTCTGGACCATGACTGACGCTGAGGCGCGAAAGCGTGGGGAGCAAACAGG	Ambient	Acanthopleuribacterales Acanthopleuribacter	TACGGGGGGGGCAAGCGTTATTCGGATTTACTGGGCGTAAAGGGCGCGTAGGCGGTAGGGTCAGTGAGAAGTGAAAGCCCTCAGCTCAACTGAGGAATAGCTTCTCATACTGCTCAACTTGAGTATGGGAGAGGAAAGTGGAATTCCCGGTGTAGCGGTGAAATGCGTAGAGATCGGGAGGAACACCAGTGGCGAAGGCGACTTTCTGGACCATGACTGACGCTGAGGCGCGAAAGCGTGGGGAGCAAACAGG	WH
348.359	-12.0511	1.37637	-8.75573	2.02794e-18	6.75305e-16	Bacteria	Proteobacteria	Gammaproteobacteria	Pseudomonadales	Oleiphilaceae	Oleiphilus	NA	T44	TACGGAGGGTGCAAGCGTTAATCGGAATTACTGGGCGTAAAGCGCGCGTAGGCGGCTTACTAAGCCAGATGTGAAAGCCCCGGGCTCAACCTGGGAACTGCATTTGGAACTGGTTCGCTAGAGTACAGTAGAGGGTGGTGGAATTTCCAGTGTAGCGGTGAAATGCGTAGAGATTGGAAGGAACATCAGTGGCGAAGGCGGCCACCTGGACTGATACTGACGCTGAGGTGCGAAAGCGTGGGGAGCAAACAGG	Ambient	Pseudomonadales Oleiphilus	TACGGAGGGTGCAAGCGTTAATCGGAATTACTGGGCGTAAAGCGCGCGTAGGCGGCTTACTAAGCCAGATGTGAAAGCCCCGGGCTCAACCTGGGAACTGCATTTGGAACTGGTTCGCTAGAGTACAGTAGAGGGTGGTGGAATTTCCAGTGTAGCGGTGAAATGCGTAGAGATTGGAAGGAACATCAGTGGCGAAGGCGGCCACCTGGACTGATACTGACGCTGAGGTGCGAAAGCGTGGGGAGCAAACAGG	WH
49.1888	-9.22756	1.8553	-4.97362	6.57131e-07	9.31168e-06	Bacteria	Myxococcota	Polyangia	Nannocystales	Nannocystaceae	Nannocystaceae	NA	T44	TACGGAGGGTGTAAACGTTGCTCGGAATCATTGGGCGTAAAGCGCACGTAGGCGGCCTGGTAAGTTGGATGTGAAAGCCCGGGGCTCAACCCCGGAAGTGCACCCAAAACTGCCAGGCTAGAATCTCGGAGGGGGTCGGAGAATTCCCGGTGTAGAGGTGAAATTCGTAGATATCGGGAGGAATACCAGTGGCGAAGGCGCCGACCTGGACGATGATTGACGCTGAGGTGCGAAAGCATGGGGAGCGAACAGG	Ambient	Nannocystales Nannocystaceae	TACGGAGGGTGTAAACGTTGCTCGGAATCATTGGGCGTAAAGCGCACGTAGGCGGCCTGGTAAGTTGGATGTGAAAGCCCGGGGCTCAACCCCGGAAGTGCACCCAAAACTGCCAGGCTAGAATCTCGGAGGGGGTCGGAGAATTCCCGGTGTAGAGGTGAAATTCGTAGATATCGGGAGGAATACCAGTGGCGAAGGCGCCGACCTGGACGATGATTGACGCTGAGGTGCGAAAGCATGGGGAGCGAACAGG	WH
59.8113	-9.50992	1.62558	-5.85015	4.91121e-09	1.09029e-07	Bacteria	Planctomycetota	Pla3 lineage	Pla3 lineage	Pla3 lineage	Pla3 lineage	NA	T44	TACGAATGGTGCGAGCGTTGTTCGGAATCACTGGGCATAAAGGGCGCGTAGGCGGCGATGTAAGTCAATTGTGAAATCCCTCGGCTCAACCGAGGAACTGCAGTTGATACTGCATTGCTAGAGTATTGGAGGGGAGAGCGGAATTCCTGGTGGAGCGGTGAAATGCGTAGATATCAGGAGGAACGCCGGAGGCGAAAGCGGCTCTCTGGCCAATTACTGACGCTGAGGCGCGAAAGCTAGGGTAGCAAACAGG	Ambient	Pla3 lineage Pla3 lineage	TACGAATGGTGCGAGCGTTGTTCGGAATCACTGGGCATAAAGGGCGCGTAGGCGGCGATGTAAGTCAATTGTGAAATCCCTCGGCTCAACCGAGGAACTGCAGTTGATACTGCATTGCTAGAGTATTGGAGGGGAGAGCGGAATTCCTGGTGGAGCGGTGAAATGCGTAGATATCAGGAGGAACGCCGGAGGCGAAAGCGGCTCTCTGGCCAATTACTGACGCTGAGGCGCGAAAGCTAGGGTAGCAAACAGG	WH
75.292	-9.84072	1.39716	-7.04337	1.87639e-12	6.94265e-11	Bacteria	Proteobacteria	Gammaproteobacteria	Pseudomonadales	Cellvibrionaceae	Pseudoteredinibacter	NA	T44	TACGGAGGGTGCAAGCGTTAATCGGAATTACTGGGCGTAAAGCGCGCGTAGGCGGTTTGTTAAGCTAGCTGTGAAAGCCCAGGGCTCAACCTTGGAATTGCAGTTAGAACTGGCAAGCTAGAGTGCAGCAGAGGATAGTGGAATTTCTAGTGTAGCGGTGAAATGCGTAGATATTAGAAGGAACACCAGTGGCGAAGGCGACTGTCTGGGCTGACACTGACGCTGAGGTGCGAAAGCGTGGGGAGCAAACAGG	Ambient	Pseudomonadales Pseudoteredinibacter	TACGGAGGGTGCAAGCGTTAATCGGAATTACTGGGCGTAAAGCGCGCGTAGGCGGTTTGTTAAGCTAGCTGTGAAAGCCCAGGGCTCAACCTTGGAATTGCAGTTAGAACTGGCAAGCTAGAGTGCAGCAGAGGATAGTGGAATTTCTAGTGTAGCGGTGAAATGCGTAGATATTAGAAGGAACACCAGTGGCGAAGGCGACTGTCTGGGCTGACACTGACGCTGAGGTGCGAAAGCGTGGGGAGCAAACAGG	WH
68.2235	-9.69963	1.43734	-6.74831	1.49575e-11	4.74367e-10	Bacteria	Proteobacteria	Gammaproteobacteria	Pseudomonadales	Nitrincolaceae	Profundimonas	NA	T44	TACGGAGGGTGCAAGCGTTAATCGGAATTACTGGGCGTAAAGCGCGCGTAGGCGGTTATTTAAGTCAGATGTGAAAGCCCTGGGCTCAACCTAGGAACTGCACCTGATACTGGATAACTAGAGTACAGAAGAGGGTGGTGGAATTTCCTGTGTAGCGGTGAAATGCGTAGATATAGGAAGGAACATCAGTGGCGAAGGCGGCCACCTGGTCTGATACTGACGCTGAGGTGCGAAAGCGTGGGGAGCAAACAGG	Ambient	Pseudomonadales Profundimonas	TACGGAGGGTGCAAGCGTTAATCGGAATTACTGGGCGTAAAGCGCGCGTAGGCGGTTATTTAAGTCAGATGTGAAAGCCCTGGGCTCAACCTAGGAACTGCACCTGATACTGGATAACTAGAGTACAGAAGAGGGTGGTGGAATTTCCTGTGTAGCGGTGAAATGCGTAGATATAGGAAGGAACATCAGTGGCGAAGGCGGCCACCTGGTCTGATACTGACGCTGAGGTGCGAAAGCGTGGGGAGCAAACAGG	WH
175.724	10.6994	1.81023	5.9105	3.41079e-09	8.03456e-08	Bacteria	Dependentiae	Babeliae	Babeliales	Babeliales	Babeliales	NA	T44	TACGAGGGGTGCAAGCGTTATTCGGAATTACTGGGCGTAAAGGGCGCGTAGGCGGTTCTTTAAGTCATTTGTCAAAGACCATTACATAATGATGGGGAGGCAGGTGAAACTGGAGGACTAGAGTGTAGGAGAGAGAAGTGGAATTCTTGGAGTAGCGGTAAAATGCGTAGATCTCAAGAGGAACACCAATGGCGAAGGCAGCTTCTTGGTCTACTACTGACGCTGAGGCGCGAAAGCGTGGGGAGCAAACAGG	Cold	Babeliales Babeliales	TACGAGGGGTGCAAGCGTTATTCGGAATTACTGGGCGTAAAGGGCGCGTAGGCGGTTCTTTAAGTCATTTGTCAAAGACCATTACATAATGATGGGGAGGCAGGTGAAACTGGAGGACTAGAGTGTAGGAGAGAGAAGTGGAATTCTTGGAGTAGCGGTAAAATGCGTAGATCTCAAGAGGAACACCAATGGCGAAGGCAGCTTCTTGGTCTACTACTGACGCTGAGGCGCGAAAGCGTGGGGAGCAAACAGG	WH
61.5804	-9.5521	1.61727	-5.90631	3.49853e-09	8.03456e-08	Bacteria	Proteobacteria	Alphaproteobacteria	Rhodobacterales	Rhodobacteraceae	Limibaculum	NA	T44	TACGGAGGGGGCTAGCGTTGTTCGGAATTACTGGGCGTAAAGCGCGCGTAGGCGGGCATTTAAGTCGGGGGTGAAATCCCGGGGCTCAACCCCGGAACTGCCTCCGATACTGGATGCCTAGAGATCGAGAGAGGCGAGTGGAATTGCGAGTGTAGAGGTGAAATTCGTAGATATTCGCAGGAACACCAGTGGCGAAGGCGGCTCGCTGGCTCGATACTGACGCTGAGGTGCGAAAGCGTGGGGAGCAAACAGG	Ambient	Rhodobacterales Limibaculum	TACGGAGGGGGCTAGCGTTGTTCGGAATTACTGGGCGTAAAGCGCGCGTAGGCGGGCATTTAAGTCGGGGGTGAAATCCCGGGGCTCAACCCCGGAACTGCCTCCGATACTGGATGCCTAGAGATCGAGAGAGGCGAGTGGAATTGCGAGTGTAGAGGTGAAATTCGTAGATATTCGCAGGAACACCAGTGGCGAAGGCGGCTCGCTGGCTCGATACTGACGCTGAGGTGCGAAAGCGTGGGGAGCAAACAGG	WH
57.6694	-24.9075	2.95332	-8.43372	3.34833e-17	5.57498e-15	Bacteria	Bacteroidota	Bacteroidia	Bacteroidia	Bacteroidia	Bacteroidia	NA	T44	TACGGAGGGTGCAAGCGTTGTCCGGATTTATTGGGTTTAAAGGGTGCGTAGGCGGACATATAAGTCAGTGGTGAAATCCTGCGGCTTAACCGTAGACTTGCCATTGAAACTATTTGTCTTGAGTATGTTCGAGGTATCTGGAATGCGTAGTGTAGCGGTGAAATGCATAGATATTACGCAGAACACCAATTGCGAAGGCAGGGTACTGGGACATAACTGACGCTGAGGCACGAAAGCGTGGGGAGCGAACAGG	Ambient	Bacteroidia Bacteroidia	TACGGAGGGTGCAAGCGTTGTCCGGATTTATTGGGTTTAAAGGGTGCGTAGGCGGACATATAAGTCAGTGGTGAAATCCTGCGGCTTAACCGTAGACTTGCCATTGAAACTATTTGTCTTGAGTATGTTCGAGGTATCTGGAATGCGTAGTGTAGCGGTGAAATGCATAGATATTACGCAGAACACCAATTGCGAAGGCAGGGTACTGGGACATAACTGACGCTGAGGCACGAAAGCGTGGGGAGCGAACAGG	WH
127.299	10.2359	1.70503	6.00338	1.93248e-09	4.95013e-08	Bacteria	Proteobacteria	Gammaproteobacteria	Enterobacterales	Alteromonadaceae	Paraglaciecola	NA	T44	TACGGAGGGTCCGAGCGTTAATCGGAATTACTGGGCGTAAAGCGCACGCAGGCGGTTTGTTAAGCTAGATGTGAAAGCCCTGGGCTCAACCTGGGAATTGCATTTAGAACTGGCAGGCTAGAGTTTTGGAGAGGGGAGTGGAATTCCAGGTGTAGCGGTGAAATGCGTAGATATCTGGAGGAACATCAGTGGCGAAGGCGACTCCCTGGTCAGTAACTGACGCTCATGTGCGAAAGTGTGGGTAGCGAACAGG	Cold	Enterobacterales Paraglaciecola	TACGGAGGGTCCGAGCGTTAATCGGAATTACTGGGCGTAAAGCGCACGCAGGCGGTTTGTTAAGCTAGATGTGAAAGCCCTGGGCTCAACCTGGGAATTGCATTTAGAACTGGCAGGCTAGAGTTTTGGAGAGGGGAGTGGAATTCCAGGTGTAGCGGTGAAATGCGTAGATATCTGGAGGAACATCAGTGGCGAAGGCGACTCCCTGGTCAGTAACTGACGCTCATGTGCGAAAGTGTGGGTAGCGAACAGG	WH
83.1064	9.62118	1.67482	5.7446	9.21381e-09	1.91762e-07	Bacteria	Proteobacteria	Alphaproteobacteria	Rhodobacterales	Rhodobacteraceae	Rhodobacteraceae	NA	T44	TACGGAGGGGGTTAGCGTTGTTCGGAATTACTGGGCGTAAAGCGTACGTAGGCGGATTAGTAAGTTAGGGGTGAAATCCCGAGGCTCAACCTCGGAACTGCCTCTAAAACTGCTAGTCTTGAGTTCGAGAGAGGTGAGTGGAATTCCGAGTGTAGAGGTGAAATTCGTAGATATTCGGAGGAACACCAGTGGCGAAGGCGGCTCACTGGCTCGATACTGACGCTGAGGTACGAAAGTGTGGGGAGCAAACAGG	Cold	Rhodobacterales Rhodobacteraceae	TACGGAGGGGGTTAGCGTTGTTCGGAATTACTGGGCGTAAAGCGTACGTAGGCGGATTAGTAAGTTAGGGGTGAAATCCCGAGGCTCAACCTCGGAACTGCCTCTAAAACTGCTAGTCTTGAGTTCGAGAGAGGTGAGTGGAATTCCGAGTGTAGAGGTGAAATTCGTAGATATTCGGAGGAACACCAGTGGCGAAGGCGGCTCACTGGCTCGATACTGACGCTGAGGTACGAAAGTGTGGGGAGCAAACAGG	WH
23.3416	-8.1531	1.69293	-4.81597	1.46488e-06	1.80668e-05	Bacteria	Proteobacteria	Gammaproteobacteria	UBA4486	UBA4486	UBA4486	NA	T44	TACGGAGGGTGCGAGCGTTAATCGGAATTACTGGGCGTAAAGCGTGCGTAGGCGGCACGGTCAGTCGGATGTGAAAGCCCCGGGCTTAACCTGGGAATTGCATTCGATACTGCCGAGCTAGAGTATGTTAGAGGAAAGTGGAATTCCCGGTGTAGCGGTGAAATGCGTAGATATCGGGAGGAACATCAGTGGCGAAGGCGACTTTCTGGATCAATACTGACGCTGAGGTACGAAAGCGTGGGGAGCAAACAGG	Ambient	UBA4486 UBA4486	TACGGAGGGTGCGAGCGTTAATCGGAATTACTGGGCGTAAAGCGTGCGTAGGCGGCACGGTCAGTCGGATGTGAAAGCCCCGGGCTTAACCTGGGAATTGCATTCGATACTGCCGAGCTAGAGTATGTTAGAGGAAAGTGGAATTCCCGGTGTAGCGGTGAAATGCGTAGATATCGGGAGGAACATCAGTGGCGAAGGCGACTTTCTGGATCAATACTGACGCTGAGGTACGAAAGCGTGGGGAGCAAACAGG	WH
48.9579	7.3648	1.63787	4.49656	6.90602e-06	7.54002e-05	Bacteria	Proteobacteria	Alphaproteobacteria	Rhizobiales	Devosiaceae	Devosiaceae	NA	T44	TACGAAGGGGGCTAGCGTTGTTCGGAATTACTGGGCGTAAAGCGCACGTAGGCGGATTGTTAAGTTAGAGGTGAAATCCCGGAGCTCAACTCCGGAACTGCCTTTAATACTGGCAATCTTGAGTCCGAGAGAGGTGAGTGGAACTCCTAGTGTAGAGGTGGAATTCGTAGATATTAGGAAGAACACCAGTGGCGAAGGCGGCTCACTGGCTCGGTACTGACGCTGAGGTGCGAAAGCGTGGGGAGCAAACAGG	Cold	Rhizobiales Devosiaceae	TACGAAGGGGGCTAGCGTTGTTCGGAATTACTGGGCGTAAAGCGCACGTAGGCGGATTGTTAAGTTAGAGGTGAAATCCCGGAGCTCAACTCCGGAACTGCCTTTAATACTGGCAATCTTGAGTCCGAGAGAGGTGAGTGGAACTCCTAGTGTAGAGGTGGAATTCGTAGATATTAGGAAGAACACCAGTGGCGAAGGCGGCTCACTGGCTCGGTACTGACGCTGAGGTGCGAAAGCGTGGGGAGCAAACAGG	WH
8.41499	21.3791	2.97664	7.1823	6.85481e-13	2.68547e-11	Bacteria	Proteobacteria	Alphaproteobacteria	Rhodobacterales	Rhodobacteraceae	Rhodobacteraceae	NA	T44	TACGGAGGGGGTTAGCGTTGTTCGGAATTACTGGGCGTAAAGCGCACGTAGGCGGATCAGAAAGTAAGGGGTGAAATCCCAGGGCTCAACCCTGGAACTGCCTCTTAAACTCCTGGTCTTGAGTTCGAGAGAGGTGAGTGGAATTCCGAGTGTAGAGGTGAAATTCGTAGATATTCGGAGGAACACCAGTGGCGAAGGCGGCTCACTGGCTCGATACTGACGCTGAGGTGCGAAAGTGTGGGGAGCAAACAGG	Cold	Rhodobacterales Rhodobacteraceae	TACGGAGGGGGTTAGCGTTGTTCGGAATTACTGGGCGTAAAGCGCACGTAGGCGGATCAGAAAGTAAGGGGTGAAATCCCAGGGCTCAACCCTGGAACTGCCTCTTAAACTCCTGGTCTTGAGTTCGAGAGAGGTGAGTGGAATTCCGAGTGTAGAGGTGAAATTCGTAGATATTCGGAGGAACACCAGTGGCGAAGGCGGCTCACTGGCTCGATACTGACGCTGAGGTGCGAAAGTGTGGGGAGCAAACAGG	WH
96.3232	9.83146	1.85244	5.30731	1.11257e-07	1.80724e-06	Bacteria	Proteobacteria	Alphaproteobacteria	Rhizobiales	Rhizobiaceae	Rhizobiaceae	NA	T44	TACGAAGGGAGCTAGCGTTGTTCGGAATTACTGGGCGTAAAGCGCGCGTAGGCGGACTATTAAGTCAGGGGTGAAATCCCGGGGCTCAACCCCGGAACTGCCCTTGATACTGGTGGTCTAGAGATCGAGAGAGGTGAGTGGAATTCCGAGTGTAGAGGTGAAATTCGTAGATATTCGGAGGAACACCAGTGGCGAAGGCGGCTCACTGGCTCGATACTGACGCTGAGGTGCGAAAGCGTGGGGAGCAAACAGG	Cold	Rhizobiales Rhizobiaceae	TACGAAGGGAGCTAGCGTTGTTCGGAATTACTGGGCGTAAAGCGCGCGTAGGCGGACTATTAAGTCAGGGGTGAAATCCCGGGGCTCAACCCCGGAACTGCCCTTGATACTGGTGGTCTAGAGATCGAGAGAGGTGAGTGGAATTCCGAGTGTAGAGGTGAAATTCGTAGATATTCGGAGGAACACCAGTGGCGAAGGCGGCTCACTGGCTCGATACTGACGCTGAGGTGCGAAAGCGTGGGGAGCAAACAGG	WH
57.2834	9.08908	1.47149	6.17679	6.54197e-10	1.8154e-08	Bacteria	Proteobacteria	Alphaproteobacteria	Parvibaculales	PS1 clade	PS1 clade	NA	T44	TACGGAGGGGGCAAGCGTTGTTCGGAATTACTGGGCGTAAAGCGCACGTAGGCGGACTGATCAGTTGGGGGTGAAATCCCGAGGCTTAACCTCGGAACTGCCTTCAATACTGTCAGTCTTGAGATCGGAAGAGGTGAGTGGAATTCCTAGTGTAGAGGTGAAATTCGTAGATATTAGGAAGAACACCAGTGGCGAAGGCGGCTCACTGGTCCGATACTGACGCTGAGGTGCGAAAGCGTGGGGAGCGAACAGG	Cold	Parvibaculales PS1 clade	TACGGAGGGGGCAAGCGTTGTTCGGAATTACTGGGCGTAAAGCGCACGTAGGCGGACTGATCAGTTGGGGGTGAAATCCCGAGGCTTAACCTCGGAACTGCCTTCAATACTGTCAGTCTTGAGATCGGAAGAGGTGAGTGGAATTCCTAGTGTAGAGGTGAAATTCGTAGATATTAGGAAGAACACCAGTGGCGAAGGCGGCTCACTGGTCCGATACTGACGCTGAGGTGCGAAAGCGTGGGGAGCGAACAGG	WH
13.0546	-22.8945	2.97641	-7.69197	1.44887e-14	7.42268e-13	Bacteria	Proteobacteria	Gammaproteobacteria	Enterobacterales	Pseudoalteromonadaceae	Algicola	NA	T44	TACGGAGGGTGCGAGCGTTAATCGGAATTACTGGGCGTAAAGCGTACGCAGGCGGTTAGTTAAGTCAGATGTGAAAGCCCCGGGCTCAACCTGGGAACTGCATTTGAAACTGGCTAACTAGAGTGCGACAGAGGGTGGTAGAATTTCAGGTGTAGCGGTGAAATGCGTAGAGATCTGAAGGAATACCGATGGCGAAGGCAGCCACCTGGGTCGACACTGACGCTCATGTACGAAAGCGTGGGTAGCAAACAGG	Ambient	Enterobacterales Algicola	TACGGAGGGTGCGAGCGTTAATCGGAATTACTGGGCGTAAAGCGTACGCAGGCGGTTAGTTAAGTCAGATGTGAAAGCCCCGGGCTCAACCTGGGAACTGCATTTGAAACTGGCTAACTAGAGTGCGACAGAGGGTGGTAGAATTTCAGGTGTAGCGGTGAAATGCGTAGAGATCTGAAGGAATACCGATGGCGAAGGCAGCCACCTGGGTCGACACTGACGCTCATGTACGAAAGCGTGGGTAGCAAACAGG	WH
62.389	9.20872	1.64243	5.60676	2.06145e-08	3.71061e-07	Bacteria	Proteobacteria	Alphaproteobacteria	Rhizobiales	Devosiaceae	Devosiaceae	NA	T44	TACGAAGGGGGCTAGCGTTGTTCGGATTTACTGGGCGTAAAGCGCACGTAGGCGGATTGTTAAGTTAGAGGTGAAATCCCAGAGCTCAACTCTGGAACTGCCTTTAATACTGGCAATCTTGAGTCCGAGAGAGGTGAGTGGAACTCCTAGTGTAGAGGTGGAATTCGTAGATATTAGGAAGAACACCAGTGGCGAAGGCGGCTCACTGGCTCGGTACTGACGCTGAGGTGCGAAAGCGTGGGGAGCAAACAGG	Cold	Rhizobiales Devosiaceae	TACGAAGGGGGCTAGCGTTGTTCGGATTTACTGGGCGTAAAGCGCACGTAGGCGGATTGTTAAGTTAGAGGTGAAATCCCAGAGCTCAACTCTGGAACTGCCTTTAATACTGGCAATCTTGAGTCCGAGAGAGGTGAGTGGAACTCCTAGTGTAGAGGTGGAATTCGTAGATATTAGGAAGAACACCAGTGGCGAAGGCGGCTCACTGGCTCGGTACTGACGCTGAGGTGCGAAAGCGTGGGGAGCAAACAGG	WH
70.6633	-9.74992	1.71048	-5.70011	1.19732e-08	2.34535e-07	Bacteria	Proteobacteria	Gammaproteobacteria	Gammaproteobacteria Incertae Sedis	Unknown Family	Unknown Family	NA	T44	TACGGAGGGTGCAAGCGTTAATCGGAATTACTGGGCGTAAAGCGTGTGTAGGCGGTCTGCTAAGTCGGATGTGAAAGCCCCGGGCTTAACCTGGGAATTGCATTCGATACTGGTAGACTTGAATTTGGTAGAGGAAAGTGGAATTCCGGGTGTAGCGGTGAAATGCGTAGATATCCGGAGGAACATCAGTGGCGAAGGCGGCTTTCTGGACCAAAATTGACGCTGAGGCACGAAAGCGTGGGTAGCAAACAGG	Ambient	Gammaproteobacteria Incertae Sedis Unknown Family	TACGGAGGGTGCAAGCGTTAATCGGAATTACTGGGCGTAAAGCGTGTGTAGGCGGTCTGCTAAGTCGGATGTGAAAGCCCCGGGCTTAACCTGGGAATTGCATTCGATACTGGTAGACTTGAATTTGGTAGAGGAAAGTGGAATTCCGGGTGTAGCGGTGAAATGCGTAGATATCCGGAGGAACATCAGTGGCGAAGGCGGCTTTCTGGACCAAAATTGACGCTGAGGCACGAAAGCGTGGGTAGCAAACAGG	WH
294.186	11.4502	1.41411	8.09711	5.62812e-16	5.35475e-14	Bacteria	Bdellovibrionota	Bdellovibrionia	Bdellovibrionales	Bdellovibrionaceae	Bdellovibrio	NA	T44	TACGAGGGGTCCAAGCGTTGTTCGGAATTACTGGGCGTAAAGCGGGTGTAGGCGGCCATGCTAGTCGGATGTGAAAGCCCAGGGCTCAACCCTGGAAGTGCATCCGATACTGCATGGCTTGAGTACTGGAGAGGGAAGTGGAATTCCTGGTGTAGCGGTGAAATGCGTAGATATCAGGAGGAACATCGGTGGCGAAGGCGACTTCCTGGACATGTACTGACGCTCAGACCCGAAAGCGTGGGGAGCAAACAGG	Cold	Bdellovibrionales Bdellovibrio	TACGAGGGGTCCAAGCGTTGTTCGGAATTACTGGGCGTAAAGCGGGTGTAGGCGGCCATGCTAGTCGGATGTGAAAGCCCAGGGCTCAACCCTGGAAGTGCATCCGATACTGCATGGCTTGAGTACTGGAGAGGGAAGTGGAATTCCTGGTGTAGCGGTGAAATGCGTAGATATCAGGAGGAACATCGGTGGCGAAGGCGACTTCCTGGACATGTACTGACGCTCAGACCCGAAAGCGTGGGGAGCAAACAGG	WH
46.0363	-9.13292	1.85654	-4.91932	8.68445e-07	1.20497e-05	Bacteria	Proteobacteria	Alphaproteobacteria	Rhodobacterales	Rhodobacteraceae	Rhodobacteraceae	NA	T44	TACGGAGGGGGCTAGCGTTGTTCGGAATTACTGGGCGTAAAGCGCGCGTAGGCGGGCTGTTAAGTCGGGGGTGAAATCCCGGGGCTCAACCCCGGAACTGCCTCCGATACTGGCAGCCTAGAGATCGAGAGAGGCGAGTGGAATACCGAGTGTAGAGGTGAAATTCGTAGATATTCGGTGGAACACCAGTGGCGAAGGCGGCTCGCTGGCTCGATACTGACGCTGAGGTGCGAAAGCGTGGGGAGCAAACAGG	Ambient	Rhodobacterales Rhodobacteraceae	TACGGAGGGGGCTAGCGTTGTTCGGAATTACTGGGCGTAAAGCGCGCGTAGGCGGGCTGTTAAGTCGGGGGTGAAATCCCGGGGCTCAACCCCGGAACTGCCTCCGATACTGGCAGCCTAGAGATCGAGAGAGGCGAGTGGAATACCGAGTGTAGAGGTGAAATTCGTAGATATTCGGTGGAACACCAGTGGCGAAGGCGGCTCGCTGGCTCGATACTGACGCTGAGGTGCGAAAGCGTGGGGAGCAAACAGG	WH
32.9029	-24.1423	2.97505	-8.11491	4.86157e-16	5.35475e-14	Bacteria	Proteobacteria	Alphaproteobacteria	Rhodobacterales	Rhodobacteraceae	Cognatishimia	NA	T44	TACGGAGGGGGTTAGCGTTGTTCGGAATTACTGGGCGTAAAGCGCGCGTAGGCGGATTAGTCAGTCAGAGGTGAAATCCCAGGGCTCAACCCTGGAACTGCCTTTGATACTGCTAGTCTTGAGTTCGAGAGAGGTAAGTGGAATTCCGAGTGTAGAGGTGAAATTCGTAGATATTCGGAGGAACACCAGTGGCGAAGGCGGCTTACTGGCTCGATACTGACGCTGAGGTGCGAAAGTGTGGGGAGCAAACAGG	Ambient	Rhodobacterales Cognatishimia	TACGGAGGGGGTTAGCGTTGTTCGGAATTACTGGGCGTAAAGCGCGCGTAGGCGGATTAGTCAGTCAGAGGTGAAATCCCAGGGCTCAACCCTGGAACTGCCTTTGATACTGCTAGTCTTGAGTTCGAGAGAGGTAAGTGGAATTCCGAGTGTAGAGGTGAAATTCGTAGATATTCGGAGGAACACCAGTGGCGAAGGCGGCTTACTGGCTCGATACTGACGCTGAGGTGCGAAAGTGTGGGGAGCAAACAGG	WH
15.1836	-23.0938	2.97609	-7.75977	8.50818e-15	5.14868e-13	Bacteria	Proteobacteria	Gammaproteobacteria	Pseudomonadales	Spongiibacteraceae	Spongiibacteraceae	NA	T44	TACGGAGGGTGCAAGCGTTAATCGGAATTACTGGGCGTAAAGCGCGCGTAGGCGGCTTGGTCAGTTGGGTGTGAAAGCCCCGGGCTTAACCTGGGAACTGCATCCAATACTGCCAGGCTTGAGTATGGTAGAGGTGAGTGGAATTTCAGGTGTAGCGGTGAAATGCGTAGATATCTGAAGGAACATCAGTGGCGAAGGCGGCTCACTGGACCAATACTGACGCTGAGGTGCGAAAGCGTGGGGAGCAAACAGG	Ambient	Pseudomonadales Spongiibacteraceae	TACGGAGGGTGCAAGCGTTAATCGGAATTACTGGGCGTAAAGCGCGCGTAGGCGGCTTGGTCAGTTGGGTGTGAAAGCCCCGGGCTTAACCTGGGAACTGCATCCAATACTGCCAGGCTTGAGTATGGTAGAGGTGAGTGGAATTTCAGGTGTAGCGGTGAAATGCGTAGATATCTGAAGGAACATCAGTGGCGAAGGCGGCTCACTGGACCAATACTGACGCTGAGGTGCGAAAGCGTGGGGAGCAAACAGG	WH
67.4904	-9.68388	1.8509	-5.23199	1.67693e-07	2.65913e-06	Bacteria	Bacteroidota	Bacteroidia	Chitinophagales	Saprospiraceae	Saprospiraceae	NA	T44	TACGGAAGGTGCAAGCGTTATCCGGAATCACTGGGTTTAAAGGGTGCGTAGGCGGTCTAATAAGTCAGAGGTGAAAGGTATGGGCTCAACCGATGCACTGCCTTTGATACTGTTAGACTAGAATCGAGTTAAGGTAGGCGGAATGTGACATGTAGCGGTGAAATGCATAGATATGTCATAGAACACCAATTGCGAAGGCAGCTTACTGTGCTTGTATTGACGCTGAGGCACGAAAGCGTGGGGAGCGAACAGG	Ambient	Chitinophagales Saprospiraceae	TACGGAAGGTGCAAGCGTTATCCGGAATCACTGGGTTTAAAGGGTGCGTAGGCGGTCTAATAAGTCAGAGGTGAAAGGTATGGGCTCAACCGATGCACTGCCTTTGATACTGTTAGACTAGAATCGAGTTAAGGTAGGCGGAATGTGACATGTAGCGGTGAAATGCATAGATATGTCATAGAACACCAATTGCGAAGGCAGCTTACTGTGCTTGTATTGACGCTGAGGCACGAAAGCGTGGGGAGCGAACAGG	WH
40.9337	-8.96338	1.84668	-4.85377	1.21135e-06	1.55147e-05	Bacteria	Proteobacteria	Alphaproteobacteria	Rhizobiales	Hyphomicrobiaceae	Filomicrobium	NA	T44	TACGAAGGGGACTAGCGTTGTTCGGAATCACTGGGCGTAAAGCGCACGTAGGCGGATATGTTAGTTAGGGGTGAAATCCCGGGGCTCAACCTCGGAACTGCCTCTAATACTGCATATCTAGAGTCCGAGAGAGGTTAGTGGAATTCCTAGTGTAGAGGTGAAATTCGTAGATATTAGGAAGAACACCAGTGGCGAAGGCGGCTAACTGGCTCGGTACTGACGCTGAGGTGCGAAAGCGTGGGGAGCAAACAGG	Ambient	Rhizobiales Filomicrobium	TACGAAGGGGACTAGCGTTGTTCGGAATCACTGGGCGTAAAGCGCACGTAGGCGGATATGTTAGTTAGGGGTGAAATCCCGGGGCTCAACCTCGGAACTGCCTCTAATACTGCATATCTAGAGTCCGAGAGAGGTTAGTGGAATTCCTAGTGTAGAGGTGAAATTCGTAGATATTAGGAAGAACACCAGTGGCGAAGGCGGCTAACTGGCTCGGTACTGACGCTGAGGTGCGAAAGCGTGGGGAGCAAACAGG	WH
98.2429	-25.636	2.97446	-8.61872	6.77046e-18	1.50304e-15	Bacteria	Proteobacteria	Gammaproteobacteria	Enterobacterales	Colwelliaceae	Thalassotalea	ganghwensis	T44	TACGGAGGGTGCGAGCGTTAATCGGAATTACTGGGCGTAAAGCGTGCGTAGGCGGTTTCTTAAGCGAGATGTGAAATCCCGGGGCTCAACCTCGGAACTGCATTTCGAACTGGGTGACTAGAGTACTGTAGAGGGTGGTGGAATTTCCAGTGTAGCGGTGAAATGCGTAGAGATTGGAAGGAACATCAGTGGCGAAGGCGGCCACCTGGACAGATACTGACGCTGAGGCACGAAAGCGTGGGGAGCAAACAGG	Ambient	Enterobacterales Thalassotalea	TACGGAGGGTGCGAGCGTTAATCGGAATTACTGGGCGTAAAGCGTGCGTAGGCGGTTTCTTAAGCGAGATGTGAAATCCCGGGGCTCAACCTCGGAACTGCATTTCGAACTGGGTGACTAGAGTACTGTAGAGGGTGGTGGAATTTCCAGTGTAGCGGTGAAATGCGTAGAGATTGGAAGGAACATCAGTGGCGAAGGCGGCCACCTGGACAGATACTGACGCTGAGGCACGAAAGCGTGGGGAGCAAACAGG	WH
125.548	-10.5793	1.64759	-6.4211	1.35289e-10	3.91749e-09	Bacteria	Proteobacteria	Gammaproteobacteria	Arenicellales	Arenicellaceae	HTCC5015	NA	T44	TACGGAGGGTGCAAGCGTTAATCGGAATTACTGGGCGTAAAGCGCGCGTAGGCGGCTTGTTAAGTCAGATGTGAAATCCCCGGGCTCAACCTGGGAACTGCACCTGATACTGGCAGGCTAGAGTTTGAGAGAGGGAAGTGGAATTCCAGGTGTAGCGGTGAAATGCGTAGATATCTGGAGGAACACCAGTGGCGAAGGCGACTTCCTGGCTCAAAACTGACGCTGAGGTGCGAAAGCGTGGGTAGCAAACAGG	Ambient	Arenicellales HTCC5015	TACGGAGGGTGCAAGCGTTAATCGGAATTACTGGGCGTAAAGCGCGCGTAGGCGGCTTGTTAAGTCAGATGTGAAATCCCCGGGCTCAACCTGGGAACTGCACCTGATACTGGCAGGCTAGAGTTTGAGAGAGGGAAGTGGAATTCCAGGTGTAGCGGTGAAATGCGTAGATATCTGGAGGAACACCAGTGGCGAAGGCGACTTCCTGGCTCAAAACTGACGCTGAGGTGCGAAAGCGTGGGTAGCAAACAGG	WH
24.4652	-23.0555	2.97536	-7.74879	9.27689e-15	5.14868e-13	Bacteria	Bacteroidota	Bacteroidia	Flavobacteriales	Flavobacteriaceae	Ulvibacter	NA	T44	TACGGAGGATCCAAGCGTTATCCGGAATCATTGGGTTTAAAGGGTCCGTAGGCGGGCTATTAAGTCAGAGGTGAAAGTTTGCAGCTCAACTGTAAAATTGCCTTTGATACTGGTAGTCTTGAATTAGTATGAAGTGGTTAGAATAAGTAGTGTAGCGGTGAAATGCATAGATATTACTTAGAATACCGATTGCGAAGGCAGATCACTAATACTATATTGACGCTGAGGGACGAAAGCGTGGGGAGCGAACAGG	Ambient	Flavobacteriales Ulvibacter	TACGGAGGATCCAAGCGTTATCCGGAATCATTGGGTTTAAAGGGTCCGTAGGCGGGCTATTAAGTCAGAGGTGAAAGTTTGCAGCTCAACTGTAAAATTGCCTTTGATACTGGTAGTCTTGAATTAGTATGAAGTGGTTAGAATAAGTAGTGTAGCGGTGAAATGCATAGATATTACTTAGAATACCGATTGCGAAGGCAGATCACTAATACTATATTGACGCTGAGGGACGAAAGCGTGGGGAGCGAACAGG	WH
111.772	-10.4106	1.8878	-5.51465	3.49468e-08	6.12489e-07	Bacteria	Verrucomicrobiota	Lentisphaeria	Lentisphaerales	Lentisphaeraceae	Lentisphaera	NA	T44	TACGTAGGTGGCGAGCGTTATTCGGATTTACTGGGCGTAAAGGATTCGTAGGGGGCTTTATAAGTCTGATGTGAAATTTCGGGGCTCAACCCCGAAGCTGCATTGGATACTGTAGAGCTTGAGTCCGTGAGAGGTAAGTGGAATTCTTGGTGTAGCGGTGGAATGCGTAGATATCAAGAGGAACATCAAAGGCGAAAGCAGCTTACTGGCACGGTACTGACCCTGAGGAATGAGAGCTAGGGTAGCGAAAAGG	Ambient	Lentisphaerales Lentisphaera	TACGTAGGTGGCGAGCGTTATTCGGATTTACTGGGCGTAAAGGATTCGTAGGGGGCTTTATAAGTCTGATGTGAAATTTCGGGGCTCAACCCCGAAGCTGCATTGGATACTGTAGAGCTTGAGTCCGTGAGAGGTAAGTGGAATTCTTGGTGTAGCGGTGGAATGCGTAGATATCAAGAGGAACATCAAAGGCGAAAGCAGCTTACTGGCACGGTACTGACCCTGAGGAATGAGAGCTAGGGTAGCGAAAAGG	WH
30.2215	-8.52529	1.84442	-4.62222	3.7966e-06	4.43603e-05	Bacteria	Proteobacteria	Alphaproteobacteria	Rhodobacterales	Rhodobacteraceae	Sedimentitalea	NA	T44	TACGGAGGGGGTTAGCGTTGTTCGGAATTACTGGGCGTAAAGCGTACGTAGGCGGATCAGAAAGTATGGGGTGAAATCCCAGGGCTCAACCCTGGAACTGCCTCATAAACTCCTGGTCTTGAGTTCGAGAGAGGTGAGTGGAATTCCGAGTGTAGAGGTGAAATTCGTAGATATTCGGAGGAACACCAGTGGCGAAGGCGGCTCACTGGCTCGATACTGACGCTGAGGTACGAAAGTGTGGGGAGCAAACAGG	Ambient	Rhodobacterales Sedimentitalea	TACGGAGGGGGTTAGCGTTGTTCGGAATTACTGGGCGTAAAGCGTACGTAGGCGGATCAGAAAGTATGGGGTGAAATCCCAGGGCTCAACCCTGGAACTGCCTCATAAACTCCTGGTCTTGAGTTCGAGAGAGGTGAGTGGAATTCCGAGTGTAGAGGTGAAATTCGTAGATATTCGGAGGAACACCAGTGGCGAAGGCGGCTCACTGGCTCGATACTGACGCTGAGGTACGAAAGTGTGGGGAGCAAACAGG	WH
38.3734	-8.86847	1.89845	-4.67144	2.99101e-06	3.55717e-05	Bacteria	Proteobacteria	Gammaproteobacteria	Enterobacterales	Colwelliaceae	Thalassotalea	NA	T44	TACGGAGGGTGCGAGCGTTAATCGGAATTACTGGGCGTAAAGCGTGCGTAGGCGGTTTATTAAGCGAGATGTGAAATCCCGGGGCTTAACCTCGGAACTGCATTTCGAACTGGTAGACTAGAGTTTTGTAGAGGGTGGTGGAATTTCCAGTGTAGCGGTGAAATGCGTAGAGATTGGAAGGAACATCAGTGGCGAAGGCGGCCACCTGGACAAAAACTGACGCTGAGGCACGAAAGCGTGGGTAGCAAACAGG	Ambient	Enterobacterales Thalassotalea	TACGGAGGGTGCGAGCGTTAATCGGAATTACTGGGCGTAAAGCGTGCGTAGGCGGTTTATTAAGCGAGATGTGAAATCCCGGGGCTTAACCTCGGAACTGCATTTCGAACTGGTAGACTAGAGTTTTGTAGAGGGTGGTGGAATTTCCAGTGTAGCGGTGAAATGCGTAGAGATTGGAAGGAACATCAGTGGCGAAGGCGGCCACCTGGACAAAAACTGACGCTGAGGCACGAAAGCGTGGGTAGCAAACAGG	WH
67.1102	-9.67499	1.86967	-5.17471	2.28266e-07	3.53547e-06	Bacteria	Proteobacteria	Gammaproteobacteria	Pseudomonadales	Oleiphilaceae	Oleiphilus	NA	T44	TACGGAGGGTGCAAGCGTTAATCGGAATTACTGGGCGTAAAGCGCGCGTAGGCGGCTTGTTAAGCCAGATGTGAAAGCCCCGGGCTCAACCTGGGAACTGCATTTGGAACTGACTAGCTAGAGTACAGTAGAGGGTGGTGGAATTTCCAGTGTAGCGGTGAAATGCGTAGAGATTGGAAGGAACATCAGTGGCGAAGGCGGCCACCTGGACTGATACTGACGCTGAGGTGCGAAAGCGTGGGGAGCAAACAGG	Ambient	Pseudomonadales Oleiphilus	TACGGAGGGTGCAAGCGTTAATCGGAATTACTGGGCGTAAAGCGCGCGTAGGCGGCTTGTTAAGCCAGATGTGAAAGCCCCGGGCTCAACCTGGGAACTGCATTTGGAACTGACTAGCTAGAGTACAGTAGAGGGTGGTGGAATTTCCAGTGTAGCGGTGAAATGCGTAGAGATTGGAAGGAACATCAGTGGCGAAGGCGGCCACCTGGACTGATACTGACGCTGAGGTGCGAAAGCGTGGGGAGCAAACAGG	WH
29.0874	-8.47026	1.86678	-4.53737	5.69605e-06	6.54064e-05	Bacteria	Proteobacteria	Gammaproteobacteria	Arenicellales	Arenicellaceae	Arenicella	NA	T44	TACGGAGGGTGCAAGCGTTAATCGGAATTACTGGGCGTAAAGCGCGCGTAGGTGGTTGTTTAAGTCAGATGTGAAAGCCCCGGGCTTAACCTGGGAACTGCATTTGATACTGGGCAACTAGAGTATGGTAGAGGGAAGTGGAATTCCACATGTAGCGGTGAAATGCGTAGAGATGTGGAGGAACACCAGTGGCGAAGGCGACTTCCTGGACCAATACTGACACTGAGGTGCGAAAGCGTGGGGAGCAAACAGG	Ambient	Arenicellales Arenicella	TACGGAGGGTGCAAGCGTTAATCGGAATTACTGGGCGTAAAGCGCGCGTAGGTGGTTGTTTAAGTCAGATGTGAAAGCCCCGGGCTTAACCTGGGAACTGCATTTGATACTGGGCAACTAGAGTATGGTAGAGGGAAGTGGAATTCCACATGTAGCGGTGAAATGCGTAGAGATGTGGAGGAACACCAGTGGCGAAGGCGACTTCCTGGACCAATACTGACACTGAGGTGCGAAAGCGTGGGGAGCAAACAGG	WH
46.1714	-9.13561	1.60527	-5.691	1.26298e-08	2.40327e-07	Bacteria	Proteobacteria	Alphaproteobacteria	Sphingomonadales	Sphingomonadaceae	Erythrobacter	NA	T44	TACGGAGGGAGCTAGCGTTGTTCGGAATTACTGGGCGTAAAGCGCGCGTAGGCGGCTATCCAAGTCAGGGGTGAAATCCCGGGGCTCAACCCCGGAACTGCCCTTGAAACTAGGTAGCTAGAATACTGGAGAGGTGAGTGGAATTCCGAGTGTAGAGGTGAAATTCGTAGATATTCGGAAGAACACCAGTGGCGAAGGCGACTCACTGGACAGTTATTGACGCTGAGGTGCGAAAGCGTGGGGAGCAAACAGG	Ambient	Sphingomonadales Erythrobacter	TACGGAGGGAGCTAGCGTTGTTCGGAATTACTGGGCGTAAAGCGCGCGTAGGCGGCTATCCAAGTCAGGGGTGAAATCCCGGGGCTCAACCCCGGAACTGCCCTTGAAACTAGGTAGCTAGAATACTGGAGAGGTGAGTGGAATTCCGAGTGTAGAGGTGAAATTCGTAGATATTCGGAAGAACACCAGTGGCGAAGGCGACTCACTGGACAGTTATTGACGCTGAGGTGCGAAAGCGTGGGGAGCAAACAGG	WH
46.6969	-9.15258	1.71668	-5.33156	9.73731e-08	1.62126e-06	Bacteria	Proteobacteria	Gammaproteobacteria	Gammaproteobacteria	Gammaproteobacteria	Gammaproteobacteria	NA	T44	TACGGAAGGTGCAAGCGTTAATCGGAATTACTGGGCGTAAAGCGCGCGTAGGCGGTTTCGTAAGTCGGATGTGAAAGCCCAGGGCTCAACCTTGGAACTGCATTCGATACTGCGGAACTAGAGTATGGTAGAGGAGAGTGGAATTCCAGGTGTAGCGGTGAAATGCGTAGATATCTGGAGGAACACCAGTGGCGAAGGCGACTCTCTGGCCCAATACTGACGCTGAGGTGCGAAAGCGTGGGGAGCAAACAGG	Ambient	Gammaproteobacteria Gammaproteobacteria	TACGGAAGGTGCAAGCGTTAATCGGAATTACTGGGCGTAAAGCGCGCGTAGGCGGTTTCGTAAGTCGGATGTGAAAGCCCAGGGCTCAACCTTGGAACTGCATTCGATACTGCGGAACTAGAGTATGGTAGAGGAGAGTGGAATTCCAGGTGTAGCGGTGAAATGCGTAGATATCTGGAGGAACACCAGTGGCGAAGGCGACTCTCTGGCCCAATACTGACGCTGAGGTGCGAAAGCGTGGGGAGCAAACAGG	WH
59.6313	-9.50499	1.6675	-5.70014	1.19711e-08	2.34535e-07	Bacteria	Verrucomicrobiota	Verrucomicrobiae	Verrucomicrobiales	Rubritaleaceae	Rubritalea	NA	T44	TACGAAGGTCCCGAGCGTTATTCGGAATAACTGGGCGTAAAGGGAGCGTAGGCGGTTTGGTAAGTCAGATGTGAAAGCCCAGGGCTCAACCCTGGAACTGCATTCGATACTGCCAGACTAGAGTAATGGAGAGGTAAATGGAATTTTGGGTGTAGCAGTGAAATGCGTAGATATTCAAAGGAAGACCAATGGCGAAGGCAATTTACTGGACATTTACTGACGCTGAGGCTCGAAGGCTAGGGTAGCGAAAGGG	Ambient	Verrucomicrobiales Rubritalea	TACGAAGGTCCCGAGCGTTATTCGGAATAACTGGGCGTAAAGGGAGCGTAGGCGGTTTGGTAAGTCAGATGTGAAAGCCCAGGGCTCAACCCTGGAACTGCATTCGATACTGCCAGACTAGAGTAATGGAGAGGTAAATGGAATTTTGGGTGTAGCAGTGAAATGCGTAGATATTCAAAGGAAGACCAATGGCGAAGGCAATTTACTGGACATTTACTGACGCTGAGGCTCGAAGGCTAGGGTAGCGAAAGGG	WH
26.5545	-8.33741	1.70082	-4.90199	9.48693e-07	1.28098e-05	Bacteria	Bacteroidota	Bacteroidia	Flavobacteriales	Crocinitomicaceae	Fluviicola	NA	T44	TACGGAGGGTGCAAGCGTTATCCGGAATCATTGGGTTTAAAGGGTCCGCAGGCGGACGTATAAGTCAGTGGTGAAATCCTACAGCTTAACTGTAGAACTGCCATTGATACTGTACGTCTTGAATTCGGTCGAAGTGGGCGGAATATGTCATGTAGCGGTGAAATGCTTAGATATGACATAGAACACCGATAGCGAAGGCAGCTCACTAGGCCTGGATTGACGCTCAGGGACGAAAGCGTGGGTAGCGAACAGG	Ambient	Flavobacteriales Fluviicola	TACGGAGGGTGCAAGCGTTATCCGGAATCATTGGGTTTAAAGGGTCCGCAGGCGGACGTATAAGTCAGTGGTGAAATCCTACAGCTTAACTGTAGAACTGCCATTGATACTGTACGTCTTGAATTCGGTCGAAGTGGGCGGAATATGTCATGTAGCGGTGAAATGCTTAGATATGACATAGAACACCGATAGCGAAGGCAGCTCACTAGGCCTGGATTGACGCTCAGGGACGAAAGCGTGGGTAGCGAACAGG	WH
44.0703	-24.5372	2.97483	-8.24828	1.60691e-16	2.14041e-14	Bacteria	Proteobacteria	Gammaproteobacteria	Arenicellales	Arenicellaceae	HTCC5015	NA	T44	TACGGAGGGTGCAAGCGTTAATCGGAATTACTGGGCGTAAAGCGCGCGTAGGCGGCTTGTTAAGTCAGATGTGAAATCCCCGGGCTCAACCTGGGAACTGCATCTGATACTGGCAGGCTAGAGTTTGAGAGAGGGAAGTGGAATTCCAGGTGTAGCGGTGAAATGCGTAGATATCTGGAGGAACACCAGTGGCGAAGGCGACTTCCTGGCTCAAAACTGACGCTGAGGTGCGAAAGCGTGGGTAGCAAACAGG	Ambient	Arenicellales HTCC5015	TACGGAGGGTGCAAGCGTTAATCGGAATTACTGGGCGTAAAGCGCGCGTAGGCGGCTTGTTAAGTCAGATGTGAAATCCCCGGGCTCAACCTGGGAACTGCATCTGATACTGGCAGGCTAGAGTTTGAGAGAGGGAAGTGGAATTCCAGGTGTAGCGGTGAAATGCGTAGATATCTGGAGGAACACCAGTGGCGAAGGCGACTTCCTGGCTCAAAACTGACGCTGAGGTGCGAAAGCGTGGGTAGCAAACAGG	WH
9.41781	-22.4292	2.97728	-7.53346	4.94149e-14	2.35074e-12	Bacteria	Cyanobacteria	Cyanobacteriia	Thermosynechococcales	Thermosynechococcales	Thermosynechococcales	NA	T44	GACGGAGGATGCAAGCGTTATCCGGAATTATTGGGCGTAAAGCGTCCGCAGGTGGCCAAGCAAGTCTGCCGTTAAAGCCCAGGGCTCAACCCTGGATTAGCGGTGGAAACTGTTTAGCTAGAGTACGGTAGGGGCAGAGGGAATTCCCAGTGTAGCGGTGAAATGCGTAGATATTGGGAAGAACACCGGTGGCGAAGGCGCTCTGCTGGGCCGAAACTGACACTCATGGACGAAAGCTAGGGGAGCGAAAGGG	Ambient	Thermosynechococcales Thermosynechococcales	GACGGAGGATGCAAGCGTTATCCGGAATTATTGGGCGTAAAGCGTCCGCAGGTGGCCAAGCAAGTCTGCCGTTAAAGCCCAGGGCTCAACCCTGGATTAGCGGTGGAAACTGTTTAGCTAGAGTACGGTAGGGGCAGAGGGAATTCCCAGTGTAGCGGTGAAATGCGTAGATATTGGGAAGAACACCGGTGGCGAAGGCGCTCTGCTGGGCCGAAACTGACACTCATGGACGAAAGCTAGGGGAGCGAAAGGG	WH
23.2189	-23.676	2.97543	-7.95717	1.76025e-15	1.46541e-13	Bacteria	Proteobacteria	Gammaproteobacteria	Pseudomonadales	Spongiibacteraceae	BD1-7 clade	NA	T44	TACGGAGGGTGCAAGCGTTAATCGGAATTACTGGGCGTAAAGCGCGCGTAGGCGGCTTGTTAAGTCGGATGTGAAAGCCCAGGGCTCAACCTTGGAACTGCATTCGATACTGGCAAGCTAGAGTACGAGAGAGGGTGGTAGAATTTCTAGTGTAGCGGTGAAATGCGTAGATATTAGAAGGAATACCGGTGGCGAAGGCGGCCACCTGGCTCGATACTGACGCTGAGGTGCGAAAGCGTGGGGAGCAAACAGG	Ambient	Pseudomonadales BD1-7 clade	TACGGAGGGTGCAAGCGTTAATCGGAATTACTGGGCGTAAAGCGCGCGTAGGCGGCTTGTTAAGTCGGATGTGAAAGCCCAGGGCTCAACCTTGGAACTGCATTCGATACTGGCAAGCTAGAGTACGAGAGAGGGTGGTAGAATTTCTAGTGTAGCGGTGAAATGCGTAGATATTAGAAGGAATACCGGTGGCGAAGGCGGCCACCTGGCTCGATACTGACGCTGAGGTGCGAAAGCGTGGGGAGCAAACAGG	WH
30.0579	-8.51495	1.8821	-4.52418	6.0629e-06	6.79702e-05	Bacteria	Bacteroidota	Bacteroidia	Flavobacteriales	Flavobacteriaceae	Winogradskyella	NA	T44	TACGGAGGATGCAAGCGTTATCCGGAATCATTGGGTTTAAAGGGTCCGTAGGTGGACAATTAAGTCAGAGGTGAAATCCTGCAGCTCAACTGTAGAATTGCCTTTGATACTGGTTGTCTTGAATTATTGTGAAGTGGTTAGAATATGTAGTGTAGCGGTGAAATGCATAGATATTACATAGAATACCAATTGCGAAGGCAGATCACTAACAATATATTGACACTGATGGACGAAAGCGTGGGGAGCGAACGGG	Ambient	Flavobacteriales Winogradskyella	TACGGAGGATGCAAGCGTTATCCGGAATCATTGGGTTTAAAGGGTCCGTAGGTGGACAATTAAGTCAGAGGTGAAATCCTGCAGCTCAACTGTAGAATTGCCTTTGATACTGGTTGTCTTGAATTATTGTGAAGTGGTTAGAATATGTAGTGTAGCGGTGAAATGCATAGATATTACATAGAATACCAATTGCGAAGGCAGATCACTAACAATATATTGACACTGATGGACGAAAGCGTGGGGAGCGAACGGG	WH
19.8658	-23.4617	2.97564	-7.8846	3.15548e-15	2.33506e-13	Bacteria	Myxococcota	Polyangia	Nannocystales	Nannocystaceae	Nannocystis	NA	T44	TACGGAGGGTGCAAACGTTGCTCGGAATCACTGGGCGTAAAGCGCGCGTAGGCGGCCACGTAAGTTGGATGTGAAAGCCCTGGGCTCAACCCAGGAAGTGCACCCAAAACTGCGTGGCTTGAGTACCGGAGGGGCCCAGAGAATTCCCGGTGTAGAGGTGAAATTCGTAGATATCGGGAGGAATACCAGTGGCGAAGGCGCTGGGCTGGACGGTTACTGACGCTGAGGTGCGAAAGCGTGGGGAGCAAACAGG	Ambient	Nannocystales Nannocystis	TACGGAGGGTGCAAACGTTGCTCGGAATCACTGGGCGTAAAGCGCGCGTAGGCGGCCACGTAAGTTGGATGTGAAAGCCCTGGGCTCAACCCAGGAAGTGCACCCAAAACTGCGTGGCTTGAGTACCGGAGGGGCCCAGAGAATTCCCGGTGTAGAGGTGAAATTCGTAGATATCGGGAGGAATACCAGTGGCGAAGGCGCTGGGCTGGACGGTTACTGACGCTGAGGTGCGAAAGCGTGGGGAGCAAACAGG	WH
5.92302	-21.8292	2.97909	-7.32748	2.34526e-13	9.76215e-12	Bacteria	Acidobacteriota	Thermoanaerobaculia	Thermoanaerobaculales	Thermoanaerobaculaceae	Subgroup 10	NA	T44	TACGGAGGGGGCAAGCGTTATTCGGAATTATTGGGCGTAAAGGGCGCGTAGGCGGCTTGACAAGTCAGTGGTGAAATCCCTCGGCTCAACCGAGGAACTGCCTCTGAAACTGTTTCGCTTGAGGCCGGGAGAGGGTGGTGGAATTCCCAGTGTAGCGGTGAAATGCGTAGATATTGGGAGGAACACCGGTGGCGAAGGCGGCCACCTGGACCGGTTCTGACGCTGAGGCGCGAAAGTGTGGGGAGCAAACAGG	Ambient	Thermoanaerobaculales Subgroup 10	TACGGAGGGGGCAAGCGTTATTCGGAATTATTGGGCGTAAAGGGCGCGTAGGCGGCTTGACAAGTCAGTGGTGAAATCCCTCGGCTCAACCGAGGAACTGCCTCTGAAACTGTTTCGCTTGAGGCCGGGAGAGGGTGGTGGAATTCCCAGTGTAGCGGTGAAATGCGTAGATATTGGGAGGAACACCGGTGGCGAAGGCGGCCACCTGGACCGGTTCTGACGCTGAGGCGCGAAAGTGTGGGGAGCAAACAGG	WH
15.0387	-23.0849	2.97612	-7.75673	8.71487e-15	5.14868e-13	Bacteria	Proteobacteria	Proteobacteria	Proteobacteria	Proteobacteria	Proteobacteria	NA	T44	GACAGGGGGTGCAAGCGTTACCCAGTTTTACTATGGCGTAAAGGGCACGTAGGCGGTATACATAAGGTCTCGCTCATTGCCATGGCTTACCCATGGCGCAGCGGTTCTCTTGGTATGCTCGAGTTTGACGGAGGAGAGTGGAATTTCTAGTGTAGAGGTAAAATTCGTAGATACTGGAAGGAACATCCAAAGCGAAAGCAGCTCTCTATATCAACACTGACGCTGAGGTGCGGAAGCGTGGGTAGCAAAAGGG	Ambient	Proteobacteria Proteobacteria	GACAGGGGGTGCAAGCGTTACCCAGTTTTACTATGGCGTAAAGGGCACGTAGGCGGTATACATAAGGTCTCGCTCATTGCCATGGCTTACCCATGGCGCAGCGGTTCTCTTGGTATGCTCGAGTTTGACGGAGGAGAGTGGAATTTCTAGTGTAGAGGTAAAATTCGTAGATACTGGAAGGAACATCCAAAGCGAAAGCAGCTCTCTATATCAACACTGACGCTGAGGTGCGGAAGCGTGGGTAGCAAAAGGG	WH
5471.54	15.8323	1.74416	9.07733	1.11271e-19	7.21034e-17	Bacteria	Proteobacteria	Gammaproteobacteria	Enterobacterales	Pseudoalteromonadaceae	Pseudoalteromonas	luteoviolacea	T57	TACGGAGGGTGCGAGCGTTAATCGGAATTACTGGGCGTAAAGCGTACGCAGGCGGTTTGTTAAGCGAGATGTGAAAGCCCCGGGCTCAACCTGGGAACTGCATTTCGAACTGGCAAACTAGAGTGTGATAGAGGGTGGTAGAATTTCAGGTGTAGCGGTGAAATGCGTAGAGATCTGAAGGAATACCGATGGCGAAGGCAGCCACCTGGGTCAACACTGACGCTCATGTACGAAAGCGTGGGGAGCAAACAGG	Cold	Enterobacterales Pseudoalteromonas	TACGGAGGGTGCGAGCGTTAATCGGAATTACTGGGCGTAAAGCGTACGCAGGCGGTTTGTTAAGCGAGATGTGAAAGCCCCGGGCTCAACCTGGGAACTGCATTTCGAACTGGCAAACTAGAGTGTGATAGAGGGTGGTAGAATTTCAGGTGTAGCGGTGAAATGCGTAGAGATCTGAAGGAATACCGATGGCGAAGGCAGCCACCTGGGTCAACACTGACGCTCATGTACGAAAGCGTGGGGAGCAAACAGG	WH
177.499	-10.9423	1.48615	-7.36284	1.80033e-13	8.33297e-12	Bacteria	Proteobacteria	Gammaproteobacteria	Enterobacterales	Vibrionaceae	Photobacterium	NA	T57	TACGGAGGGTGCGAGCGTTAATCGGAATTACTGGGCGTAAAGCGCATGCAGGCGGCTTGTTAAGCCAGATGTGAAAGCCCCGGGCTCAACCTGGGAACCGCATTTGGAACTGGCAAGCTAGAGTCTTGTAGAGGGGGGTAGAATTTCAGGTGTAGCGGTGAAATGCGTAGAGATCTGAAGGAATACCGGTGGCGAAGGCGGCCCCCTGGACAAAGACTGACGCTCAGATGCGAAAGCGTGGGGAGCAAACAGG	Ambient	Enterobacterales Photobacterium	TACGGAGGGTGCGAGCGTTAATCGGAATTACTGGGCGTAAAGCGCATGCAGGCGGCTTGTTAAGCCAGATGTGAAAGCCCCGGGCTCAACCTGGGAACCGCATTTGGAACTGGCAAGCTAGAGTCTTGTAGAGGGGGGTAGAATTTCAGGTGTAGCGGTGAAATGCGTAGAGATCTGAAGGAATACCGGTGGCGAAGGCGGCCCCCTGGACAAAGACTGACGCTCAGATGCGAAAGCGTGGGGAGCAAACAGG	WH
2783.85	7.49081	1.44737	5.17547	2.2734e-07	4.09212e-06	Bacteria	Bacteroidota	Bacteroidia	Bacteroidia	Bacteroidia	Bacteroidia	NA	T57	TACGGAGGGTGCAAGCGTTGTCCGGATTTATTGGGTTTAAAGGGTGCGCAGGCTGGCTAATAAGTCAGTGGTGAAATCTGGCGGCTTAACCGTCAAACTGCCATTGATACTGTTAGTCTTGAGTAAAGTTGAGGTGGTTGGAATGCGTAGTGTAGCGGTGAAATGCATAGAGATTACGCAGAACACCGATTGCGAAGGCAGATCACTAAACTTTTACTGACGCTGAGGCACGAAAGCGTGGGGAGCGAACAGG	Cold	Bacteroidia Bacteroidia	TACGGAGGGTGCAAGCGTTGTCCGGATTTATTGGGTTTAAAGGGTGCGCAGGCTGGCTAATAAGTCAGTGGTGAAATCTGGCGGCTTAACCGTCAAACTGCCATTGATACTGTTAGTCTTGAGTAAAGTTGAGGTGGTTGGAATGCGTAGTGTAGCGGTGAAATGCATAGAGATTACGCAGAACACCGATTGCGAAGGCAGATCACTAAACTTTTACTGACGCTGAGGCACGAAAGCGTGGGGAGCGAACAGG	WH
84.931	9.82289	1.63528	6.00686	1.89155e-09	5.1072e-08	Bacteria	Proteobacteria	Alphaproteobacteria	Rhodobacterales	Rhodobacteraceae	Antarctobacter	NA	T57	TACGGAGGGGGTTAGCGTTGTTCGGAATTACTGGGCGTAAAGCGCACGTAGGCGGATCAGAAAGTATGGGGTGAAATCCCGGGGCTCAACCCCGGAACTGCCTCATAAACTCCTGGTCTTGAGTTCGAGAGAGGTGAGTGGAATTCCGAGTGTAGAGGTGAAATTCGTAGATATTCGGAGGAACACCAGTGGCGAAGGCGGCTCACTGGCTCGATACTGACGCTGAGGTGCGAAAGTGTGGGGAGCAAACAGG	Cold	Rhodobacterales Antarctobacter	TACGGAGGGGGTTAGCGTTGTTCGGAATTACTGGGCGTAAAGCGCACGTAGGCGGATCAGAAAGTATGGGGTGAAATCCCGGGGCTCAACCCCGGAACTGCCTCATAAACTCCTGGTCTTGAGTTCGAGAGAGGTGAGTGGAATTCCGAGTGTAGAGGTGAAATTCGTAGATATTCGGAGGAACACCAGTGGCGAAGGCGGCTCACTGGCTCGATACTGACGCTGAGGTGCGAAAGTGTGGGGAGCAAACAGG	WH
1340.67	8.26815	1.52041	5.4381	5.38511e-08	1.09084e-06	Bacteria	Proteobacteria	Gammaproteobacteria	Milano-WF1B-44	Milano-WF1B-44	Milano-WF1B-44	NA	T57	TACGGAGGGTGCAAGCGTTAATCGGAATTACTGGGCGTAAAGCGCGCGTAGGTGGCCTTTTAAGTCAGATGTGAAAGCCCCGGGCTTAACCTGGGAACTGCATTTGATACTGGGAGGCTAGAGTATAGTAGAGGCAAGTGGAATTTCCTGTGTAGCGGTGAAATGCGTAGATATAGGAAGGAACACCAGTGGCGAAGGCGGCTTGCTGGACTAATACTGACACTGAGGTGCGAAAGCGTGGGGAGCAAACAGG	Cold	Milano-WF1B-44 Milano-WF1B-44	TACGGAGGGTGCAAGCGTTAATCGGAATTACTGGGCGTAAAGCGCGCGTAGGTGGCCTTTTAAGTCAGATGTGAAAGCCCCGGGCTTAACCTGGGAACTGCATTTGATACTGGGAGGCTAGAGTATAGTAGAGGCAAGTGGAATTTCCTGTGTAGCGGTGAAATGCGTAGATATAGGAAGGAACACCAGTGGCGAAGGCGGCTTGCTGGACTAATACTGACACTGAGGTGCGAAAGCGTGGGGAGCAAACAGG	WH
272.913	-11.563	2.40444	-4.80904	1.5166e-06	2.33989e-05	Bacteria	Proteobacteria	Gammaproteobacteria	Enterobacterales	Colwelliaceae	Thalassotalea	fusca	T57	TACGGAGGGTGCGAGCGTTAATCGGAATTACTGGGCGTAAAGCGTGCGTAGGCGGTTGATTAAGCGAGATGTGAAATCCCGGGGCTTAACCTCGGAACTGCATTTCGAACTGGTCAACTAGAGTACTGTAGAGGGTGGTGGAATTTCCAGTGTAGCGGTGAAATGCGTAGAGATTGGAAGGAACATCAGTGGCGAAGGCGGCCACCTGGACAGATACTGACGCTGAGGCACGAAAGCGTGGGGAGCAAACAGG	Ambient	Enterobacterales Thalassotalea	TACGGAGGGTGCGAGCGTTAATCGGAATTACTGGGCGTAAAGCGTGCGTAGGCGGTTGATTAAGCGAGATGTGAAATCCCGGGGCTTAACCTCGGAACTGCATTTCGAACTGGTCAACTAGAGTACTGTAGAGGGTGGTGGAATTTCCAGTGTAGCGGTGAAATGCGTAGAGATTGGAAGGAACATCAGTGGCGAAGGCGGCCACCTGGACAGATACTGACGCTGAGGCACGAAAGCGTGGGGAGCAAACAGG	WH
77.3443	-9.74426	1.64348	-5.92906	3.04674e-09	7.89716e-08	Bacteria	Proteobacteria	Gammaproteobacteria	Pseudomonadales	Halieaceae	Halioglobus	NA	T57	TACGGAGGGTCCGAGCGTTAATCGGAATTACTGGGCGTAAAGCGCGCGTAGGCGGTTTGTTAAGTCGGATGTGAAATCCCCGGGCTCAACCTGGGAACTGCATACGATACTGGCAAGCTAGAGTACGAGAGAGGGAGGTAGAATTCCACGTGTAGCGGTGAAATGCGTAGATATGTGGAGGAATACCAGTGGCGAAGGCGGCCTCCTGGCTCGATACTGACGCTGAGGTGCGAAAGCGTGGGGAGCAAACAGG	Ambient	Pseudomonadales Halioglobus	TACGGAGGGTCCGAGCGTTAATCGGAATTACTGGGCGTAAAGCGCGCGTAGGCGGTTTGTTAAGTCGGATGTGAAATCCCCGGGCTCAACCTGGGAACTGCATACGATACTGGCAAGCTAGAGTACGAGAGAGGGAGGTAGAATTCCACGTGTAGCGGTGAAATGCGTAGATATGTGGAGGAATACCAGTGGCGAAGGCGGCCTCCTGGCTCGATACTGACGCTGAGGTGCGAAAGCGTGGGGAGCAAACAGG	WH
66.6354	-9.52882	1.6869	-5.64871	1.61654e-08	3.61213e-07	Bacteria	Proteobacteria	Gammaproteobacteria	Pseudomonadales	Oleiphilaceae	Oleiphilus	NA	T57	TACGGAGGGTGCAAGCGTTAATCGGAATTACTGGGCGTAAAGCGCGCGTAGGCGGCTTACTAAGCCAGATGTGAAAGCCCCGGGCTCAACCTGGGAACTGCATTTGGAACTGGTTCGCTAGAGTACAGTAGAGGGTGGTGGAATTTCCAGTGTAGCGGTGAAATGCGTAGAGATTGGAAGGAACATCAGTGGCGAAGGCGGCCACCTGGACTGATACTGACGCTGAGGTGCGAAAGCGTGGGGAGCAAACAGG	Ambient	Pseudomonadales Oleiphilus	TACGGAGGGTGCAAGCGTTAATCGGAATTACTGGGCGTAAAGCGCGCGTAGGCGGCTTACTAAGCCAGATGTGAAAGCCCCGGGCTCAACCTGGGAACTGCATTTGGAACTGGTTCGCTAGAGTACAGTAGAGGGTGGTGGAATTTCCAGTGTAGCGGTGAAATGCGTAGAGATTGGAAGGAACATCAGTGGCGAAGGCGGCCACCTGGACTGATACTGACGCTGAGGTGCGAAAGCGTGGGGAGCAAACAGG	WH
89.3004	-9.95119	1.72612	-5.76506	8.16265e-09	1.88907e-07	Bacteria	Myxococcota	Polyangia	Nannocystales	Nannocystaceae	Nannocystaceae	NA	T57	TACGGAGGGTGTAAACGTTGCTCGGAATCATTGGGCGTAAAGCGCACGTAGGCGGCCTGGTAAGTTGGATGTGAAAGCCCGGGGCTCAACCCCGGAAGTGCACCCAAAACTGCCAGGCTAGAATCTCGGAGGGGGTCGGAGAATTCCCGGTGTAGAGGTGAAATTCGTAGATATCGGGAGGAATACCAGTGGCGAAGGCGCCGACCTGGACGATGATTGACGCTGAGGTGCGAAAGCATGGGGAGCGAACAGG	Ambient	Nannocystales Nannocystaceae	TACGGAGGGTGTAAACGTTGCTCGGAATCATTGGGCGTAAAGCGCACGTAGGCGGCCTGGTAAGTTGGATGTGAAAGCCCGGGGCTCAACCCCGGAAGTGCACCCAAAACTGCCAGGCTAGAATCTCGGAGGGGGTCGGAGAATTCCCGGTGTAGAGGTGAAATTCGTAGATATCGGGAGGAATACCAGTGGCGAAGGCGCCGACCTGGACGATGATTGACGCTGAGGTGCGAAAGCATGGGGAGCGAACAGG	WH
176.55	-6.87893	1.49554	-4.59963	4.23233e-06	5.96206e-05	Bacteria	Proteobacteria	Alphaproteobacteria	Rhodobacterales	Rhodobacteraceae	Ruegeria	NA	T57	TACGGAGGGGGTTAGCGTTGTTCGGAATTACTGGGCGTAAAGCGCACGTAGGCGGACCAGAAAGTTGGGGGTGAAATCCCGGGGCTCAACCCCGGAACTGCCTCCAAAACTATTGGTCTAGAGTTCGAGAGAGGTGAGTGGAATTCCGAGTGTAGAGGTGAAATTCGTAGATATTCGGAGGAACACCAGTGGCGAAGGCGGCTCACTGGCTCGATACTGACGCTGAGGTGCGAAAGTGTGGGGAGCAAACAGG	Ambient	Rhodobacterales Ruegeria	TACGGAGGGGGTTAGCGTTGTTCGGAATTACTGGGCGTAAAGCGCACGTAGGCGGACCAGAAAGTTGGGGGTGAAATCCCGGGGCTCAACCCCGGAACTGCCTCCAAAACTATTGGTCTAGAGTTCGAGAGAGGTGAGTGGAATTCCGAGTGTAGAGGTGAAATTCGTAGATATTCGGAGGAACACCAGTGGCGAAGGCGGCTCACTGGCTCGATACTGACGCTGAGGTGCGAAAGTGTGGGGAGCAAACAGG	WH
83.6043	-9.85703	1.88366	-5.23292	1.66856e-07	3.08922e-06	Bacteria	Proteobacteria	Alphaproteobacteria	Rhodobacterales	Rhodobacteraceae	Rhodobacteraceae	NA	T57	TACGAAGGGGACTAGCGTTGTTCGGAATTACTGGGCGTAAAGCGCGTGTAGGCGGACCAGAAAGTTGGGGGTGAAATCCCGGGGCTTAACCCCGGAACTGCCTCCAAAACTCCTGGTCTTGAGTCCGGAAGAGGTGAGTGGAATTCCGAGTGTAGAGGTGAAATTCGTAGATATTCGGAGGAACACCAGTGGCGAAGGCGGCTCACTGGTCCGGTACTGACGCTGAGACGCGAAAGTGTGGGGAGCAAACAGG	Ambient	Rhodobacterales Rhodobacteraceae	TACGAAGGGGACTAGCGTTGTTCGGAATTACTGGGCGTAAAGCGCGTGTAGGCGGACCAGAAAGTTGGGGGTGAAATCCCGGGGCTTAACCCCGGAACTGCCTCCAAAACTCCTGGTCTTGAGTCCGGAAGAGGTGAGTGGAATTCCGAGTGTAGAGGTGAAATTCGTAGATATTCGGAGGAACACCAGTGGCGAAGGCGGCTCACTGGTCCGGTACTGACGCTGAGACGCGAAAGTGTGGGGAGCAAACAGG	WH
194.16	-11.0714	1.53306	-7.22173	5.13315e-13	2.07892e-11	Bacteria	Proteobacteria	Gammaproteobacteria	Pseudomonadales	Nitrincolaceae	Profundimonas	NA	T57	TACGGAGGGTGCAAGCGTTAATCGGAATTACTGGGCGTAAAGCGCGCGTAGGCGGTTATTTAAGTCAGATGTGAAAGCCCTGGGCTCAACCTAGGAACTGCACCTGATACTGGATAACTAGAGTACAGAAGAGGGTGGTGGAATTTCCTGTGTAGCGGTGAAATGCGTAGATATAGGAAGGAACATCAGTGGCGAAGGCGGCCACCTGGTCTGATACTGACGCTGAGGTGCGAAAGCGTGGGGAGCAAACAGG	Ambient	Pseudomonadales Profundimonas	TACGGAGGGTGCAAGCGTTAATCGGAATTACTGGGCGTAAAGCGCGCGTAGGCGGTTATTTAAGTCAGATGTGAAAGCCCTGGGCTCAACCTAGGAACTGCACCTGATACTGGATAACTAGAGTACAGAAGAGGGTGGTGGAATTTCCTGTGTAGCGGTGAAATGCGTAGATATAGGAAGGAACATCAGTGGCGAAGGCGGCCACCTGGTCTGATACTGACGCTGAGGTGCGAAAGCGTGGGGAGCAAACAGG	WH
43.4803	8.85771	1.89364	4.67761	2.90237e-06	4.37381e-05	Bacteria	Proteobacteria	Alphaproteobacteria	Rhodobacterales	Rhodobacteraceae	Rhodobacteraceae	NA	T57	TACGGAGGGGACTAGCGTTGTTCGGAATTACTGGGCGTAAAGCGCACGTAGGCGGACCAGAAAGTATGGGGTGAAATCCCGGGGCTCAACCCCGGAACTGCCTCATAAACTCCTGGTCTAGAGTTCGAGAGAGGTGAGTGGAATTCCGAGTGTAGAGGTGAAATTCGTAGATATTCGGAGGAACACCAGTGGCGAAGGCGGCTCACTGGCTCGATACTGACGCTGAGGTGCGAAAGCGTGGGGAGCAAACAGG	Cold	Rhodobacterales Rhodobacteraceae	TACGGAGGGGACTAGCGTTGTTCGGAATTACTGGGCGTAAAGCGCACGTAGGCGGACCAGAAAGTATGGGGTGAAATCCCGGGGCTCAACCCCGGAACTGCCTCATAAACTCCTGGTCTAGAGTTCGAGAGAGGTGAGTGGAATTCCGAGTGTAGAGGTGAAATTCGTAGATATTCGGAGGAACACCAGTGGCGAAGGCGGCTCACTGGCTCGATACTGACGCTGAGGTGCGAAAGCGTGGGGAGCAAACAGG	WH
49.5568	-24.19	2.97466	-8.13203	4.22162e-16	9.11869e-14	Bacteria	Bacteroidota	Bacteroidia	Bacteroidia	Bacteroidia	Bacteroidia	NA	T57	TACGGAGGGTGCAAGCGTTGTCCGGATTTATTGGGTTTAAAGGGTGCGTAGGCGGACATATAAGTCAGTGGTGAAATCCTGCGGCTTAACCGTAGACTTGCCATTGAAACTATTTGTCTTGAGTATGTTCGAGGTATCTGGAATGCGTAGTGTAGCGGTGAAATGCATAGATATTACGCAGAACACCAATTGCGAAGGCAGGGTACTGGGACATAACTGACGCTGAGGCACGAAAGCGTGGGGAGCGAACAGG	Ambient	Bacteroidia Bacteroidia	TACGGAGGGTGCAAGCGTTGTCCGGATTTATTGGGTTTAAAGGGTGCGTAGGCGGACATATAAGTCAGTGGTGAAATCCTGCGGCTTAACCGTAGACTTGCCATTGAAACTATTTGTCTTGAGTATGTTCGAGGTATCTGGAATGCGTAGTGTAGCGGTGAAATGCATAGATATTACGCAGAACACCAATTGCGAAGGCAGGGTACTGGGACATAACTGACGCTGAGGCACGAAAGCGTGGGGAGCGAACAGG	WH
43.1053	8.84257	1.95695	4.51855	6.22653e-06	8.58466e-05	Bacteria	Bacteroidota	Bacteroidia	Flavobacteriales	Flavobacteriaceae	Flavobacteriaceae	NA	T57	TACGGAGGATCCAAGCGTTATCCGGAATCATTGGGTTTAAAGGGTCCGTAGGTGGATAATTAAGTCAGAGGTGAAATCCTGCAGCTCAACTGTAGAATTGCCTTTGATACTGGTTATCTTGAGTTATTATGAAGTAGTTAGAATATGTAGTGTAGCGGTGAAATGCATAGATATTACATAGAATACCAATTGCGAAGGCAGATTACTAATAATATACTGACACTGATGGACGAAAGCGTGGGGAGCGAACAGG	Cold	Flavobacteriales Flavobacteriaceae	TACGGAGGATCCAAGCGTTATCCGGAATCATTGGGTTTAAAGGGTCCGTAGGTGGATAATTAAGTCAGAGGTGAAATCCTGCAGCTCAACTGTAGAATTGCCTTTGATACTGGTTATCTTGAGTTATTATGAAGTAGTTAGAATATGTAGTGTAGCGGTGAAATGCATAGATATTACATAGAATACCAATTGCGAAGGCAGATTACTAATAATATACTGACACTGATGGACGAAAGCGTGGGGAGCGAACAGG	WH
49.9915	-9.11514	1.47477	-6.1807	6.38186e-10	1.87975e-08	Bacteria	Proteobacteria	Gammaproteobacteria	UBA4486	UBA4486	UBA4486	NA	T57	TACGGAGGGTGCGAGCGTTAATCGGAATTACTGGGCGTAAAGCGTGCGTAGGCGGCACGGTCAGTCGGATGTGAAAGCCCCGGGCTTAACCTGGGAATTGCATTCGATACTGCCGAGCTAGAGTATGTTAGAGGAAAGTGGAATTCCCGGTGTAGCGGTGAAATGCGTAGATATCGGGAGGAACATCAGTGGCGAAGGCGACTTTCTGGATCAATACTGACGCTGAGGTACGAAAGCGTGGGGAGCAAACAGG	Ambient	UBA4486 UBA4486	TACGGAGGGTGCGAGCGTTAATCGGAATTACTGGGCGTAAAGCGTGCGTAGGCGGCACGGTCAGTCGGATGTGAAAGCCCCGGGCTTAACCTGGGAATTGCATTCGATACTGCCGAGCTAGAGTATGTTAGAGGAAAGTGGAATTCCCGGTGTAGCGGTGAAATGCGTAGATATCGGGAGGAACATCAGTGGCGAAGGCGACTTTCTGGATCAATACTGACGCTGAGGTACGAAAGCGTGGGGAGCAAACAGG	WH
32.2051	8.42283	1.75084	4.81074	1.50374e-06	2.33989e-05	Bacteria	Proteobacteria	Alphaproteobacteria	Rhizobiales	Devosiaceae	Devosiaceae	NA	T57	TACGAAGGGGGCTAGCGTTGTTCGGAATTACTGGGCGTAAAGCGCACGTAGGCGGATTGTTAAGTTAGAGGTGAAATCCCGGAGCTCAACTCCGGAACTGCCTTTAATACTGGCAATCTTGAGTCCGAGAGAGGTGAGTGGAACTCCTAGTGTAGAGGTGGAATTCGTAGATATTAGGAAGAACACCAGTGGCGAAGGCGGCTCACTGGCTCGGTACTGACGCTGAGGTGCGAAAGCGTGGGGAGCAAACAGG	Cold	Rhizobiales Devosiaceae	TACGAAGGGGGCTAGCGTTGTTCGGAATTACTGGGCGTAAAGCGCACGTAGGCGGATTGTTAAGTTAGAGGTGAAATCCCGGAGCTCAACTCCGGAACTGCCTTTAATACTGGCAATCTTGAGTCCGAGAGAGGTGAGTGGAACTCCTAGTGTAGAGGTGGAATTCGTAGATATTAGGAAGAACACCAGTGGCGAAGGCGGCTCACTGGCTCGGTACTGACGCTGAGGTGCGAAAGCGTGGGGAGCAAACAGG	WH
31.0112	-8.42523	1.54931	-5.43804	5.38688e-08	1.09084e-06	Bacteria	Bacteroidota	Bacteroidia	Chitinophagales	Saprospiraceae	Portibacter	NA	T57	TACGGAGGGTGCAAGCGTTATCCGGAATCACTGGGTTTAAAGGGTGCGTAGGCGGCGCTATAAGTCAGAGGTGAAAGGCCACCGCTTAACGGTGGGACTGCCTTTGATACTGTAGTGCTTGAATCAGGTTGAGGTCGGCGGAATGTGACATGTAGCGGTGAAATGCTTAGATATGTCATAGAACACCAATTGCGAAGGCAGCTGACTAGACCTTGATTGACGCTGAGGCACGAAAGCGTGGGGAGCGAACAGG	Ambient	Chitinophagales Portibacter	TACGGAGGGTGCAAGCGTTATCCGGAATCACTGGGTTTAAAGGGTGCGTAGGCGGCGCTATAAGTCAGAGGTGAAAGGCCACCGCTTAACGGTGGGACTGCCTTTGATACTGTAGTGCTTGAATCAGGTTGAGGTCGGCGGAATGTGACATGTAGCGGTGAAATGCTTAGATATGTCATAGAACACCAATTGCGAAGGCAGCTGACTAGACCTTGATTGACGCTGAGGCACGAAAGCGTGGGGAGCGAACAGG	WH
60.1363	-9.38167	1.87694	-4.9984	5.78091e-07	9.60521e-06	Bacteria	Proteobacteria	Alphaproteobacteria	Rhodobacterales	Rhodobacteraceae	Rhodobacteraceae	NA	T57	TACGGAGGGGGCTAGCGTTGTTCGGAATTACTGGGCGTAAAGCGCGCGTAGGCGGGCTGTTAAGTCGGGGGTGAAATCCCGGGGCTCAACCCCGGAACTGCCTCCGATACTGGCAGCCTAGAGATCGAGAGAGGCGAGTGGAATACCGAGTGTAGAGGTGAAATTCGTAGATATTCGGTGGAACACCAGTGGCGAAGGCGGCTCGCTGGCTCGATACTGACGCTGAGGTGCGAAAGCGTGGGGAGCAAACAGG	Ambient	Rhodobacterales Rhodobacteraceae	TACGGAGGGGGCTAGCGTTGTTCGGAATTACTGGGCGTAAAGCGCGCGTAGGCGGGCTGTTAAGTCGGGGGTGAAATCCCGGGGCTCAACCCCGGAACTGCCTCCGATACTGGCAGCCTAGAGATCGAGAGAGGCGAGTGGAATACCGAGTGTAGAGGTGAAATTCGTAGATATTCGGTGGAACACCAGTGGCGAAGGCGGCTCGCTGGCTCGATACTGACGCTGAGGTGCGAAAGCGTGGGGAGCAAACAGG	WH
46.6878	-9.01664	1.93395	-4.66229	3.12703e-06	4.60526e-05	Bacteria	Proteobacteria	Alphaproteobacteria	Rhodobacterales	Rhodobacteraceae	Planktotalea	NA	T57	TACGGAGGGGGTTAGCGTTGTTCGGAATTACTGGGCGTAAAGCGCACGTAGGCGGACTGATCAGTCAGAGGTGAAATCCCAGGGCTCAACCCTGGAACTGCCTTTGATACTGTCAGTCTTGAGTTCGAGAGAGGTGAGTGGAATTCCGAGTGTAGAGGTGAAATTCGTAGATATTCGGAGGAACACCAGTGGCGAAGGCGGCTCACTGGCTCGATACTGACGCTGAGGTGCGAAAGTGTGGGGAGCAAACAGG	Ambient	Rhodobacterales Planktotalea	TACGGAGGGGGTTAGCGTTGTTCGGAATTACTGGGCGTAAAGCGCACGTAGGCGGACTGATCAGTCAGAGGTGAAATCCCAGGGCTCAACCCTGGAACTGCCTTTGATACTGTCAGTCTTGAGTTCGAGAGAGGTGAGTGGAATTCCGAGTGTAGAGGTGAAATTCGTAGATATTCGGAGGAACACCAGTGGCGAAGGCGGCTCACTGGCTCGATACTGACGCTGAGGTGCGAAAGTGTGGGGAGCAAACAGG	WH
51.3667	-9.15367	1.85578	-4.93252	8.11773e-07	1.31507e-05	Bacteria	Bacteroidota	Bacteroidia	Cytophagales	Cyclobacteriaceae	Fabibacter	NA	T57	TACGGAGGGTGCAAGCGTTGTCCGGATTTATTGGGTTTAAAGGGTGCGTAGGCGGATCTTTAAGTCAGTGGTGAAATCCTGCAGCTTAACTGTAGAACTGCCATTGATACTGGAGATCTTGAGTATACTAGAGGTAGGCGGAATTTATGGTGTAGCGGTGAAATGCATAGATACCATAAAGAACACCGATAGCGTAGGCAGCTTACTGGAGTATAACTGACGCTGAGGCACGAAAGCATGGGTAGCGAACAGG	Ambient	Cytophagales Fabibacter	TACGGAGGGTGCAAGCGTTGTCCGGATTTATTGGGTTTAAAGGGTGCGTAGGCGGATCTTTAAGTCAGTGGTGAAATCCTGCAGCTTAACTGTAGAACTGCCATTGATACTGGAGATCTTGAGTATACTAGAGGTAGGCGGAATTTATGGTGTAGCGGTGAAATGCATAGATACCATAAAGAACACCGATAGCGTAGGCAGCTTACTGGAGTATAACTGACGCTGAGGCACGAAAGCATGGGTAGCGAACAGG	WH
63.0482	9.39223	1.6985	5.52972	3.20747e-08	6.92813e-07	Bacteria	Verrucomicrobiota	Verrucomicrobiae	Opitutales	Puniceicoccaceae	Lentimonas	NA	T57	TACGGAGACTGCGAGCGTTACTCGGATTCACTGGGCGTAAAGGGTGCGCAGGCGGATAGATGTGTCAGGTGTGAAATCTCGGGGCTCAACCTCGAAACTGCGCCTGAAACTGTCTATCTAGAGTATTGGAGAGGTAAGCGGAATTTCCGGAGTAGCGGTGAAATGCGTAGATATCGGAAGGAACACCAATGGCGAAGGCAGCTTACTGGACAATTACTGACGCTCAGGCACGAAAGCATGGGTAGCGAAAGGG	Cold	Opitutales Lentimonas	TACGGAGACTGCGAGCGTTACTCGGATTCACTGGGCGTAAAGGGTGCGCAGGCGGATAGATGTGTCAGGTGTGAAATCTCGGGGCTCAACCTCGAAACTGCGCCTGAAACTGTCTATCTAGAGTATTGGAGAGGTAAGCGGAATTTCCGGAGTAGCGGTGAAATGCGTAGATATCGGAAGGAACACCAATGGCGAAGGCAGCTTACTGGACAATTACTGACGCTCAGGCACGAAAGCATGGGTAGCGAAAGGG	WH
28.4321	8.24444	1.77405	4.64724	3.364e-06	4.84417e-05	Bacteria	Proteobacteria	Alphaproteobacteria	Caulobacterales	Hyphomonadaceae	Hyphomonadaceae	NA	T57	TACGAAGGGGGCTAGCGTTGTTCGGAATTACTGGGCGTAAAGCGCACGTAGGCGGATTATTAAGTCAGATGTGAAATCCCAAGGCTCAACCTTGGAACTGCATTTGAAACTGGTAATCTAGAGATCAGGAGAGGTTAGTGGAATACCGAGTGTAGAGGTGAAATTCGTAGATATTCGGTGGAACACCAGTGGCGAAGGCGACTAACTGGACTGATACTGACGCTGAGGTGCGAAAGTGTGGGGAGCAAACAGG	Cold	Caulobacterales Hyphomonadaceae	TACGAAGGGGGCTAGCGTTGTTCGGAATTACTGGGCGTAAAGCGCACGTAGGCGGATTATTAAGTCAGATGTGAAATCCCAAGGCTCAACCTTGGAACTGCATTTGAAACTGGTAATCTAGAGATCAGGAGAGGTTAGTGGAATACCGAGTGTAGAGGTGAAATTCGTAGATATTCGGTGGAACACCAGTGGCGAAGGCGACTAACTGGACTGATACTGACGCTGAGGTGCGAAAGTGTGGGGAGCAAACAGG	WH
49.4841	-9.09944	1.49081	-6.10367	1.0366e-09	2.9205e-08	Bacteria	Proteobacteria	Gammaproteobacteria	Pseudomonadales	OM182 clade	OM182 clade	NA	T57	TACGGAGGGTGCGAACGTTAATCGGAATTACTGGGCGTAAAGCGCGCGTAGGTGGTTTATTAAGTGGGATGTGAAAGCCCGGGGCTCAACCTCGGAACTGCATTCCAAACTGACAGACTAGAGTACGATAGAGGGAGGTAGAATTCAGAGTGTAGCGGTGAAATGCGTAGATATTCTGAGGAATACCGGTGGCGAAGGCGGCCTCCTGGATTGATACTGACACTGAGGTGCGAAAGCGTGGGGAGCAAACAGG	Ambient	Pseudomonadales OM182 clade	TACGGAGGGTGCGAACGTTAATCGGAATTACTGGGCGTAAAGCGCGCGTAGGTGGTTTATTAAGTGGGATGTGAAAGCCCGGGGCTCAACCTCGGAACTGCATTCCAAACTGACAGACTAGAGTACGATAGAGGGAGGTAGAATTCAGAGTGTAGCGGTGAAATGCGTAGATATTCTGAGGAATACCGGTGGCGAAGGCGGCCTCCTGGATTGATACTGACACTGAGGTGCGAAAGCGTGGGGAGCAAACAGG	WH
82.1617	-9.83072	1.66172	-5.91598	3.29914e-09	8.22247e-08	Bacteria	Verrucomicrobiota	Lentisphaeria	Lentisphaerales	Lentisphaeraceae	Lentisphaera	NA	T57	TACGTAGGTGGCGAGCGTTATTCGGATTTACTGGGCGTAAAGGATTCGTAGGGGGCTTTATAAGTCTGATGTGAAATTTCGGGGCTCAACCCCGAAGCTGCATTGGATACTGTAGAGCTTGAGTCCGTGAGAGGTAAGTGGAATTCTTGGTGTAGCGGTGGAATGCGTAGATATCAAGAGGAACATCAAAGGCGAAAGCAGCTTACTGGCACGGTACTGACCCTGAGGAATGAGAGCTAGGGTAGCGAAAAGG	Ambient	Lentisphaerales Lentisphaera	TACGTAGGTGGCGAGCGTTATTCGGATTTACTGGGCGTAAAGGATTCGTAGGGGGCTTTATAAGTCTGATGTGAAATTTCGGGGCTCAACCCCGAAGCTGCATTGGATACTGTAGAGCTTGAGTCCGTGAGAGGTAAGTGGAATTCTTGGTGTAGCGGTGGAATGCGTAGATATCAAGAGGAACATCAAAGGCGAAAGCAGCTTACTGGCACGGTACTGACCCTGAGGAATGAGAGCTAGGGTAGCGAAAAGG	WH
68.5186	-9.56926	1.91378	-5.0002	5.72709e-07	9.60521e-06	Bacteria	Proteobacteria	Gammaproteobacteria	Pseudomonadales	Oleiphilaceae	Oleiphilus	NA	T57	TACGGAGGGTGCAAGCGTTAATCGGAATTACTGGGCGTAAAGCGCGCGTAGGCGGCTTGTTAAGCCAGATGTGAAAGCCCCGGGCTCAACCTGGGAACTGCATTTGGAACTGACTAGCTAGAGTACAGTAGAGGGTGGTGGAATTTCCAGTGTAGCGGTGAAATGCGTAGAGATTGGAAGGAACATCAGTGGCGAAGGCGGCCACCTGGACTGATACTGACGCTGAGGTGCGAAAGCGTGGGGAGCAAACAGG	Ambient	Pseudomonadales Oleiphilus	TACGGAGGGTGCAAGCGTTAATCGGAATTACTGGGCGTAAAGCGCGCGTAGGCGGCTTGTTAAGCCAGATGTGAAAGCCCCGGGCTCAACCTGGGAACTGCATTTGGAACTGACTAGCTAGAGTACAGTAGAGGGTGGTGGAATTTCCAGTGTAGCGGTGAAATGCGTAGAGATTGGAAGGAACATCAGTGGCGAAGGCGGCCACCTGGACTGATACTGACGCTGAGGTGCGAAAGCGTGGGGAGCAAACAGG	WH
16.9772	-23.1193	2.97562	-7.76958	7.87468e-15	7.30084e-13	Bacteria	Bacteroidota	Bacteroidia	Flavobacteriales	Flavobacteriaceae	Flavobacteriaceae	NA	T57	TACGGAGGGTGCAAGCGTTATCCGGAATCATTGGGTTTAAAGGGTCCGCAGGCGGTCAATTAAGTCAGAGGTGAAATCCCATAGCTTAACTATGGAACTGCCTTTGATACTGATTGACTTGAGTTATACGGAAGTAGATAGAATGTGTAGTGTAGCGGTGAAATGCATAGATATTACACAGAATACCGATTGCGAAGGCAGTCTACTACGTATATACTGACGCTCATGGACGAAAGCGTGGGGAGCGAACAGG	Ambient	Flavobacteriales Flavobacteriaceae	TACGGAGGGTGCAAGCGTTATCCGGAATCATTGGGTTTAAAGGGTCCGCAGGCGGTCAATTAAGTCAGAGGTGAAATCCCATAGCTTAACTATGGAACTGCCTTTGATACTGATTGACTTGAGTTATACGGAAGTAGATAGAATGTGTAGTGTAGCGGTGAAATGCATAGATATTACACAGAATACCGATTGCGAAGGCAGTCTACTACGTATATACTGACGCTCATGGACGAAAGCGTGGGGAGCGAACAGG	WH
27.3681	8.19006	1.56399	5.23665	1.63513e-07	3.08922e-06	Bacteria	Planctomycetota	Phycisphaerae	Phycisphaerales	Phycisphaeraceae	SM1A02	NA	T57	TACTGAAGGTCCGAGCGTTATTCGGAATCACTGGGCTTAAAGCGTACGCAGGCGGATTTGTAGGTATCTTGTGAAATCCCACGGCTCAACCGTGGAACTGCAGGGTAAACCACAAATCTTGAGACAAGTAGGGGTTAGTGGAACGATATGTGGAGCGGTGAAATGCGTAGATATATATCGGAACGCCAATGGCGAAGGCAGCTAACTGGGCTTGTTCTGACGCTCAGGTACGAAAGCGTGGGTAGCGAACGGG	Cold	Phycisphaerales SM1A02	TACTGAAGGTCCGAGCGTTATTCGGAATCACTGGGCTTAAAGCGTACGCAGGCGGATTTGTAGGTATCTTGTGAAATCCCACGGCTCAACCGTGGAACTGCAGGGTAAACCACAAATCTTGAGACAAGTAGGGGTTAGTGGAACGATATGTGGAGCGGTGAAATGCGTAGATATATATCGGAACGCCAATGGCGAAGGCAGCTAACTGGGCTTGTTCTGACGCTCAGGTACGAAAGCGTGGGTAGCGAACGGG	WH
102.884	-10.1558	1.50276	-6.75814	1.39778e-11	4.76716e-10	Bacteria	Proteobacteria	Alphaproteobacteria	Sphingomonadales	Sphingomonadaceae	Erythrobacter	NA	T57	TACGGAGGGAGCTAGCGTTGTTCGGAATTACTGGGCGTAAAGCGCGCGTAGGCGGCTATCCAAGTCAGGGGTGAAATCCCGGGGCTCAACCCCGGAACTGCCCTTGAAACTAGGTAGCTAGAATACTGGAGAGGTGAGTGGAATTCCGAGTGTAGAGGTGAAATTCGTAGATATTCGGAAGAACACCAGTGGCGAAGGCGACTCACTGGACAGTTATTGACGCTGAGGTGCGAAAGCGTGGGGAGCAAACAGG	Ambient	Sphingomonadales Erythrobacter	TACGGAGGGAGCTAGCGTTGTTCGGAATTACTGGGCGTAAAGCGCGCGTAGGCGGCTATCCAAGTCAGGGGTGAAATCCCGGGGCTCAACCCCGGAACTGCCCTTGAAACTAGGTAGCTAGAATACTGGAGAGGTGAGTGGAATTCCGAGTGTAGAGGTGAAATTCGTAGATATTCGGAAGAACACCAGTGGCGAAGGCGACTCACTGGACAGTTATTGACGCTGAGGTGCGAAAGCGTGGGGAGCAAACAGG	WH
53.2523	9.15023	1.68571	5.42813	5.69469e-08	1.11823e-06	Bacteria	Proteobacteria	Alphaproteobacteria	Rhodobacterales	Rhodobacteraceae	Rhodobacteraceae	NA	T57	TACGGAGGGGACTAGCGTTGTTCGGAATTACTGGGCGTAAAGCGCACGTAGGCGGACTGATCAGTCAGGGGTGAAATCCCGGGGCTCAACCCCGGAACTGCCTCTGATACTGTCAGTCTTGAGTTCGAGAGAGGTGAGTGGAATTCCGAGTGTAGAGGTGAAATTCGTAGATATTCGGAGGAACACCAGTGGCGAAGGCGGCTCACTGGCTCGATACTGACGCTGAGGTGCGAAAGCGTGGGGAGCAAACAGG	Cold	Rhodobacterales Rhodobacteraceae	TACGGAGGGGACTAGCGTTGTTCGGAATTACTGGGCGTAAAGCGCACGTAGGCGGACTGATCAGTCAGGGGTGAAATCCCGGGGCTCAACCCCGGAACTGCCTCTGATACTGTCAGTCTTGAGTTCGAGAGAGGTGAGTGGAATTCCGAGTGTAGAGGTGAAATTCGTAGATATTCGGAGGAACACCAGTGGCGAAGGCGGCTCACTGGCTCGATACTGACGCTGAGGTGCGAAAGCGTGGGGAGCAAACAGG	WH
[truncated: 18 more rows]

## Sheet: Supp Table 4
Water Alpha Diversity Pairwise Comparisons
Results based on Tukey HSD tests, different letters indicate significant differences between treatment combinations based on alpha = 0.05
	Treatment	Time	Mean	Tukey Letter
Shannon	A	T57	3.70144	a
	Q	T38	3.60057	a
	Q	T42	3.34081	ab
	Q	T44	3.33204	ab
	Q	T0	3.18755	ab
	Q	T57	3.17873	ab
	A	T44	3.05711	ab
	A	T38	3.05302	ab
	A	T42	2.85781	abc
	A	T22	2.67263	abc
	Q	T22	2.19877	bc
	A	T0	1.61171	c
Observed	Q	T0	489.75	a
	A	T42	417	ab
	A	T44	384.5	ab
	A	T38	370.75	ab
	A	T57	354	ab
	Q	T42	351	abc
	Q	T38	338.75	abc
	Q	T44	267.5	abc
	A	T22	225.75	bc
	Q	T57	207.25	bc
[truncated: 14 more rows]

## Sheet: Supp Table 5
A) Water PERMANOVA results
[truncated: 72 more rows]
